# Supplementary material for: Growth characteristics of Cunninghamia lanceolata in China
Source: Sci Rep. 2022 Oct 28;12:18179. doi: 10.1038/s41598-022-22809-6 (PMC9616935; doi:10.1038/s41598-022-22809-6)
Supplement: Supplementary file 1 — Supplementary Information. [file 41598_2022_22809_MOESM1_ESM.xlsx]

## Sheet: Dataset
ID	Province	Study site	Latitude	Longitude	Altitude[m]	Aspect①	Slope	Origin	MAT[°C]	MAP[mm]	Age[years]	DBH	Height[m]②	Vtree[m3]	Vstand[m3/ha]	Destructive trees (volume)	Stem (with bark) biomass (Kg)	Branch biomass (Kg)	Leaf biomass (Kg)	Bark biomass (Kg)	Above ground biomass (Kg)	Root biomass (Kg)	Total biomass (Kg)	Destructive trees (biomass)	Density[trees/ha]	Area[m2]	Plot	Year	Reference③
1	Hubei	Ganxi Mountain Forest Farm	30°15'0.8"N	108°51'41"E	1450	N/A	N/A	Planted	13.3	1186	N/A	30	17	N/A	N/A		N/A	N/A	N/A	N/A	N/A	N/A	N/A		15/	670	1	1978	Yi Yu, 1978*
2	Hunan	Huangfengqiao State-owned Forest Farm	27°13′N	113°26′E	270	HSH	30	Planted	17.8	1410	N/A	28	16.1	0.5672	8.508	1	N/A	N/A	N/A	N/A	N/A	N/A	N/A		15/	670	1	N/A	Yong Lv et al., 2001*
3	Hunan	Huangfengqiao State-owned Forest Farm	27°13′N	113°26′E	270	HSH	30	Planted	17.8	1410	N/A	34	16.7	0.92	13.8	1	N/A	N/A	N/A	N/A	N/A	N/A	N/A		15/	670	1	N/A	Yong Lv et al., 2001*
4	Hunan	Daxiong Mountain National Forest Park	28°4′N	110°14′E	940	N/A	N/A	Planted	12.5	1650	180	45	25	N/A	N/A		N/A	N/A	N/A	N/A	N/A	N/A	N/A		40/	3000	1	N/A	Yutong Zhang, 2018
5	Hunan	Huangfengqiao State-owned Forest Farm	27°13′N	113°26′E	270	HSH	30	Planted	17.8	1410	N/A	24	15.4	0.4066	18.297	1	N/A	N/A	N/A	N/A	N/A	N/A	N/A		45/	670	1	N/A	Yong Lv et al., 2001*
6	Hunan	Huangfengqiao State-owned Forest Farm	27°13′N	113°26′E	270	HSH	30	Planted	17.8	1410	N/A	26	15.8	0.4336	26.016	1	N/A	N/A	N/A	N/A	N/A	N/A	N/A		60/	670	1	N/A	Yong Lv et al., 2001*
7	Fujian	Shunchang County	26°29′N	117°30′E	680	N/A	N/A	Planted	18.7	1568	33	24.03	22.22	0.438375	35.07	80	N/A	N/A	N/A	N/A	N/A	N/A	N/A		80/	N/A	N/A	N/A	Longfu Peng, 2000
8	Zhejiang	Kaihua County Forest Farm	29°8'10"N	118°24'51"E	200	N/A	N/A	Planted	16.4	1805	N/A	29.42	18.5	0.576	48.96	5	N/A	N/A	N/A	N/A	N/A	N/A	N/A		85/	600	1	N/A	Lin Li, 2011
9	Hunan	Huangfengqiao State-owned Forest Farm	27°13′N	113°26′E	270	HSH	30	Planted	17.8	1410	N/A	22	15.1	0.3321	29.889	1	N/A	N/A	N/A	N/A	N/A	N/A	N/A		90/	670	1	N/A	Yong Lv et al., 2001*
10	Fujian	Baisha State-owned Forest Farm	26°15′1″N	119°0′28″E	135-260	HSH	24-28	Planted	19.8	1600	23	17.6	14.3	N/A	N/A		N/A	N/A	N/A	N/A	N/A	N/A	N/A		106/0.8	N/A	N/A	2014	Yan Lin, 2014
11	Hunan	Longzhu Village, Yongshun County	29°08′20″N	109°25′34″E	474	N/A	N/A	Planted	16.5	1400	N/A	22.97	15.6	N/A	N/A		132.22	21.88	15.08	13.72	169.18	29.86	199.04	3	135/	670	3	2017	Libin Lin et al., 2019
12	Zhejiang	Kaihua County Forest Farm	29°8'10"N	118°24'51"E	200	N/A	N/A	Planted	16.4	1805	N/A	4.25	6	0.0133	1.81	8	N/A	N/A	N/A	N/A	N/A	N/A	N/A		136/	600	1	N/A	Lin Li, 2011
13	Hunan	Huangfengqiao State-owned Forest Farm	27°13′N	113°26′E	270	HSH	30	Planted	17.8	1410	N/A	20	14.7	0.2641	39.615	1	N/A	N/A	N/A	N/A	N/A	N/A	N/A		150/	670	1	N/A	Yong Lv et al., 2001
14	Hunan	Huangfengqiao State-owned Forest Farm	27°13′N	113°26′E	270	HSH	30	Planted	17.8	1410	N/A	6	6.5	0.0121	1.9965	1	N/A	N/A	N/A	N/A	N/A	N/A	N/A		165/	670	1	N/A	Yong Lv et al., 2001
15	Hunan	Huitong County	25°40′N	109°45′E	300-580	N/A	N/A	Planted	16.8	1250	N/A	10.1	12.6	N/A	N/A		19.72	0.55	0.5	4.04	20.77	5.31	26.06	1	165/	670	N/A	N/A	Kun Zhao and Dalun Tian, 2000
16	Fujian	Jiangle County	26°26′N	117°05′E	400-800	N/A	N/A	Planted	19.8	2027	N/A	30.19	26.65	N/A	N/A		N/A	N/A	N/A	N/A	N/A	N/A	N/A		169/	6400	1	2014	Peng Jiang, 2016
17	Fujian	Shunchang County	25°50′N	117°29′E	180-330	N/A	N/A	Planted	19	1700	N/A	34.59	25.35E	N/A	N/A		N/A	N/A	N/A	N/A	N/A	N/A	N/A		180/	900	1	2017	Huihua Fan et al., 2020
18	Hunan	Huitong County	26°50′N	109°45′E	300-500	N/A	N/A	Planted	16.8	1250	N/A	6	5.5	N/A	N/A		3.32	0.49	0.94	0.5	4.75	1.45	6.2	1	190/	N/A	N/A	N/A	Chao Yang, 2011
19	Fujian	Pucheng County	27°32′N	118°11′E	500	N/A	N/A	Planted	17.4	1782.2	22	10.2	8.4	N/A	N/A		N/A	N/A	N/A	N/A	N/A	N/A	N/A		193/	N/A	N/A	2016	Yeyin Wang, 2017*
20	Fujian	Xiqin Teaching Forest Farm	26°40′ N	118°10′ E	200-500	SH	25	Planted	19.4	1817	N/A	33.15	29.18	1.1388	227.76	1	371.36	18.34	8.8	47.56	398.5	61.91	460.41	1	200/	100	1	N/A	Lingling Xiao, 2008
21	Fujian	Xiqin Teaching Forest Farm	26°40′ N	118°10′ E	200-500	SH	25	Planted	19.4	1817	N/A	36.41	29.79	1.3906	278.12	1	466.045	22.825	9.01	57.83	497.88	79.98	577.86	1	200/	100	1	N/A	Lingling Xiao, 2008
22	Zhejiang	Kaihua County Forest Farm	29°8'10"N	118°24'51"E	200	N/A	N/A	Planted	16.4	1805	N/A	24.81	18.3	0.4094	83.52	12	N/A	N/A	N/A	N/A	N/A	N/A	N/A		204/	600	1	N/A	Lin Li, 2011
23	Zhejiang	Kaihua County Forest Farm	29°8'10"N	118°24'51"E	200	N/A	N/A	Planted	16.4	1805	N/A	28.45	18.7	0.5532	112.85	12	N/A	N/A	N/A	N/A	N/A	N/A	N/A		204/	600	1	N/A	Lin Li, 2011
24	Zhejiang	Kaihua County Forest Farm	29°8'10"N	118°24'51"E	200	N/A	N/A	Planted	16.4	1805	N/A	20.17	16.5	0.2724	60.2	13	N/A	N/A	N/A	N/A	N/A	N/A	N/A		221/	600	1	N/A	Lin Li, 2011
25	Fujian	Wanmulin Nature Reserve	27°03′N	118°09′E	230-556	HSH	27	Planted	19.4	1731	150	45.2	28	N/A	N/A		N/A	N/A	N/A	N/A	N/A	N/A	N/A		235/	400	4	2000	Jianfen Guo et al., 2006
26	Zhejiang	Kaihua County Forest Farm	29°8'10"N	118°24'51"E	200	N/A	N/A	Planted	16.4	1805	N/A	5.69	6.1	0.0147	3.4986	14	N/A	N/A	N/A	N/A	N/A	N/A	N/A		238/	600	1	N/A	Lin Li, 2011
27	Zhejiang	Kaihua County Forest Farm	29°8'10"N	118°24'51"E	200	N/A	N/A	Planted	16.4	1805	N/A	11.92	11.5	0.0695	16.541	14	N/A	N/A	N/A	N/A	N/A	N/A	N/A		238/	600	1	N/A	Lin Li, 2011
28	Zhejiang	Kaihua County Forest Farm	29°8'10"N	118°24'51"E	200	N/A	N/A	Planted	16.4	1805	N/A	14.09	13.8	0.1141	27.1558	14	N/A	N/A	N/A	N/A	N/A	N/A	N/A		238/	600	1	N/A	Lin Li, 2011
29	Zhejiang	Kaihua County Forest Farm	29°8'10"N	118°24'51"E	200	N/A	N/A	Planted	16.4	1805	N/A	17.83	15	0.2054	48.8852	14	N/A	N/A	N/A	N/A	N/A	N/A	N/A		238/	600	1	N/A	Lin Li, 2011
30	Zhejiang	Kaihua County Forest Farm	29°8'10"N	118°24'51"E	200	N/A	N/A	Planted	16.4	1805	N/A	21.97	17.4	0.341	81.158	14	N/A	N/A	N/A	N/A	N/A	N/A	N/A		238/	600	1	N/A	Lin Li, 2011
31	Zhejiang	Kaihua County Forest Farm	29°8'10"N	118°24'51"E	200	N/A	N/A	Planted	16.4	1805	N/A	25.95	18.5	0.5212	124.046	14	N/A	N/A	N/A	N/A	N/A	N/A	N/A		238/	600	1	N/A	Lin Li, 2011
32	Fujian	Sanming Xinkou Teaching Forest Farm	26°10′N	117°27′E	260	N/A	N/A	Planted	19.1	1749	20	20.6	14.5	N/A	N/A		N/A	N/A	N/A	N/A	N/A	N/A	N/A		270/	400	3	2006	Jinneng Lian, 2010
33	Fujian	Ninghua County	26.3°N	116°40′E	540	SH	25	Natural	17.8	1750	N/A	69.2	30.5	N/A	N/A		N/A	N/A	N/A	N/A	N/A	N/A	N/A		270/	1187	1	N/A	Xintuo Yu, 1994
34	Hunan	Huitong County	26°50′N	109°45′E	300-500	N/A	N/A	Planted	16.8	1250	N/A	8.2	8.9	N/A	N/A		8.77	1.52	2.33	1.41	12.62	3.01	15.63	1	270/	N/A	N/A	N/A	Chao Yang, 2011
35	Zhejiang	Kaihua County Forest Farm	29°8'10"N	118°24'51"E	200	N/A	N/A	Planted	16.4	1805	N/A	8.23	9.1	0.0447	12.1584	16	N/A	N/A	N/A	N/A	N/A	N/A	N/A		272/	600	1	N/A	Lin Li, 2011
36	Zhejiang	Kaihua County Forest Farm	29°8'10"N	118°24'51"E	200	N/A	N/A	Planted	16.4	1805	N/A	9.77	10.8	0.041	11.152	16	N/A	N/A	N/A	N/A	N/A	N/A	N/A		272/	600	1	N/A	Lin Li, 2011
37	Zhejiang	Kaihua County Forest Farm	29°8'10"N	118°24'51"E	200	N/A	N/A	Planted	16.4	1805	N/A	16.15	14.3	0.1625	44.2	16	N/A	N/A	N/A	N/A	N/A	N/A	N/A		272/	600	1	N/A	Lin Li, 2011
38	Hunan	Huangfengqiao State-owned Forest Farm	27°13′N	113°26′E	270	HSH	30	Planted	17.8	1410	N/A	8	8.4	0.0262	7.467	1	N/A	N/A	N/A	N/A	N/A	N/A	N/A		285/	670	1	N/A	Yong Lv et al., 2001*
39	Hunan	Huitong County	25°40′N	109°45′E	300-580	N/A	N/A	Planted	16.8	1250	N/A	23.4	19.3	N/A	N/A		178.16	39.52	19.58	25.49	237.26	23.58	260.8	1	285/	670	N/A	N/A	Kun Zhao and Dalun Tian, 2000
40	Fujian	Wanmulin Nature Reserve	27°03′N	118°09′E	230-556	HSH	27	Planted	19.4	1731	120	42.2	28	N/A	N/A		N/A	N/A	N/A	N/A	N/A	N/A	N/A		298/	400	4	2000	Jianfen Guo et al., 2006
41	Fujian	Xiqin Teaching Forest Farm	26°40′ N	118°10′ E	200-500	SH	25	Planted	19.4	1817	N/A	33.59	26.18	1.0492	314.75	1	395.26	19.4433	8.81	49.91	423.513	66.82	490.333	1	300/	100	1	N/A	Lingling Xiao, 2008
42	Fujian	Xihou Village, Wangtai Town, Nanping City	26°28′N	117°57′E	166	FL	0	Planted	19.3	1699	100	36.6	32.6	N/A	N/A		N/A	N/A	N/A	N/A	N/A	N/A	N/A		300/	400	1	2018	Qiuju Yang, 2019
43	Guangxi	Maoershan	25°48′N	110°20′E	710	HSU	37	Planted	17.2	2600	N/A	19.3	15	N/A	N/A		N/A	N/A	N/A	N/A	N/A	N/A	N/A		320/	200	1	2013	Yuxuan Jia and Haifang Li, 2020
44	Guangxi	Maoershan	25°48′N	110°20′E	710	HSU	37	Planted	12.8	2100	N/A	19.3	15	N/A	N/A		N/A	N/A	N/A	N/A	N/A	N/A	N/A		320/0.95	200	1	2013	Xu Wang et al., 2017
45	Hunan	Huangfengqiao State-owned Forest Farm	27°13′N	113°26′E	270	HSH	30	Planted	17.8	1410	N/A	10	10.5	0.0469	15.477	1	N/A	N/A	N/A	N/A	N/A	N/A	N/A		330/	670	1	N/A	Yong Lv et al., 2001*
46	Hunan	Huitong County	26°50′N	109°45′E	300-500	N/A	N/A	Planted	16.8	1250	N/A	6.8	4.26	N/A	N/A		5.14	0.85	0.86	0.88	6.85	2.25	9.1	1	330/	N/A	N/A	N/A	Chao Yang, 2011
47	Jiangxi	Xikou Village, Suichuan County	26°31'40"N	114°25'55"E	260	N/A	N/A	Natural	18.3	1741	100	37.8	24.55	N/A	N/A		N/A	N/A	N/A	N/A	N/A	N/A	N/A		333/0.9	600	3	N/A	Xiao Tian et al., 2014
48	Guizhou	Guiyang City	26°11′ N	106°12′ E	880-1659	N/A	N/A	Planted	15.3	1129.5	15	11.33	9.4	N/A	N/A		32.46	3.78	4.18	5.06	40.42	6.05	46.47	6	334/	900	2	N/A	Xiaobo Ning et al., 2013
49	Fujian	Xihou Village, Wangtai Town, Nanping City	26°28′N	117°57′E	166	FL	0	Planted	19.3	1699	100	39.5	36.4	N/A	N/A		N/A	N/A	N/A	N/A	N/A	N/A	N/A		350/	400	1	2018	Qiuju Yang, 2019
50	Fujian	Xihou Village, Wangtai Town, Nanping City	26°28′N	117°57′E	166	FL	N/A	Planted	19.3	1699	100	38.05	34.49	N/A	N/A		N/A	N/A	N/A	N/A	N/A	N/A	N/A		350/	400	1	2018	Qiuju Yang, 2019
51	Hunan	Huitong County	26°50′N	109°45′E	300-500	N/A	N/A	Planted	16.8	1250	N/A	16.4	12	N/A	N/A		39.37	8.39	9.38	7.64	57.14	9.16	66.3	1	357/	N/A	N/A	N/A	Chao Yang, 2011
52	Fujian	Xihou Village, Wangtai Town, Nanping City	26°28′N	117°57′E	166	HSU	31	Planted	19.3	1699	100	38.4	32.4	N/A	N/A		N/A	N/A	N/A	N/A	N/A	N/A	N/A		375/	400	1	2018	Qiuju Yang, 2019
53	Sichuan	Shuiwei Town, Xuyong County	28°12'21"N	105°36'32"E	1278	N/A	N/A	Planted	17.9	1173	24	18	20	N/A	N/A		N/A	N/A	N/A	N/A	N/A	N/A	N/A		375/0.7	400	3	N/A	Chen Jia et al., 2020
54	Hunan	Huitong County	26°50′N	109°45′E	300-500	N/A	N/A	Planted	16.8	1250	N/A	15.8	11.8	N/A	N/A		33.28	4.15	5.65	5.19	43.08	10.86	53.94	1	375/	N/A	N/A	N/A	Chao Yang, 2011
55	Hunan	Huitong County	26°50′N	109°45′E	300-500	N/A	N/A	Planted	16.8	1250	N/A	14.1	11.8	N/A	N/A		29.61	6.07	7.21	5.55	42.89	7.42	50.31	1	383/	N/A	N/A	N/A	Chao Yang, 2011
56	Hunan	Huangfengqiao State-owned Forest Farm	27°13′N	113°26′E	270	HSH	30	Planted	17.8	1410	N/A	14	12.6	0.1	39	1	N/A	N/A	N/A	N/A	N/A	N/A	N/A		390/	670	1	N/A	Yong Lv et al., 2001*
57	Hunan	Huangfengqiao State-owned Forest Farm	27°13′N	113°26′E	270	HSH	30	Planted	17.8	1410	N/A	16	13.4	0.1317	51.363	1	N/A	N/A	N/A	N/A	N/A	N/A	N/A		390/	670	1	N/A	Yong Lv et al., 2001*
58	Hunan	Huangfengqiao State-owned Forest Farm	27°13′N	113°26′E	270	HSH	30	Planted	17.8	1410	N/A	18	14	0.2045	79.755	1	N/A	N/A	N/A	N/A	N/A	N/A	N/A		390/	670	1	N/A	Yong Lv et al., 2001*
59	Fujian	Xiqin Teaching Forest Farm	26°40′ N	118°10′ E	200-500	SH	25	Planted	19.4	1817	N/A	33	25.57	0.981	392.39	1	396.718	19.4725	8.735	49.705	424.925	67.5975	492.523	1	400/	100	1	N/A	Lingling Xiao, 2008
60	Fujian	Xihou Village, Wangtai Town, Nanping City	26°28′N	117°57′E	166	FL	0	Planted	19.3	1699	100	38.1	34.5	N/A	N/A		N/A	N/A	N/A	N/A	N/A	N/A	N/A		400/	400	1	2018	Qiuju Yang, 2019
61	Fujian	Sanming Xinkou Teaching Forest Farm	26°10′N	117°27′E	260	N/A	N/A	Planted	19.1	1749	34	20.8	16.5	N/A	N/A		N/A	N/A	N/A	N/A	N/A	N/A	N/A		405/	400	3	2006	Jinneng Lian, 2010
62	Hunan	Huitong County	26°50′N	109°45′E	300-500	N/A	N/A	Planted	16.8	1250	N/A	17.8	12.5	N/A	N/A		42.95	5.16	7.31	6.61	55.42	13.47	68.89	1	420/	N/A	N/A	N/A	Chao Yang, 2011
63	Hunan	Huangfengqiao State-owned Forest Farm	27°13′N	113°26′E	270	HSH	30	Planted	17.8	1410	N/A	12	11.4	0.075	32.625	1	N/A	N/A	N/A	N/A	N/A	N/A	N/A		435/	670	1	N/A	Yong Lv et al., 2001*
64	Guizhou	Dongfeng Forest Farm	26°18′45″N	109°10′10″E	300-600	N/A	N/A	Planted	15.6	1312.9	N/A	27.8	16.5	N/A	N/A		N/A	N/A	N/A	N/A	N/A	N/A	N/A		440/0.7	400	1	N/A	Qingping Zhao et al., 2017
65	Fujian	Meilin State Forest Farm	25°30'N	117°30'E	580-710	N/A	N/A	Planted	18	1800	30	26.69	20.33	N/A	N/A		N/A	N/A	N/A	N/A	N/A	N/A	N/A		450/	400	3	2007	Huaifang Wang, 2012
66	Fujian	Guanzhuang State-owned Forest Farm	26°06′N	117°32′E	150-300	N/A	20-30	Planted	19.2	1628	N/A	26	21.4	N/A	N/A		N/A	N/A	N/A	N/A	N/A	N/A	N/A		450/	400	3	N/A	Jiarong Qiu, 2006
67	Sichuan	Shuiwei Town, Xuyong County	28°12'17"N	105°36'33"E	1315	N/A	N/A	Planted	17.9	1173	24	23	18	N/A	N/A		N/A	N/A	N/A	N/A	N/A	N/A	N/A		450/0.6	400	3	N/A	Chen Jia et al., 2020
68	Hunan	Huitong County	26°50′N	109°45′E	300-500	N/A	N/A	Planted	16.8	1250	N/A	9.7	9.9	N/A	N/A		11.91	1.73	2	2.01	15.64	4.56	20.2	1	450/	N/A	N/A	N/A	Chao Yang, 2011
69	Fujian	Jiangle National Forest Farm	26°26′N	117°05′E	286	HSU	22	Planted	18.7	2027	36	22.6	19.8	N/A	N/A		N/A	N/A	N/A	N/A	N/A	N/A	N/A		467/0.8	400	1	N/A	Raofu, 2016
70	Fujian	Jiangle National Forest Farm	26°25′N	117°05′E	400-800	HSU	43	Planted	16.65	1676.3	38	26.9	21.4	N/A	N/A		182.5	18.04	9.77	23.6	210.31	31.64	241.95	2	467/0.72	600	1	N/A	Hongtao Tu et al., 2015
71	Fujian	State-owned Forest Farm of Jiangle County	26°26′N	117°05′E	297	HSU	35	Planted	18.7	1669	N/A	26.9	21.4	N/A	N/A		N/A	N/A	N/A	N/A	N/A	N/A	N/A		467/0.8	N/A	N/A	N/A	Zhaowei Cai, 2014
72	Fujian	Xihou Village, Wangtai Town, Nanping City	26°28′N	117°57′E	166	FL	8	Planted	19.3	1699	100	33.2	29.2	N/A	N/A		N/A	N/A	N/A	N/A	N/A	N/A	N/A		475/	400	1	2018	Qiuju Yang, 2019
73	Guangxi	Linduo Forest Farm	24°56′30″N	107°09′50″E	850	N/A	N/A	Planted	20	1370.6	26	25.5	20.3	N/A	N/A		194.61	23.28	15.98	25.05	233.87	53.37	287.24	1	475/	400	5	N/A	Hongwen Liang et al., 1995
74	Fujian	Shunchang County	25°50′N	117°29′E	180-330	N/A	N/A	Planted	19	1700	N/A	34.1	25.11E	N/A	N/A		N/A	N/A	N/A	N/A	N/A	N/A	N/A		480/	900	1	2017	Huihua Fan et al., 2020
75	Fujian	Shunchang County	25°50′N	117°29′E	180-330	N/A	N/A	Planted	19	1700	N/A	27.99	21.77E	N/A	N/A		N/A	N/A	N/A	N/A	N/A	N/A	N/A		485/	900	1	2017	Huihua Fan et al., 2020
76	Hunan	Huitong County	25°40′N	109°45′E	300-580	N/A	N/A	Planted	16.8	1250	N/A	14.1	14.2	N/A	N/A		44.73	2.71	1.91	8.04	49.35	9.27	58.61	1	495/	670	N/A	N/A	Kun Zhao and Dalun Tian, 2000
77	Fujian	Xiqin Teaching Forest Farm	26°40′ N	118°10′ E	200-500	SH	25	Planted	19.4	1817	N/A	27.73	24.78	0.6889	344.46	1	254.938	12.724	8.38	34.06	276.042	40.926	316.968	1	500/	100	1	N/A	Lingling Xiao, 2008
78	Fujian	Xihou Village, Wangtai Town, Nanping City	26°28′N	117°57′E	166	FL	20	Planted	19.3	1699	100	34.2	31.4	N/A	N/A		N/A	N/A	N/A	N/A	N/A	N/A	N/A		500/	400	1	2018	Qiuju Yang, 2019
79	Sichuan	Hongya State-owned Forest Farm	29°24′N	102°49′E	417-3090	N/A	N/A	Planted	16.6	1435	19	20.7	13	0.2567	128.35	6	N/A	N/A	N/A	N/A	N/A	N/A	N/A		500/	N/A	N/A	2018	Kesheng Yu et al., 2019
80	Hunan	Huangfengqiao State-owned Forest Farm	27°06′N	113°04′E	115-1270	N/A	20-35	Planted	17.8	1411	19	17.16	12.21	N/A	N/A		N/A	N/A	N/A	N/A	N/A	N/A	N/A		506/	660	6	N/A	Liyong Fu et al., 2013
81	Hunan	Huangfengqiao State-owned Forest Farm	27°06′N	113°04′E	115-1270	N/A	20-35	Planted	17.8	1410.8	19	17.16	12.21	N/A	N/A		N/A	N/A	N/A	N/A	N/A	N/A	N/A		506/	N/A	N/A	N/A	Liyong Fu et al., 2013
82	Fujian	Xihou Village, Wangtai Town, Nanping City	26°28′N	117°57′E	166	FL	N/A	Planted	19.3	1699	100	33.59	30.23	N/A	N/A		N/A	N/A	N/A	N/A	N/A	N/A	N/A		517/	400	1	2018	Qiuju Yang, 2019
83	Fujian	Qiguan Village, Kuidou Town, Anxi County	25°6′53″N	118°7′46″E	202-519	N/A	25	Planted	21.5	1600	N/A	17.3	16.6	N/A	N/A		N/A	N/A	N/A	N/A	N/A	N/A	N/A		525/	400	1	2017	Deqing Chen, 2017
84	Hunan	Dashanchong Forest Park	28°23′38″N	113°17′46″E	223-258	HSU	24	Planted	17.1	1500	55	30.98	20.8	N/A	N/A		N/A	N/A	N/A	N/A	N/A	N/A	N/A		525/	900	3	N/A	Yameng Pei, 2018
85	Fujian	Guanzhuang State-owned Forest Farm	26°06′N	117°32′E	150-300	N/A	20-30	Planted	19.2	1628	N/A	23	20.5	N/A	N/A		N/A	N/A	N/A	N/A	N/A	N/A	N/A		528/	400	3	N/A	Jiarong Qiu, 2006
86	Fujian	Meilin State Forest Farm	25°30'N	117°30'E	580-710	N/A	N/A	Planted	18	1800	30	23.46	18.78	N/A	N/A		N/A	N/A	N/A	N/A	N/A	N/A	N/A		540/	400	3	2007	Huaifang Wang, 2012
87	Fujian	Guanzhuang State-owned Forest Farm	26°06′N	117°32′E	150-300	N/A	20-30	Planted	19.2	1628	N/A	23.2	20.6	N/A	N/A		N/A	N/A	N/A	N/A	N/A	N/A	N/A		540/	400	3	N/A	Jiarong Qiu, 2006
88	Fujian	Guanzhuang State-owned Forest Farm	26°06′N	117°32′E	150-300	N/A	20-30	Planted	19.2	1628	N/A	25.4	19.8	N/A	N/A		N/A	N/A	N/A	N/A	N/A	N/A	N/A		540/	400	3	N/A	Jiarong Qiu, 2006
89	Hunan	Huangfengqiao State-owned Forest Farm	27°06′N	113°04′E	115-1270	N/A	20-35	Planted	17.8	1411	20	18.08	12.31	N/A	N/A		N/A	N/A	N/A	N/A	N/A	N/A	N/A		551/	660	14	N/A	Liyong Fu et al., 2013
90	Hunan	Huangfengqiao State-owned Forest Farm	27°06′N	113°04′E	115-1270	N/A	20-35	Planted	17.8	1410.8	20	18.08	12.31	N/A	N/A		N/A	N/A	N/A	N/A	N/A	N/A	N/A		551/	N/A	N/A	N/A	Liyong Fu et al., 2013
91	Fujian	Yangkou State-owned Forest Farm	26°52′N	117°55′E	300-400	N/A	25-41	Planted	18.5	1880	34	34.58	28.17	N/A	N/A		N/A	N/A	N/A	N/A	N/A	N/A	N/A		555/	400	3	2017	Guanjun Xu et al., 2019
92	Fujian	Guanzhuang State-owned Forest Farm	26°06′N	117°32′E	150-300	N/A	20-30	Planted	19.2	1628	N/A	15.6	13.6	N/A	N/A		N/A	N/A	N/A	N/A	N/A	N/A	N/A		555/	400	3	N/A	Jiarong Qiu, 2006
93	Fujian	Jiangle County	26°26′N	117°05'E	280	SU	29	Planted	18.7	1669	35	27.1	20.8	N/A	N/A		N/A	N/A	N/A	N/A	N/A	N/A	N/A		560/	600	1	2014	Huazhong Lin, 2018
94	Fujian	Youxi County State-owned Forest Farm	25°58'48"N	118°10'29"E	525	N/A	N/A	Planted	20	1800	N/A	9.94	7.33	N/A	N/A		N/A	N/A	N/A	N/A	N/A	N/A	N/A		563/	600	3	1992	Chuancheng Yuan, 1996；Yusheng Yang et al., 1992
95	Fujian	Guanzhuang State-owned Forest Farm	26°06′N	117°32′E	150-300	N/A	20-30	Planted	19.2	1628	N/A	17.8	15.9	N/A	N/A		N/A	N/A	N/A	N/A	N/A	N/A	N/A		567/	400	3	N/A	Jiarong Qiu, 2006
96	Hunan	Huitong county	26°41′50″N	109°35′26″E	358	N/A	22	Planted	16.8	1268	N/A	33.5	25.8	N/A	N/A		N/A	N/A	N/A	N/A	N/A	N/A	N/A		567/	400	4	2017	Qi Xia et al., 2021
97	Fujian	Xihou Village, Wangtai Town, Nanping City	26°28′N	117°57′E	166	FL	15	Planted	19.3	1699	100	33.4	30.1	N/A	N/A		N/A	N/A	N/A	N/A	N/A	N/A	N/A		575/	400	1	2018	Qiuju Yang, 2019
98	Fujian	Jinshan State-owned Forest Farm	24°54′52″N	117°30′44″E	290-370	HSU	18-27	Planted	21.6	1896	26	17.48	13.95	N/A	N/A		N/A	N/A	N/A	N/A	N/A	N/A	N/A		577/	N/A	N/A	2018	Guibi Zou, 2019
99	Fujian	Jiangle National Forest Farm	26°26′N	117°05′E	204	HSU	35	Planted	18.7	2027	49	23.1	21.2	N/A	N/A		N/A	N/A	N/A	N/A	N/A	N/A	N/A		583/0.6	400	1	N/A	Raofu, 2016
100	Jiangxi	Xinjiang Township	26°41′NN	114°27′E	306	SU	23	Planted	16.5	1421	45	40.5	25.4	N/A	N/A		N/A	N/A	N/A	N/A	N/A	N/A	N/A		583/	900	3	2018	Quanxin Miao et al., 2019
101	Fujian	Guanzhuang State-owned Forest Farm	26°06′N	117°32′E	150-300	N/A	20-30	Planted	19.2	1628	N/A	17.3	15.7	N/A	N/A		N/A	N/A	N/A	N/A	N/A	N/A	N/A		585/	400	3	N/A	Jiarong Qiu, 2006
102	Fujian	Xihou Village, Wangtai Town, Nanping City	26°28′N	117°57′E	166	HSU	35	Planted	19.3	1699	100	30.1	24	N/A	N/A		N/A	N/A	N/A	N/A	N/A	N/A	N/A		600/	400	1	2018	Qiuju Yang, 2019
103	Fujian	Baisha State-owned Forest Farm	25°07′N	116°36′E	252-339	N/A	26-32	Planted	19.6	1700	39	31.86	22.68	N/A	N/A		N/A	N/A	N/A	N/A	N/A	N/A	N/A		600/	400	3	2018	Suping Wu, 2019
104	Fujian	Baisha State-owned Forest Farm	25°07′N	116°36′E	252-339	N/A	26-32	Planted	19.6	1700	39	27.26	20.3	N/A	N/A		N/A	N/A	N/A	N/A	N/A	N/A	N/A		600/	400	3	2018	Suping Wu, 2019
105	Fujian	Baisha State-owned Forest Farm	25°07′N	116°36′E	252-339	N/A	26-32	Planted	19.6	1700	40	31.3	23.95	N/A	N/A		N/A	N/A	N/A	N/A	N/A	N/A	N/A		600/	400	3	2018	Suping Wu, 2019
106	Fujian	Laizhou Forest Farm	26°38′N	117 °53′E	300	N/A	N/A	Planted	19.4	1800	32	37.1	23.1	0.8928	535.68	3	N/A	N/A	N/A	N/A	N/A	N/A	N/A		600/	600	3	1991	Yuhe Tu et al., 2005
107	Fujian	Laizhou Forest Farm	26°38′N	117 °53′E	300	N/A	N/A	Planted	19.4	1800	32	33.4	22.9	0.8382	502.92	3	N/A	N/A	N/A	N/A	N/A	N/A	N/A		600/	600	3	1991	Yuhe Tu et al., 2005
108	Fujian	Laizhou Forest Farm	26°38′N	117 °53′E	300	N/A	N/A	Planted	19.4	1800	32	35.6	22	0.8176	490.56	3	N/A	N/A	N/A	N/A	N/A	N/A	N/A		600/	600	3	1991	Yuhe Tu et al., 2005
109	Fujian	Laizhou Forest Farm	26°38′N	117 °53′E	300	N/A	N/A	Planted	19.4	1800	32	31.5	21.8	0.773	463.8	3	N/A	N/A	N/A	N/A	N/A	N/A	N/A		600/	600	3	1991	Yuhe Tu et al., 2005
110	Hunan	Huitong County	25°40′N	109°45′E	300-580	N/A	N/A	Planted	16.8	1250	N/A	18.7	16.6	N/A	N/A		95.03	11.71	6.81	15.1	113.55	15.43	129	1	615/	670	N/A	N/A	Kun Zhao and Dalun Tian, 2000
111	Fujian	Jiangle National Forest Farm	26°26′N	117 °05′E	180-500	N/A	15-45	Planted	18.2	1910	N/A	24	19.9	N/A	N/A		N/A	N/A	N/A	N/A	N/A	N/A	N/A		617/0.7	N/A	1	2012	Guangyi Mei et al., 2013
112	Fujian	State-owned Forest Farm of Jiangle County	26°26′N	117°05′E	240	HSU	44	Planted	18.7	1669	N/A	24.3	20.7	N/A	N/A		N/A	N/A	N/A	N/A	N/A	N/A	N/A		617/0.8	N/A	N/A	N/A	Zhaowei Cai, 2014
113	Hunan	Changsha County	28°23′N	113°17′E	223-258	HSU	24	Planted	17.1	1500	53	23.54	19.51	N/A	N/A		N/A	N/A	N/A	N/A	N/A	N/A	N/A		625/	10000	1	N/A	Shenglan Li et al., 2016；Weijun Sun et al., 2013
114	Hunan	Huangfengqiao State-owned Forest Farm	27°06′N	113°04′E	115-1270	N/A	20-35	Planted	17.8	1411	19	18.2	12.3	N/A	N/A		N/A	N/A	N/A	N/A	N/A	N/A	N/A		627/	660	34	N/A	Liyong Fu et al., 2013
115	Hunan	Huangfengqiao State-owned Forest Farm	27°06′N	113°04′E	115-1270	N/A	20-35	Planted	17.8	1410.8	19	18.2	12.3	N/A	N/A		N/A	N/A	N/A	N/A	N/A	N/A	N/A		627/	N/A	N/A	N/A	Liyong Fu et al., 2013
116	Fujian	Yangkou State-owned Forest Farm	26°52′N	117°55′E	300-400	N/A	25-41	Planted	18.5	1880	34	30.43	27.19	N/A	N/A		N/A	N/A	N/A	N/A	N/A	N/A	N/A		630/	400	3	2017	Guanjun Xu et al., 2019
117	Fujian	Meilin State Forest Farm	25°30'N	117°30'E	580-710	N/A	N/A	Planted	18	1800	30	22.5	17.29	N/A	N/A		N/A	N/A	N/A	N/A	N/A	N/A	N/A		630/	400	3	2007	Huaifang Wang, 2012
118	Fujian	Guanzhuang State-owned Forest Farm	26°06′N	117°32′E	150-300	N/A	20-30	Planted	19.2	1628	N/A	21.2	14.9	N/A	N/A		N/A	N/A	N/A	N/A	N/A	N/A	N/A		630/	400	3	N/A	Jiarong Qiu, 2006
119	Fujian	Shunchang County	25°50′N	117°29′E	180-330	N/A	N/A	Planted	19	1700	N/A	25.96	20.51E	N/A	N/A		N/A	N/A	N/A	N/A	N/A	N/A	N/A		630/	900	1	2017	Huihua Fan et al., 2020
120	Fujian	Yangkou Forest Farm	26°46′N	117°48′E	230	SU	19	Planted	18.5	1880	32	26	25	N/A	N/A		N/A	N/A	N/A	N/A	N/A	N/A	N/A		660/0.85	400	3	2016	Xinyi Wang et al., 2019
121	Fujian	Xiqin Teaching Forest Farm	26°40′N	118°10′E	200-500	N/A	25	Planted	19.4	1817	69	26.83	22.58	N/A	N/A		N/A	N/A	N/A	N/A	N/A	N/A	N/A		662/	N/A	N/A	N/A	Meimiao Zhang, 2010
122	Fujian	Jiangle National Forest Farm	26°26′N	117 °05′E	180-500	N/A	15-45	Planted	18.2	1910	N/A	21.3	14.3	N/A	N/A		N/A	N/A	N/A	N/A	N/A	N/A	N/A		667/0.8	N/A	1	2012	Guangyi Mei et al., 2013
123	Fujian	Biqing State-owned Forest Farm	25°18′N	118°21′E	650-750	HSU	22	Planted	19.5	1700	N/A	25.7	16	N/A	N/A		N/A	N/A	N/A	N/A	N/A	N/A	N/A		675/	400	3	2016	Yu Huang, 2018
124	Jiangxi	Guanshan Forest Farm	27°15′N	115°29′E	108	N/A	14	Planted	18	1640	26	16.1	13.5	N/A	N/A		N/A	N/A	N/A	N/A	N/A	N/A	N/A		691/	600	3	N/A	Wei Zeng et al., 2016
125	Hunan	Huangfengqiao State-owned Forest Farm	27°06′N	113°04′E	115-1270	N/A	20-35	Planted	17.8	1411	19	16.46	11.23	N/A	N/A		N/A	N/A	N/A	N/A	N/A	N/A	N/A		693/	660	13	N/A	Liyong Fu et al., 2013
126	Hunan	Huangfengqiao State-owned Forest Farm	27°06′N	113°04′E	115-1270	N/A	20-35	Planted	17.8	1410.8	19	16.46	11.23	N/A	N/A		N/A	N/A	N/A	N/A	N/A	N/A	N/A		693/	N/A	N/A	N/A	Liyong Fu et al., 2013
127	Hunan	Huangfengqiao State-owned Forest Farm	27°06′N	113°04′E	115-1270	N/A	20-35	Planted	17.8	1411	20	19.41	13.42	N/A	N/A		N/A	N/A	N/A	N/A	N/A	N/A	N/A		694/	660	36	N/A	Liyong Fu et al., 2013
128	Hunan	Huangfengqiao State-owned Forest Farm	27°06′N	113°04′E	115-1270	N/A	20-35	Planted	17.8	1410.8	20	19.41	13.42	N/A	N/A		N/A	N/A	N/A	N/A	N/A	N/A	N/A		694/	N/A	N/A	N/A	Liyong Fu et al., 2013
129	Fujian	Xiqin Teaching Forest Farm	26°40′ N	118°10′ E	200-500	HSU	25	Planted	19.4	1817	N/A	33.78	27.71	1.1035	772.48	1	421.023	20.62	8.78	52.3086	450.423	72.28	522.703	1	700/	100	1	N/A	Lingling Xiao, 2008
130	Fujian	Xiqin Teaching Forest Farm	26°40′ N	118°10′ E	200-500	HSU	25	Planted	19.4	1817	N/A	24.27	21.11	0.4531	317.19	1	195.346	9.81571	8.07	26.8243	213.231	30.6	243.831	1	700/	100	1	N/A	Lingling Xiao, 2008
131	Fujian	Jiangle National Forest Farm	26°25′N	117°05′E	412-798	SH	34	Planted	18.9	1665	43	25.1	22.4	N/A	N/A		N/A	N/A	N/A	N/A	N/A	N/A	N/A		700/0.7	600	3	2018	Bo Shi, 2019
132	Fujian	Wanmulin Nature Reserve	27°03′N	118°09′E	50	HSU	7	Planted	18.7	1663.8	50	23.4	18.5	N/A	N/A		N/A	N/A	N/A	N/A	N/A	N/A	N/A		700/	N/A	N/A	2014	Yingling Ma et al., 2018
133	Hunan	Huitong County	26°50′N	109°45′E	300-500	N/A	N/A	Planted	16.8	1250	N/A	12.6	10.8	N/A	N/A		20.87	2.79	3.53	3.33	27.19	7.33	34.52	1	705/	N/A	N/A	N/A	Chao Yang, 2011
134	Fujian	Jiangle National Forest Farm	26°26′N	117°05′E	229	SH	33	Planted	18.7	1669	39	20.1	18.5	N/A	N/A		N/A	N/A	N/A	N/A	N/A	N/A	N/A		717/0.6	600	3	N/A	Peng Zhang et al., 2015
135	Fujian	Jiangle National Forest Farm	26°26′N	117 °05′E	180-500	N/A	15-45	Planted	18.2	1910	N/A	25	19.6	N/A	N/A		N/A	N/A	N/A	N/A	N/A	N/A	N/A		717/0.4	N/A	1	2012	Guangyi Mei et al., 2013
136	Fujian	State-owned Forest Farm of Jiangle County	26°26′N	117°05′E	237	HSU	34	Planted	18.7	1669	N/A	25.2	19.1	N/A	N/A		N/A	N/A	N/A	N/A	N/A	N/A	N/A		717/0.5	N/A	N/A	N/A	Zhaowei Cai, 2014
137	Fujian	Wangtai Town, Nanping City	26°50′N	118°E	200	HSU	30-40	Planted	19.3	1604.1	N/A	31.9	32.5	1.052	757.5	1	N/A	N/A	N/A	N/A	N/A	N/A	N/A		720/	N/A	N/A	N/A	Jie Lin et al., 1984*
138	Hunan	Huitong County	26°50′N	109°45′E	300-500	N/A	N/A	Planted	16.9	1250	101	28.9	22.4	N/A	N/A		N/A	N/A	N/A	N/A	N/A	N/A	N/A		725/	600	2	2018	Yiye Xu, 2019
139	Guizhou	Dongfeng Forest Farm	26°18′45″N	109°10′10″E	300-600	N/A	N/A	Planted	15.6	1312.9	N/A	22.9	15.3	N/A	N/A		N/A	N/A	N/A	N/A	N/A	N/A	N/A		730/0.6	400	1	N/A	Qingping Zhao et al., 2017
140	Hunan	Huitong County	26°50′N	109°45′E	300-500	N/A	N/A	Planted	16.9	1250	32	26.6	18.7	N/A	N/A		N/A	N/A	N/A	N/A	N/A	N/A	N/A		731/	600	4	2018	Yiye Xu, 2019
141	Fujian	Jiangle National Forest Farm	26°26′N	117°05′E	243	HSU	34	Planted	18.7	2027	38	25.2	19.1	N/A	N/A		N/A	N/A	N/A	N/A	N/A	N/A	N/A		733/0.8	400	1	N/A	Raofu, 2016
142	Guangxi	Laoshan Forest Farm	24°14′N	106°15′E	405	N/A	N/A	Planted	20.7	1190.3	N/A	24.9	21.5	0.532087	390.02	1	N/A	N/A	N/A	N/A	N/A	N/A	N/A		733/	N/A	N/A	N/A	Feng Wei et al., 1991
143	Hunan	Huitong county	26°41′50″N	109°35′26″E	404	N/A	28	Planted	16.8	1268	32	26.4	17.8	N/A	N/A		N/A	N/A	N/A	N/A	N/A	N/A	N/A		738/	400	4	2017	Qi Xia et al., 2021
144	Fujian	Sanming Xinkou Teaching Forest Farm	26°10′N	117°27′E	260	N/A	N/A	Planted	19.1	1749	18	18.8	14.3	N/A	N/A		N/A	N/A	N/A	N/A	N/A	N/A	N/A		750/	400	3	2006	Jinneng Lian, 2010
145	Fujian	Yangkou State-owned Forest Farm	26°52′N	117°55′E	300-400	N/A	25-41	Planted	18.5	1880	34	29.28	26.29	N/A	N/A		N/A	N/A	N/A	N/A	N/A	N/A	N/A		750/	400	3	2017	Guanjun Xu et al., 2019
146	Sichuan	Datong Township, Qionglai City	30°30′54.54″N	103°15′42.03″E	1194	N/A	N/A	Planted	16.3	1117	24	14	12	N/A	N/A		N/A	N/A	N/A	N/A	N/A	N/A	N/A		750/0.5	400	3	N/A	Chen Jia et al., 2020
147	Sichuan	Datong Township, Qionglai City	30°30′39.06″ N	103°15′52.36″E	1221	N/A	N/A	Planted	16.3	1117	24	15	14	N/A	N/A		N/A	N/A	N/A	N/A	N/A	N/A	N/A		750/0.8	400	3	N/A	Chen Jia et al., 2020
148	Sichuan	Macheng Town, Xuyong County	27°56'51"N	105°37'5"E	1376	N/A	N/A	Planted	17.9	1173	21	18	14	N/A	N/A		N/A	N/A	N/A	N/A	N/A	N/A	N/A		750/0.7	400	3	N/A	Chen Jia et al., 2020
149	Sichuan	Yingshan Town, Xuyong County	27°52'47"N	105°31'20"E	1394	N/A	N/A	Planted	17.9	1173	21	17	13	N/A	N/A		N/A	N/A	N/A	N/A	N/A	N/A	N/A		750/0.7	400	3	N/A	Chen Jia et al., 2020
150	Jiangxi	Dagangshan Mountain	27°35′11″N	114°33′25″E	169	SH	N/A	Planted	18	1434.7	40	27.4	18.2	N/A	N/A		N/A	N/A	N/A	N/A	N/A	N/A	N/A		750/	400	4	N/A	Chen Xia et al., 2017
151	Guangxi	Linduo Forest Farm	24°56′30″N	107°09′50″E	850	N/A	N/A	Planted	20	1370.6	26	23.9	21.9	N/A	N/A		193.4	20.59	10.12	22.61	224.11	45.71	269.82	1	750/	400	5	N/A	Hongwen Liang et al., 1995
152	Jiangxi	Guanshan Forest Farm	27°15′N	115°29′E	106	N/A	4	Planted	18	1640	48	19.8	16.4	N/A	N/A		N/A	N/A	N/A	N/A	N/A	N/A	N/A		750/	600	3	N/A	Wei Zeng et al., 2016
153	Fujian	Xihou Village, Wangtai Town	26°28′N	117°57′E	200	HSU	30	Planted	19.5	1669	91	32.8	32.2	N/A	N/A		N/A	N/A	N/A	N/A	N/A	N/A	N/A		750/	N/A	N/A	2009	Xianzhang, 2014; Decheng Xiong et al., 2014
154	Sichuan	Hongya State-owned Forest Farm	29°24′N	102°49′E	417-3090	N/A	N/A	Planted	16.6	1435	19	16.9	13.2	0.1664	124.8	6	N/A	N/A	N/A	N/A	N/A	N/A	N/A		750/	N/A	N/A	2018	Kesheng Yu et al., 2019
155	Guangxi	Fubo Experimental Field	21°57′N	106°39′E	385-400	N/A	N/A	Planted	20.5–21.7	1261–1388	13	11.1	10	N/A	N/A		15.2918	N/A	N/A	2.17507	17.7321	4.13793	21.87	7	754/	600	1	N/A	Kang Bing et al., 2006
156	Fujian	Sanming Xinkou Teaching Forest Farm	26°10′N	117°27′E	260	N/A	N/A	Planted	19.1	1749	18	17	13.8	N/A	N/A		N/A	N/A	N/A	N/A	N/A	N/A	N/A		760/	400	3	2006	Jinneng Lian, 2010
157	Jiangxi	Dagangshan Mountain	27°35′11″N	114°33′25″E	190	SU	N/A	Planted	18	1434.7	39	27.1	18.1	N/A	N/A		N/A	N/A	N/A	N/A	N/A	N/A	N/A		760/	400	4	N/A	Chen Xia et al., 2017
158	Taiwan	Xitou	23°40′NN	120°47′EE	1100	N/A	N/A	Planted	16.1	2003	N/A	29.5	24.1	N/A	N/A		N/A	N/A	N/A	N/A	N/A	N/A	N/A		762/	400	N/A	2018	Chih-Hsin Cheng et al., 2020*
159	Fujian	Xihou Village, Wangtai Town, Nanping City	26°28′N	117°57′E	166	HSU	34	Planted	19.3	1699	100	32.8	26	N/A	N/A		N/A	N/A	N/A	N/A	N/A	N/A	N/A		775/	400	1	2018	Qiuju Yang, 2019
160	Anhui	Mazongling Forest Farm	31°10′N	115°30′E	1140	N/A	18-32	Planted	13.5	1500	50	27.3	16.9	N/A	N/A		198.774	43.5613	15.2903	N/A	257.626	78.8387	336.465	18	775/	400	4	N/A	Wentao Shi et al., 2015
161	Anhui	Lujiang County	30°57′N	117°01′E	100	N/A	N/A	Planted	16.5	1324	50	27.3	16.9	N/A	N/A		198.774	43.5613	15.2903	N/A	257.626	78.8387	336.465	18	775/	400	4	2002	Xinyun Xie, 2015*
162	Fujian	Jiangle National Forest Farm	26°26′N	117 °05′E	180-500	N/A	15-45	Planted	18.2	1910	N/A	26.5	21.8	N/A	N/A		N/A	N/A	N/A	N/A	N/A	N/A	N/A		780/0.8	N/A	1	2012	Guangyi Mei et al., 2013
163	Fujian	Yong'an State-owned Forest Farm	25°36′N	117°24′E	255-280	HSU	26	Planted	19.1	1569	18	17.1	13.6	N/A	N/A		N/A	N/A	N/A	N/A	N/A	N/A	N/A		780/	N/A	N/A	2018	Guoliang Zhang, 2020
164	Jiangxi	Guanshan Forest Farm	27°15′N	115°29′E	111	N/A	18	Planted	18	1640	22	14.7	13.2	N/A	N/A		N/A	N/A	N/A	N/A	N/A	N/A	N/A		783/	600	3	N/A	Wei Zeng et al., 2016
165	Jiangxi	Guanshan Forest Farm	27°15′N	115°29′E	134	N/A	17	Planted	18	1640	36	17.3	14.6	N/A	N/A		N/A	N/A	N/A	N/A	N/A	N/A	N/A		791/	600	3	N/A	Wei Zeng et al., 2016
166	Fujian	Xiqin Teaching Forest Farm	26°40′ N	118°10′ E	200-500	HSU	25	Planted	19.4	1817	N/A	27.14	24.12	0.6352	508.18	1	242.324	12.1163	8.335	32.5962	262.775	38.6538	301.429	1	800/	100	1	N/A	Lingling Xiao, 2008
167	Fujian	Xiqin Teaching Forest Farm	26°40′ N	118°10′ E	200-500	HSU	25	Planted	19.4	1817	N/A	26.41	20.38	0.518	414.41	1	231.57	11.5837	8.26625	31.2312	251.42	36.87	288.29	1	800/	100	1	N/A	Lingling Xiao, 2008
168	Hunan	Daweishan Forest Farm	28°26′N	115°24′E	1400	SH	40	Planted	15	1530	24	17.1	11.5	N/A	N/A		N/A	N/A	N/A	N/A	N/A	N/A	N/A		800/0.6	600	1	2014	Guoqiang Zhou et al., 2017
169	Fujian	Yangkou Forest Farm	26°46′N	117°48′E	230	SU	22	Planted	18.5	1880	11	17	13	N/A	N/A		N/A	N/A	N/A	N/A	N/A	N/A	N/A		820/0.73	400	3	2016	Xinyi Wang et al., 2019
170	Sichuan	Liujiang Town, Hongya County	29°40′26.20″N	103°11′09.80″E	1500	N/A	N/A	Planted	16.6	1435	30	25	17	N/A	N/A		N/A	N/A	N/A	N/A	N/A	N/A	N/A		825/0.6	400	3	N/A	Chen Jia et al., 2020
171	Sichuan	Liujiang Town, Hongya County	29°40′29.45″N	103°10′55.29″E	1527	N/A	N/A	Planted	16.6	1435	25	23	17	N/A	N/A		N/A	N/A	N/A	N/A	N/A	N/A	N/A		825/0.6	400	3	N/A	Chen Jia et al., 2020
172	Fujian	Shunchang County	25°50′N	117°29′E	180-330	N/A	N/A	Planted	19	1700	N/A	25.49	20.21E	N/A	N/A		N/A	N/A	N/A	N/A	N/A	N/A	N/A		825/	900	1	2017	Huihua Fan et al., 2020
173	Fujian	Xiasha Town, Shaowu City	27°20′N	117°34′E	254.1	HSU	12	Planted	17.7	1786	32	22.61	18.69	N/A	N/A		N/A	N/A	N/A	N/A	N/A	N/A	N/A		834/0.84	400	3	2014	Bingzhong Wei, 2017
174	Fujian	Daping Village, Chengguan Township, Mingxi County	26°15′03″N	117°10′53″E	450-571	HSU	27	Planted	18	1744	8	6.8	6.5	0.013	10.946	3	4.7	2.1	1.7	N/A	8.5	N/A	N/A	3	842/	400	6	2014	Shufu Xiao, 2015
175	Guangxi	Fubo Experimental Forest Farm	21°57′47″N	106°39′50″E	280	N/A	N/A	Planted	21.1	1350	N/A	19.2	16.7	N/A	N/A		N/A	N/A	N/A	N/A	N/A	N/A	N/A		850/	400	1	2015	Zhilong Liu et al., 2017
176	Jiangsu	Dongshanqiao Forest Farm	31°38′N	118°50′E	85.1	HSH	22	Planted	15.1	1100	N/A	13.2	8.3	N/A	N/A		N/A	N/A	N/A	N/A	N/A	N/A	N/A		850/	400	1	2010	Riliang Cong et al., 2010
177	Jiangxi	Dagangshan Mountain	27°35′11″N	114°33′25″E	180	SU	N/A	Planted	18	1434.7	38	26.8	17.4	N/A	N/A		N/A	N/A	N/A	N/A	N/A	N/A	N/A		850/	400	4	N/A	Chen Xia et al., 2017
178	Fujian	Jiangle National Forest Farm	26°25′N	117°05′E	400-800	HSU	22	Planted	16.65	1676.3	31	22.6	19.8	N/A	N/A		141.27	11.46	8.31	21	161.04	31.28	192.32	2	850/0.76	600	1	N/A	Hongtao Tu et al., 2015
179	Hunan	Huangfengqiao State-owned Forest Farm	27°06′N	130°04′E	227	N/A	N/A	Planted	17.8	1411	23	22.3	14.7	N/A	N/A		N/A	N/A	N/A	N/A	N/A	N/A	N/A		850/	3600	1	2010	Yecheng Zhang et al., 2016
180	Hunan	Huangfengqiao State-owned Forest Farm	27°06′N	130°04′E	227	N/A	N/A	Planted	17.8	1411	26	23.1	16.6	N/A	N/A		N/A	N/A	N/A	N/A	N/A	N/A	N/A		850/	3600	1	2013	Yecheng Zhang et al., 2016
181	Fujian	State-owned Forest Farm of Jiangle County	26°26′N	117°05′E	286	HSU	22	Planted	18.7	1669	N/A	22.6	19.8	N/A	N/A		N/A	N/A	N/A	N/A	N/A	N/A	N/A		850/0.8	N/A	N/A	N/A	Zhaowei Cai, 2014
182	Jiangsu	Dongshanqiao Forest Farm	31°35′N	118°50′E	38-388	N/A	22	Planted	15.1	1100	47	13.6	10.8	N/A	N/A		N/A	N/A	N/A	N/A	N/A	N/A	N/A		850/0.61	N/A	N/A	2013	Wenrui Zhao et al., 2016
183	Jiangsu	Dongshanqiao Forest Farm	31°38′N	118°50′E	38-388	N/A	22	Planted	15.1	1100	46	13.6	10.8	N/A	N/A		N/A	N/A	N/A	N/A	N/A	N/A	N/A		850/0.61	N/A	N/A	2011	Bo Ge et al., 2018
184	Jiangsu	Dongshanqiao Forest Farm	31°35′N	118°50′E	45	N/A	22	Planted	15.1	1100	N/A	13.6	10.8	N/A	N/A		N/A	N/A	N/A	N/A	N/A	N/A	N/A		850/0.61	N/A	N/A	2013	Dan Yang et al., 2017
185	Jiangxi	Wenshan Forest Farm	28°31′N	117°15′E	370	SU	N/A	Planted	17.9	1610	20	17.9	14.4	N/A	N/A		N/A	N/A	N/A	N/A	N/A	N/A	N/A		870/0.7	N/A	N/A	1985	Baisong Wei et al., 1986
186	Fujian	Xihou Village, Wangtai Town, Nanping City	26°28′N	117°57′E	166	HSH	32	Planted	19.3	1699	100	27.7	21.2	N/A	N/A		N/A	N/A	N/A	N/A	N/A	N/A	N/A		875/	400	1	2018	Qiuju Yang, 2019
187	Fujian	Jiangle County	26°26′N	117°05′E	400-800	N/A	N/A	Planted	19.8	2027	N/A	22.25	21.11	N/A	N/A		N/A	N/A	N/A	N/A	N/A	N/A	N/A		876/	6400	1	2014	Peng Jiang, 2016
188	Hunan	Huitong County	26°50′N	109°45′E	300-500	N/A	N/A	Planted	16.8	1250	N/A	11.1	9.3	N/A	N/A		15.62	2.93	3.99	2.7	22.54	4.63	27.17	1	880/	N/A	N/A	N/A	Chao Yang, 2011
189	Fujian	Xiyuan Township, Xianyou County	25°29′N	118°33′E	200-1800	N/A	25	Planted	16.9	2150	50	25.93	22.15	N/A	N/A		N/A	N/A	N/A	N/A	N/A	N/A	N/A		883/	100	1	2015	Junning Li, 2018
190	Fujian	Xiqin Teaching Forest Farm	26°40′N	118°10′E	200-500	N/A	25	Planted	19.4	1817	73	25.93	22.15	N/A	N/A		N/A	N/A	N/A	N/A	N/A	N/A	N/A		883/	400	1	2010	Kaimin Lin et al., 2014
191	Guangxi	Beijianghe Forest Farm	25°N	109°E	250-300	N/A	N/A	Planted	19.3	1748	16	19.4	14.2	N/A	N/A		N/A	N/A	N/A	N/A	N/A	N/A	N/A		885/	670	3	N/A	Ruiwen Ruan and Yongzhang Dou, 1981
192	Sichuan	Meidong Town, Changning County	28°26′07″N	105°07′28″E	370	N/A	30	Planted	18.3	1104	N/A	13.6	11	N/A	N/A		N/A	N/A	N/A	N/A	N/A	N/A	N/A		890/0.8	600	3	2008	Lianghua Qi et al., 2013
193	Guangxi	Fubo Experimental Field	21°57′N	106°39′E	385-400	N/A	N/A	Planted	20.5–21.7	1261–1388	13	11.8	9	N/A	N/A		16.1659	N/A	N/A	2.34305	18.8229	4.46188	23.2848	7	892/	600	1	N/A	Kang Bing et al., 2006
194	Fujian	Xiasha Town, Shaowu City	27°20′N	117°34′E	275	N/A	N/A	Planted	17.7	1786	32	21.68	18.69	N/A	N/A		N/A	N/A	N/A	N/A	N/A	N/A	N/A		899/0.81	40	3	2015	Zhen Wang, 2017
195	Fujian	Xiasha Town, Shaowu City	27°32′N	117°59′E	251	N/A	N/A	Planted	17.7	1786	32	21.68	18.69	N/A	N/A		N/A	N/A	N/A	N/A	N/A	N/A	N/A		899/0.81	40	3	2015	Zhen Wang et al., 2017
196	Fujian	Xiqin Teaching Forest Farm	26°40′ N	118°10′ E	200-500	HSU	25	Planted	19.4	1817	N/A	23.52	23.64	0.4717	424.55	1	181.264	9.13	8.00889	25.1333	198.403	28.1444	226.548	1	900/	100	1	N/A	Lingling Xiao, 2008
197	Fujian	Shunchang County State-owned Forest Farm	26°38′N	117°29′E	140	N/A	N/A	Planted	19.1	2051	20	20.42	19.42	N/A	N/A		N/A	N/A	N/A	N/A	N/A	N/A	N/A		900/0.93	400	3	2017	Ruonan Li et al., 2019
198	Guizhou	Gangzhai Forest Farm	26°52'44"N	107°6'21"E	1345	HSH	15	Planted	12	1186	N/A	20.93	13.11	N/A	N/A		N/A	N/A	N/A	N/A	N/A	N/A	N/A		900/0.75	400	3	2013	Yanhui Liu et al., 2015
199	Fujian	Xiayang State-owned Forest Farm	26°48'N	117°59'E	200-260	HSH	33	Planted	19.5	1550	29	25.08	20.41	N/A	N/A		150.09	21.9444	7.56667	19.4	179.6	29.4444	209.033	1	900/0.582	600	4	2015	Baoping Lin, 2017; Jinhua Ying et al., 2001
200	Fujian	Xiayang Town, Nanping City	26°48′N	117°59′E	230	HSH	28-36	Planted	19.5	1653	N/A	25.08	20.41	N/A	N/A		N/A	N/A	N/A	N/A	N/A	N/A	N/A		900/0.582	600	5	1999	Guorui Chen, 2005
201	Fujian	Sanming Xinkou Teaching Forest Farm	26°10′N	117°27′E	260	N/A	N/A	Planted	19.1	1749	27	25.1	20.9	N/A	N/A		N/A	N/A	N/A	N/A	N/A	N/A	N/A		907/	400	3	2006	Jinneng Lian, 2010
202	Hunan	Huitong County	26°43′N	109°38′E	295	N/A	N/A	Planted	16.8	1250	20	22.26	16.51	N/A	N/A		N/A	N/A	N/A	N/A	N/A	N/A	N/A		912/	400	7	N/A	Ruiteng Cheng, 2019
203	Fujian	Shunchang County	27°42′N	117°48′E	600-680	N/A	30-36	Planted	17	1820	30	26.04	20.81	N/A	N/A		N/A	N/A	N/A	N/A	N/A	N/A	N/A		913/0.72	400	6	N/A	Rong Chen, 2017*
204	Fujian	Jiangle National Forest Farm	26°26′N	117°05′E	240	HSU	44	Planted	18.7	2027	40	24.3	20.7	N/A	N/A		N/A	N/A	N/A	N/A	N/A	N/A	N/A		917/0.8	400	1	N/A	Raofu, 2016
205	Hunan	Huangfengqiao State-owned Forest Farm	27°06′N	113°04′E	115-1270	N/A	N/A	Planted	17.8	1410.8	14	20.1	12.8	N/A	N/A		N/A	N/A	N/A	N/A	N/A	N/A	N/A		920/	2500	1	N/A	Yongliang Li et al., 2013
206	Guangxi	Fubo Experimental Forest Farm	21°57′47″N	106°39′50″E	550-600	N/A	N/A	Planted	21.1	1350	20	16.64	13.5	N/A	N/A		N/A	N/A	N/A	N/A	N/A	N/A	N/A		921/	400	3	N/A	En Liu, 2012
207	Guizhou	Gangzhai Forest Farm	26°52'44"N	107°6'21"E	1369	HSH	20	Planted	12	1186	N/A	21.17	14.16	N/A	N/A		N/A	N/A	N/A	N/A	N/A	N/A	N/A		925/0.8	400	3	2013	Yanhui Liu et al., 2015
208	Fujian	State-owned Forest Farm of Jiangle County	26°26′N	117°05′E	400-800	N/A	N/A	Planted	19.8	2027	N/A	25.87	25.22	N/A	N/A		N/A	N/A	N/A	N/A	N/A	N/A	N/A		925/	1600	1	2014	Peng Jiang, 2016
209	Fujian	Jiangle National Forest Farm	26°26′N	117°05′E	400-800	N/A	N/A	Planted	18.7	1669	N/A	31.12	31.02	N/A	N/A		N/A	N/A	N/A	N/A	N/A	N/A	N/A		925/	N/A	N/A	2012	Shaoxuan Zhang, 2015
210	Jiangxi	Wenshan Forest Farm	28°31′N	117°15′E	390	HSU	N/A	Planted	17.9	1610	20	18.4	14.3	N/A	N/A		N/A	N/A	N/A	N/A	N/A	N/A	N/A		930/0.7	N/A	N/A	1985	Baisong Wei et al., 1986
211	Guizhou	Sandu County	25°19′N	107°18′E	772	N/A	N/A	Planted	17.45	1650	N/A	15.3	10.4	N/A	N/A		N/A	N/A	N/A	N/A	N/A	N/A	N/A		933/	600	18	N/A	Xudong Yang, 2015*
212	Fujian	Jiangle National Forest Farm	26°26′N	117 °05′E	180-500	N/A	15-45	Planted	18.2	1910	N/A	21.4	18.4	N/A	N/A		N/A	N/A	N/A	N/A	N/A	N/A	N/A		934/0.7	N/A	1	2012	Guangyi Mei et al., 2013
213	Hunan	Huitong county	26° 40′N	109°26′E	300-1100	N/A	N/A	Planted	15.8	1200	N/A	16	17.9	N/A	N/A		105.745	13.2979	13.0851	10.1064	132.128	19.6809	151.809	4	940/	400	3	2005	Niu Dong et al., 2008
214	Jiangxi	Dagangshan Mountain	27°35′11″N	114°33′25″E	167	SU	N/A	Planted	18	1434.7	41	26.1	17	N/A	N/A		N/A	N/A	N/A	N/A	N/A	N/A	N/A		950/	400	4	N/A	Chen Xia et al., 2017
215	Sichuan	Tuanshan Village, Longmenshan Town, Pengzhou City	31°15'18"N	103°48'36"E	1135	HSU	N/A	Planted	15.8	1126	30	18.9	12.4	N/A	N/A		N/A	N/A	N/A	N/A	N/A	N/A	N/A		950/	400	4	2018	Weiping Wang et al., 2020*
216	Jiangsu	Dongshanqiao Forest Farm	31°38′N	118°50′E	85.1	HSH	22	Planted	15.1	1100	45	16.7	11.2	N/A	N/A		N/A	N/A	N/A	N/A	N/A	N/A	N/A		950/0.61	N/A	N/A	2010	Lisha Chen et al., 2013
217	Jiangsu	Shanqiao Forest Farm	31°38′N	118°50′E	88	HSH	27	Planted	15.1	1100	42	16.3	10.8	N/A	N/A		N/A	N/A	N/A	N/A	N/A	N/A	N/A		950/	N/A	N/A	2008	Baoxian Tao et al., 2010
218	Hunan	Huitong County	26°50′N	109°45′E	300-500	N/A	N/A	Planted	16.8	2250	25	17.7	14	N/A	N/A		N/A	N/A	N/A	N/A	N/A	N/A	N/A		956/	N/A	N/A	2015	Jiquan et al., 2016
219	Guangxi	Fubo Experimental Field	21°57′N	106°39′E	385-400	N/A	N/A	Planted	20.5–21.7	1261–1388	13	11.1	8.9	N/A	N/A		14.2056	N/A	N/A	2.07684	16.4071	6.81205	23.2191	7	963/	600	1	N/A	Kang Bing et al., 2006
220	Fujian	Yangkou State-owned Forest Farm	26°52′N	117°55′E	300-400	N/A	25-41	Planted	18.5	1880	34	27.28	22.92	N/A	N/A		N/A	N/A	N/A	N/A	N/A	N/A	N/A		975/	400	3	2017	Guanjun Xu et al., 2019
221	Jiangxi	Dagangshan Mountain	27°30′N	114°30′E	300-700	N/A	27	Planted	16.75	1591	19	22.7	14.1	N/A	N/A		N/A	N/A	N/A	N/A	N/A	N/A	N/A		975/0.6	600	1	N/A	Zhuo Yin et al., 2013
222	Guangxi	Beijianghe Forest Farm	24°57′N	109°11′E	490	HSU	23	Planted	18.8	1824.6	15	19.8	16.1	N/A	N/A		N/A	N/A	N/A	N/A	N/A	N/A	N/A		975/0.52	600	3	2019	Liwen Lin et al., 2020
223	Fujian	Minqing County	26°43'45"N	117°28'15"E	766	HSU	25	Planted	19.7	1494	N/A	0.97	2.07	N/A	N/A		N/A	N/A	N/A	N/A	N/A	N/A	N/A		983/	400	3	N/A	Liangsui Chen, 2004
224	Hunan	Daweishan Forest Farm	28°26′N	115°24′E	1400	N/A	30	Planted	15	1530	24	16.3	11	N/A	N/A		N/A	N/A	N/A	N/A	N/A	N/A	N/A		983/0.6	600	1	2014	Guoqiang Zhou et al., 2017
225	Guangxi	Gaofeng Forest Farm	22°25'50″N	107°11'56″E	250	N/A	N/A	Planted	21	1425	19	16.1	13.4	0.133333	132	1	N/A	N/A	N/A	N/A	N/A	N/A	N/A		990/	N/A	N/A	N/A	Kejixiezuozu,1977*
226	Fujian	Xiqin Teaching Forest Farm	26°40′ N	118°10′ E	200-500	HSU	25	Planted	19.4	1817	N/A	25.02	18.69	0.4314	431.4	1	186.413	9.354	7.338	25.46	203.105	29.343	232.448	1	1000/	100	1	N/A	Lingling Xiao, 2008
227	Fujian	Xiyuan Township, Xianyou County	25°29′N	118°33′E	200-1800	N/A	25	Planted	16.9	2150	23	13.37	9.98	N/A	N/A		N/A	N/A	N/A	N/A	N/A	N/A	N/A		1000/	100	1	2015	Junning Li, 2018
228	Fujian	Xiqin Teaching Forest Farm	26°40′ N	118°10′ E	200-500	HSU	25	Planted	19.4	1817	N/A	24.1	19.95	0.425	424.99	1	191.777	9.643	8.057	26.403	209.477	29.968	239.445	1	1000/	100	1	N/A	Lingling Xiao, 2008
229	Fujian	Xihou Village, Wangtai Town, Nanping City	26°28′N	117°57′E	166	HSH	35.5	Planted	19.3	1699	100	31.8	26	N/A	N/A		N/A	N/A	N/A	N/A	N/A	N/A	N/A		1000/	400	1	2018	Qiuju Yang, 2019
230	Fujian	Xiqin Teaching Forest Farm	26°40′N	118°10′E	200-500	N/A	25	Planted	19.4	1817	20	10.37	9.98	N/A	N/A		N/A	N/A	N/A	N/A	N/A	N/A	N/A		1000/	400	1	2010	Kaimin Lin et al., 2014
231	Fujian	Jiangle National Forest Farm	26°26′N	117°05′E	241	HSH	16	Planted	18.7	2027	30	23.2	17.1	N/A	N/A		N/A	N/A	N/A	N/A	N/A	N/A	N/A		1000/0.8	400	1	N/A	Raofu, 2016
232	Fujian	Xinkou Teaching Forest Farm	26°10′N	117°27′E	202	HSU	33	Planted	19.1	1749	33	19.88	18.86	N/A	N/A		N/A	N/A	N/A	N/A	N/A	N/A	N/A		1000/	400	3	2016	Yun Zhang et al., 2019
233	Guizhou	Gangzhai Forest Farm	26°52'44"N	107°6'21"E	1171	HSU	2	Planted	12	1186	N/A	11.07	8.9	N/A	N/A		N/A	N/A	N/A	N/A	N/A	N/A	N/A		1000/0.5	400	3	2013	Yanhui Liu et al., 2015
234	Fujian	Jiangle County	26°26′N	117°05'E	237	SH	38	Planted	18.7	1669	31	24	19.4	N/A	N/A		N/A	N/A	N/A	N/A	N/A	N/A	N/A		1000/	600	1	2014	Huazhong Lin, 2018
235	Fujian	Jiangle National Forest Farm	26°25′N	117°05′E	412-798	SU	40	Planted	18.9	1665	24	25.3	23.7	N/A	N/A		N/A	N/A	N/A	N/A	N/A	N/A	N/A		1000/0.7	600	3	2018	Bo Shi, 2019
236	Fujian	Jiangle National Forest Farm	26°26′N	117°05′E	201	SH	23	Planted	18.7	1669	32	20.4	17.5	N/A	N/A		N/A	N/A	N/A	N/A	N/A	N/A	N/A		1000/0.6	600	3	N/A	Peng Zhang et al., 2015
237	Fujian	Jiangle National Forest Farm	26°26′N	117°05′E	273	SH	23	Planted	18.7	1669	36	21.2	21	N/A	N/A		N/A	N/A	N/A	N/A	N/A	N/A	N/A		1000/0.8	600	3	N/A	Peng Zhang et al., 2015
238	Fujian	Xiqin Teaching Forest Farm	26°40′N	118°10′E	200-500	SH	21	Planted	19.4	1817	72	21.9	18.61	N/A	N/A		N/A	N/A	N/A	N/A	N/A	N/A	N/A		1000/	N/A	N/A	N/A	Wenxian Liang et al., 2014
239	Fujian	State-owned Forest Farm of Jiangle County	26°26′N	117°05′E	241	HSH	16	Planted	18.7	1669	N/A	23.2	17.1	N/A	N/A		N/A	N/A	N/A	N/A	N/A	N/A	N/A		1000/0.7	N/A	N/A	N/A	Zhaowei Cai, 2014
240	Sichuan	Hongya State-owned Forest Farm	29°24′N	102°49′E	417-3090	N/A	N/A	Planted	16.6	1435	19	16.8	13.1	0.1462	146.2	6	N/A	N/A	N/A	N/A	N/A	N/A	N/A		1000/	N/A	N/A	2018	Kesheng Yu et al., 2019
241	Zhejiang	Shiyang Forest Farm	27°50'N	119°50'E	751	N/A	N/A	Planted	18.11	1806	19	16.88	8.64	0.095068	95.068	1	N/A	N/A	N/A	N/A	N/A	N/A	N/A		1000/	N/A	N/A	N/A	Binling Fu et al., 1981
242	Guangdong	Xijiang Forest Farm	23°08′N	114°48′E	300-400	N/A	25-30	Planted	21.3	1602	31	16.2	10.9	0.128358	129	1	N/A	N/A	N/A	N/A	N/A	N/A	N/A		1005/	N/A	N/A	N/A	Wenzhu Xie, 1987
243	Jiangxi	Wenshan Forest Farm	28°31′N	117°15′E	400	HSU	N/A	Planted	17.9	1610	20	16.9	12.5	N/A	N/A		N/A	N/A	N/A	N/A	N/A	N/A	N/A		1005/0.6	N/A	N/A	1985	Baisong Wei et al., 1986
244	Fujian	Xihou Village, Wangtai Town, Nanping City	26°38'46"N	117°55'41"E	200	HSH	20	Planted	19.3	1969	96	33.5	32.7	N/A	N/A		N/A	N/A	N/A	N/A	N/A	N/A	N/A		1009/	900	3	2018	Shaoyu Yan, 2020
245	Fujian	Jiangle County	26°43'45"N	117°28'15"E	200	N/A	N/A	Planted	18.7	1698.2	36	23.7	18.5	N/A	N/A		N/A	N/A	N/A	N/A	N/A	N/A	N/A		1012/	N/A	N/A	N/A	Lin Cao, 2016
246	Fujian	Guanzhuang State-owned Forest Farm	26°06′N	117°32′E	150-300	N/A	20-30	Planted	19.2	1628	N/A	18.1	14.2	N/A	N/A		N/A	N/A	N/A	N/A	N/A	N/A	N/A		1013/	400	3	N/A	Jiarong Qiu, 2006
247	Fujian	Hongdun Forest Farm	27°05′N	117°58′E	250-700	N/A	25-35	Planted	17.7	1767	34	28	22.2	N/A	N/A		N/A	N/A	N/A	N/A	N/A	N/A	N/A		1013/	N/A	N/A	N/A	Shuzhen Tong et al., 1997
248	Jiangxi	Guanshan Forest Farm	27°15′N	115°29′E	107	N/A	8	Planted	18	1640	40	18.1	15.9	N/A	N/A		N/A	N/A	N/A	N/A	N/A	N/A	N/A		1016/	600	3	N/A	Wei Zeng et al., 2016
249	Anhui	Mazongling Forest Farm	31°10′N	115°40′E	750	N/A	29.3	Planted	16.6	1315	N/A	19.48	13.16	N/A	N/A		N/A	N/A	N/A	N/A	N/A	N/A	N/A		1022/	400	3	2018	Liang Wang et al., 2019
250	Fujian	Jiangle County	26°43'45"N	117°28'15"E	200	N/A	N/A	Planted	18.7	1698.2	35	23.3	18.2	N/A	N/A		N/A	N/A	N/A	N/A	N/A	N/A	N/A		1024/	N/A	N/A	N/A	Lin Cao, 2016
251	Fujian	Guanzhuang State-owned Forest Farm	26°06′N	117°32′E	150-300	N/A	20-30	Planted	19.2	1628	N/A	19.8	16	N/A	N/A		N/A	N/A	N/A	N/A	N/A	N/A	N/A		1025/	400	3	N/A	Jiarong Qiu, 2006
252	Fujian	Guanzhuang State-owned Forest Farm	26°06′N	117°32′E	150-300	N/A	20-30	Planted	19.2	1628	N/A	18.8	14.6	N/A	N/A		N/A	N/A	N/A	N/A	N/A	N/A	N/A		1025/	400	3	N/A	Jiarong Qiu, 2006
253	Fujian	Jiangle National Forest Farm	26°25′N	117°05′E	412-798	SH	30	Planted	18.9	1665	32	25.5	23.5	N/A	N/A		N/A	N/A	N/A	N/A	N/A	N/A	N/A		1025/0.8	600	3	2018	Bo Shi, 2019
254	Fujian	Jiangle County	26°43'45"N	117°28'15"E	200	N/A	N/A	Planted	18.7	1698.2	34	22.8	17.8	N/A	N/A		N/A	N/A	N/A	N/A	N/A	N/A	N/A		1036/	N/A	N/A	N/A	Lin Cao, 2016
255	Fujian	Xihou Village, Wangtai Town, Nanping City	26°28′N	117°57′E	166	HSH	N/A	Planted	19.3	1699	100	28.71	22.19	N/A	N/A		N/A	N/A	N/A	N/A	N/A	N/A	N/A		1042/	400	1	2018	Qiuju Yang, 2019
256	Guangxi	Daqingshan Experimental Forest Farm	22°06′N	106°43′E	500	FL	25-30	Planted	19.9	1400	36	19.76	18.82	N/A	N/A		N/A	N/A	N/A	N/A	N/A	N/A	N/A		1044/	600	3	2016	Xiaoyan Hu et al., 2018
257	Fujian	Jiangle County	26°43'45"N	117°28'15"E	200	N/A	N/A	Planted	18.7	1698.2	33	22.4	17.5	N/A	N/A		N/A	N/A	N/A	N/A	N/A	N/A	N/A		1049/	N/A	N/A	N/A	Lin Cao, 2016
258	Fujian	Yanxi National Forest Farm	24°41′N	117°37′E	255-370	HSH	23	Planted	21.1	1563	N/A	8.3	7.7	N/A	N/A		N/A	N/A	N/A	N/A	N/A	N/A	N/A		1050/	400	1	2014	Jingquan Lai, 2014
259	Fujian	Yangkou State-owned Forest Farm	26°52′N	117°55′E	300-400	N/A	25-41	Planted	18.5	1880	34	25.51	23.25	N/A	N/A		N/A	N/A	N/A	N/A	N/A	N/A	N/A		1050/	400	3	2017	Guanjun Xu et al., 2019
260	Fujian	Yangkou State-owned Forest Farm	26°39′N	117°30′E	240-400	N/A	29	Planted	18.5	1756	32	23.46	18.09	N/A	N/A		N/A	N/A	N/A	N/A	N/A	N/A	N/A		1050/0.68	400	3	2007	Changshun Zhang et al., 2010
261	Fujian	Yangkou State-owned Forest Farm	26°39′N	117°30′E	240-400	HSH	29	Planted	18.7	1568	34	23.48	18.09	N/A	N/A		N/A	N/A	N/A	N/A	N/A	N/A	N/A		1050/0.67	400	3	2010	Weiyi Liu et al., 2011
262	Fujian	Jinshan State-owned Forest Farm	24°54′52″N	117°30′44″E	290-370	HSU	18-27	Planted	21.6	1896	26	16.7	13.5	N/A	N/A		N/A	N/A	N/A	N/A	N/A	N/A	N/A		1050/	N/A	N/A	2018	Guibi Zou, 2019
263	Fujian	Yangkou State-owned Forest Farm	26°39′N	117°30′E	240-400	HSH	29	Planted	18.7	1568	32	23.47	18.09	N/A	N/A		N/A	N/A	N/A	N/A	N/A	N/A	N/A		1050/0.68	N/A	N/A	N/A	Guanglu Liu, 2015
264	Hunan	Jindong Forest Farm	26°2′10″N	110°53′43″E	130	SH	19	Planted	18	1745	40	28.3	24.1	N/A	N/A		N/A	N/A	N/A	N/A	N/A	N/A	N/A		1053/0.9	600	1	2016	Xiaoyu Cao et al., 2019
265	Fujian	Jiangle County	26°43'45"N	117°28'15"E	200	N/A	N/A	Planted	18.7	1698.2	32	22	17.1	N/A	N/A		N/A	N/A	N/A	N/A	N/A	N/A	N/A		1062/	N/A	N/A	N/A	Lin Cao, 2016
266	Fujian	Jiangle National Forest Farm	26°26′N	117°05′E	218	HSU	44	Planted	18.7	2027	40	26.9	21.4	N/A	N/A		N/A	N/A	N/A	N/A	N/A	N/A	N/A		1067/0.8	400	1	N/A	Raofu, 2016
267	Hunan	Jindong Forest Farm	26°2′10″N	110°53′43″E	130	SH	20	Planted	18	1745	40	28.5	22.6	N/A	N/A		N/A	N/A	N/A	N/A	N/A	N/A	N/A		1068/0.9	600	1	2016	Xiaoyu Cao et al., 2019
268	Fujian	Jiangle County	26°43'45"N	117°28'15"E	200	N/A	N/A	Planted	18.7	1698.2	31	21.6	16.8	N/A	N/A		N/A	N/A	N/A	N/A	N/A	N/A	N/A		1077/	N/A	N/A	N/A	Lin Cao, 2016
269	Fujian	Shuinan State-owned Forest Farm	26°22′N	117°47′E	150-300	N/A	20-30	Planted	19.2	1628	N/A	23.7	19.5	N/A	N/A		N/A	N/A	N/A	N/A	N/A	N/A	N/A		1080/	400	3	N/A	Yongxing Xu, 2008
270	Fujian	Guanzhuang State-owned Forest Farm	26°06′N	117°32′E	150-300	N/A	20-30	Planted	19.2	1628	N/A	21.7	18.3	N/A	N/A		N/A	N/A	N/A	N/A	N/A	N/A	N/A		1080/	400	3	N/A	Jiarong Qiu, 2006
271	Fujian	Guanzhuang State-owned Forest Farm	26°06′N	117°32′E	150-300	N/A	20-30	Planted	19.2	1628	N/A	23.7	19.5	N/A	N/A		N/A	N/A	N/A	N/A	N/A	N/A	N/A		1080/	400	3	N/A	Jiarong Qiu, 2006
272	Fujian	Jiuxian Township Forest Farm	27°24′N	118°33′E	320	N/A	N/A	Planted	16.2	1890	17	19.03	16.78	N/A	N/A		N/A	N/A	N/A	N/A	N/A	N/A	N/A		1080/	670	3	N/A	Tonglong Lin, 2012
273	Guangxi	Beijianghe Forest Farm	25°N	109°E	250-300	N/A	N/A	Planted	19.3	1748	16	19.5	15.7	N/A	N/A		N/A	N/A	N/A	N/A	N/A	N/A	N/A		1080/	670	3	N/A	Ruiwen Ruan and Yongzhang Dou, 1981
274	Hunan	Daweishan Forest Farm	28°26′N	115°24′E	1200	HSU	38	Planted	15	1530	21	17.1	11.5	N/A	N/A		N/A	N/A	N/A	N/A	N/A	N/A	N/A		1083/0.6	600	1	2014	Guoqiang Zhou et al., 2017
275	Fujian	Xinkou Teaching Forest Farm	26°10′N	117°27′E	199	HSH	29	Planted	19.1	1749	24	17.91	16.9	N/A	N/A		N/A	N/A	N/A	N/A	N/A	N/A	N/A		1086/	400	3	2016	Yun Zhang et al., 2019
276	Fujian	Xinkou Teaching Forest Farm	26°10′N	117°27′E	209	HSU	30	Planted	19.1	1749	33	19.52	18.51	N/A	N/A		N/A	N/A	N/A	N/A	N/A	N/A	N/A		1088/	400	3	2016	Yun Zhang et al., 2019
277	Fujian	Guanzhuang State-owned Forest Farm	26°06′N	117°32′E	150-300	N/A	20-30	Planted	19.2	1628	N/A	20.4	16.1	N/A	N/A		N/A	N/A	N/A	N/A	N/A	N/A	N/A		1088/	400	3	N/A	Jiarong Qiu, 2006
278	Fujian	Xinkou Teaching Forest Farm	26°10′N	117°27′E	192	HSU	28	Planted	19.1	1749	20	17.29	15.87	N/A	N/A		N/A	N/A	N/A	N/A	N/A	N/A	N/A		1091/	400	3	2016	Yun Zhang et al., 2019
279	Fujian	Jiangle County	26°43'45"N	117°28'15"E	200	N/A	N/A	Planted	18.7	1698.2	30	21.1	16.4	N/A	N/A		N/A	N/A	N/A	N/A	N/A	N/A	N/A		1092/	N/A	N/A	N/A	Lin Cao, 2016
280	Fujian	Xinkou Teaching Forest Farm	26°11′30″N	117°26′00″E	150-650	N/A	25-35	Planted	19.1	1749	35	23.7	15.8	0.3564	390.3	1	118.28	13.61	7.35	15.87	N/A	28.28	167.52	1	1095/	400	1	N/A	Aiqing Liu et al., 2004
281	Yunan	Xiangpingshan Forest Farm	23°15'16"N	104°28'51"E	1460	N/A	N/A	Planted	22	2027	23	23.3	20	0.430137	471	1	N/A	N/A	N/A	N/A	N/A	N/A	N/A		1095/	670	1	N/A	Xite Shui, 1991*
282	Fujian	Xiqin Teaching Forest Farm	26°40′ N	118°10′ E	200-500	HSU	25	Planted	19.4	1817	N/A	23.34	20.05	0.4012	441.28	1	178.273	8.98364	7.99273	24.7709	195.249	27.6236	222.873	1	1100/	100	1	N/A	Lingling Xiao, 2008
283	Fujian	Sanming Xinkou Teaching Forest Farm	26°10′N	117°27′E	260	N/A	N/A	Planted	19.1	1749	27	23.6	19.6	N/A	N/A		N/A	N/A	N/A	N/A	N/A	N/A	N/A		1100/	400	1	2006	Jinneng Lian, 2010
284	Fujian	Xinkou Teaching Forest Farm	26°11′30″N	117°26′00″E	205	N/A	N/A	Planted	19.1	1749	27	23.6	19.61	0.411	452.001	3	132.99	11.564	3.709	19.111	148.263	29.178	177.441	3	1100/0.8	400	3	1999	Lihong Li, 2002
285	Guizhou	Gangzhai Forest Farm	26°52'44"N	107°6'21"E	1349	HSU	20	Planted	12	1186	N/A	18.83	12.16	N/A	N/A		N/A	N/A	N/A	N/A	N/A	N/A	N/A		1100/0.6	400	3	2013	Yanhui Liu et al., 2015
286	Fujian	Xiqin Teaching Forest Farm	26°56′22.9″N	118°11′36.1″E	180-220	N/A	20-25	Planted	21.4	2155	35	25.6	19.5	N/A	N/A		N/A	N/A	N/A	N/A	N/A	N/A	N/A		1100/0.8	400	4	2014	Bao Liu et al., 2019
287	Fujian	Xiqin Teaching Forest Farm	26°56′22.9″N	118°11′36.1″E	180-260	N/A	20-25	Planted	21.4	2155	35	25.64	19.53	N/A	N/A		N/A	N/A	N/A	N/A	N/A	N/A	N/A		1100/0.8	400	4	2014	Bao Liu et al., 2019
288	Fujian	Dapo Village, Huangkeng Town, Jianyang City	27°36'0.8"N	117°37'37"E	680	HSU	23	Natural	17	1820	N/A	29.9	22	N/A	N/A		N/A	N/A	N/A	N/A	N/A	N/A	N/A		1100/	400	N/A	N/A	Yusheng Yang, 1995
289	Hunan	Daweishan Forest Farm	28°26′N	115°24′E	600	SH	30	Planted	15	1530	19	16.6	12	N/A	N/A		N/A	N/A	N/A	N/A	N/A	N/A	N/A		1100/0.7	600	1	2014	Guoqiang Zhou et al., 2017
290	Fujian	Guanzhuang State-owned Forest Farm	26°31′N	117°46′E	200-250	N/A	32	Planted	19.2	1754	N/A	17.61	17.26	0.1974	217.14	1	N/A	N/A	N/A	N/A	N/A	N/A	N/A		1100/	N/A	N/A	N/A	Xiaoyan Wang, 2020*
291	Guangxi	Liluo Forest Farm	25°50'18"N	110°2'51"E	350	N/A	26.5	Planted	18	1500-2400	N/A	20	15.8	N/A	N/A		N/A	N/A	N/A	N/A	N/A	N/A	132.6	53	1100/	N/A	N/A	1985	Yuangaung Wen, 1986
292	Hunan	Tianjiling National Forest Park	28°06′N	113°01′E	46-114	N/A	15	Planted	17.2	1422	18	16.3	12.5	N/A	N/A		N/A	N/A	N/A	N/A	N/A	N/A	N/A		1102/0.8	600	4	2006	Shuzhan Li et al., 2011
293	Hunan	Tianjiling National Forest Park	28°06′N	113°01′E	46-114	N/A	15	Planted	17.2	1422	18	16.26	12.47	N/A	N/A		N/A	N/A	N/A	N/A	N/A	N/A	N/A		1102/0.8	900	4	2007	Shuzhan Li, 2009
294	Jiangxi	Guanshan Forest Farm	27°15′N	115°29′E	100	N/A	10	Planted	18	1640	20	12.4	12.6	N/A	N/A		N/A	N/A	N/A	N/A	N/A	N/A	N/A		1108/	600	3	N/A	Wei Zeng et al., 2016
295	Fujian	Jiangle County	26°43'45"N	117°28'15"E	200	N/A	N/A	Planted	18.7	1698.2	29	20.7	16.1	N/A	N/A		N/A	N/A	N/A	N/A	N/A	N/A	N/A		1108/	N/A	N/A	N/A	Lin Cao, 2016
296	Fujian	Sanming Xinkou Teaching Forest Farm	26°10′N	117°27′E	185-209	HSU	25-32	Planted	19.1	1749	N/A	16.78	15.77	N/A	N/A		N/A	N/A	N/A	N/A	N/A	N/A	N/A		1109/	400	3	2015	Zheng Zhuang, 2017
297	Jiangxi	Guanshan Forest Farm	27°30′N	114°30′E	304	SU	40	Planted	18	1627	29	23.25	16.48	N/A	N/A		N/A	N/A	N/A	N/A	N/A	N/A	N/A		1111/	600	9	N/A	Zhao Zhang, 2012
298	Guangxi	Fubo Experimental Field	21°57′47″N	106°39′50″E	385	HSU	27	Planted	21.1	1350	N/A	12.2	11.2	0.071204	79.25	1	N/A	N/A	N/A	N/A	N/A	N/A	N/A		1113/	N/A	N/A	2012	Tingting Li et al., 2014
299	Fujian	Wanmulin Nature Reserve	27°03′N	118°09′E	340	HSH	21	Planted	19.4	1731.4	29	18.3	18	N/A	N/A		N/A	N/A	N/A	N/A	N/A	N/A	N/A		1117/	400	1	N/A	Shuguo Ma et al., 2010
300	Fujian	Wanmulin Nature Reserve	27°03′N	118°09′E	230-556	HSH	27	Planted	19.4	1731	29	18.3	18	N/A	N/A		N/A	N/A	N/A	N/A	N/A	N/A	N/A		1117/	400	4	2000	Jianfen Guo et al., 2006; Chengfang Lin, 2008
301	Guangdong	Tianjingshan Forest Farm	24°41′N	113°02′E	360	N/A	35	Planted	17.1	2800	27	19.2	16.6	N/A	N/A		N/A	N/A	N/A	N/A	112.766	22.829	135.595	3	1117/	600	3	2012	Bihua Gao et al., 2013; Chunhua Huang et al., 2013
302	Fujian	Xinkou Town, Sanming City	26°09′N	117°32′E	192	N/A	N/A	Planted	19.6	1775	33	23.3	21.9	0.381289	425.9	1	N/A	N/A	N/A	N/A	N/A	N/A	212.53		1117/0.85	N/A	N/A	N/A	Guangshui Chen et al., 2005*; Yusheng Yang et al., 2007*
303	Hunan	Daweishan Forest Farm	28°26′N	115°24′E	600	HSH	40	Planted	15	1530	19	16.7	10.5	N/A	N/A		N/A	N/A	N/A	N/A	N/A	N/A	N/A		1118/0.7	600	1	2014	Guoqiang Zhou et al., 2017
304	Fujian	Xinkou Teaching Forest Farm	26°10′N	117°27′E	233	HSH	32	Planted	19.1	1749	24	17.3	16.3	N/A	N/A		N/A	N/A	N/A	N/A	N/A	N/A	N/A		1120/	400	3	2016	Yun Zhang et al., 2019
305	Guangxi	Qingmingshan Forest Farm	24°59′N	108°48′E	220	N/A	N/A	Planted	18.8	1630.6	21	16.87	15.56	N/A	N/A		N/A	N/A	N/A	N/A	N/A	N/A	N/A		1122/	600	1	2011	Yuhua Tao and Lirong Bai, 2018
306	Fujian	Xinkou Teaching Forest Farm	26°10′N	117°27′E	213	HSU	28	Planted	19.1	1749	33	18.51	17.5	N/A	N/A		N/A	N/A	N/A	N/A	N/A	N/A	N/A		1125/	400	3	2016	Yun Zhang et al., 2019
307	Anhui	Mazongling Forest Farm	31°10′N	115°30′E	800	N/A	21-40	Planted	13.5	1500	45	24.1	15.7	N/A	N/A		141.884	32.7733	10.6844	N/A	185.342	52.9067	238.249		1125/	400	7	N/A	Wentao Shi et al., 2015
308	Anhui	Lujiang County	30°57′N	117°01′E	100	N/A	N/A	Planted	16.5	1324	45	24.1	15.7	N/A	N/A		141.884	32.7733	10.6844	N/A	185.342	52.9067	238.249	18	1125/	400	7	2002	Xinyun Xie, 2015*
309	Fujian	Jiangle National Forest Farm	26°26′N	117 °05′E	180-500	N/A	15-45	Planted	18.2	1910	N/A	11.4	9.1	N/A	N/A		N/A	N/A	N/A	N/A	N/A	N/A	N/A		1125/0.6	N/A	1	2012	Guangyi Mei et al., 2013
310	Hunan	Jindong Forest Farm	26°2′10″N	110°53′43″E	130	SH	19	Planted	18	1745	40	27.9	23.2	N/A	N/A		N/A	N/A	N/A	N/A	N/A	N/A	N/A		1126/0.9	600	1	2016	Xiaoyu Cao et al., 2019
311	Fujian	Jiangle County	26°43'45"N	117°28'15"E	200	N/A	N/A	Planted	18.7	1698.2	28	20.2	15.7	N/A	N/A		N/A	N/A	N/A	N/A	N/A	N/A	N/A		1126/	N/A	N/A	N/A	Lin Cao, 2016
312	Anhui	Tianma Nature Reserve	31°10′N	115°31′E	750	N/A	N/A	Planted	14	1510	N/A	20	13.5	N/A	N/A		N/A	N/A	N/A	N/A	N/A	N/A	N/A		1129/	400	3	2018	Shasha Zhang et al., 2020
313	Fujian	Sanming Xinkou Teaching Forest Farm	26°10′N	117°27′E	260	N/A	N/A	Planted	19.1	1749	17	14.9	11.3	N/A	N/A		N/A	N/A	N/A	N/A	N/A	N/A	N/A		1130/	400	3	2006	Jinneng Lian, 2010
314	Fujian	Xinkou Teaching Forest Farm	26°9＇30“N	117°27＇11“E	190	N/A	N/A	Planted	19.1	1750	50	23.42	21.08	N/A	N/A		N/A	N/A	N/A	N/A	N/A	N/A	N/A		1130/	625	3	2017	Qingquan Meng et al., 2019
315	Fujian	Xinkou Town, Sanming City	26°9′30″N	117°27′11″E	300	HSH	35	Planted	19.1	1750	50	23.42	21.08	N/A	N/A		N/A	N/A	N/A	N/A	N/A	N/A	N/A		1130/0.85	625	3	2017	Qingquan Meng et al., 2019
316	Fujian	Xinkou Teaching Forest Farm	26°10′N	117°27′E	221	HSU	31	Planted	19.1	1749	24	16.97	15.96	N/A	N/A		N/A	N/A	N/A	N/A	N/A	N/A	N/A		1137/	400	3	2016	Yun Zhang et al., 2019
317	Guangxi	Shatang Forest Farm	27°42′N	108°17′11″E	586	N/A	N/A	Planted	20.1	1429.7	35	15.9	17.2	N/A	N/A		N/A	N/A	N/A	N/A	N/A	N/A	N/A		1139/	600	3	N/A	Yuhua Tao et al., 2011
318	Fujian	Shangyang Forest Farm	26°38′54″N	117°58′45″E	300-500	N/A	N/A	Planted	18.7	1663.6	20	16.8	13.89E	0.1332	153.85	1	68.3553	4.69737	7.4386	N/A	80.49	28.4298	108.9	1	1140/	N/A	N/A	N/A	Yushan Zheng, 1997
319	Fujian	Jiangle County	26°43'45"N	117°28'15"E	200	N/A	N/A	Planted	18.7	1698.2	27	19.7	15.3	N/A	N/A		N/A	N/A	N/A	N/A	N/A	N/A	N/A		1144/	N/A	N/A	N/A	Lin Cao, 2016
320	Guangxi	Nandan County	25°54′N	110°03′E	1285	HSH	20-25	Planted	19.7	1575	50	23.5	22.1	N/A	N/A		158.062	24.6861	9.99652	N/A	181.717	26.3487	208.065	3	1150/	1000	3	N/A	Yuefeng Yu et al., 2013
321	Hunan	Daweishan Forest Farm	28°26′N	115°24′E	1400	HSU	18	Planted	15	1530	24	17.1	10.5	N/A	N/A		N/A	N/A	N/A	N/A	N/A	N/A	N/A		1157/0.7	600	1	2014	Guoqiang Zhou et al., 2017
322	Fujian	Youxi County State-owned Forest Farm	25°57′19″N	118°5′58″E	275	HSU	28	Planted	18	1600	32	25.63	18.69	0.4522	524.1	3	N/A	N/A	N/A	N/A	N/A	N/A	N/A		1159/	400	3	2016	Xiuhua Lin, 2018
323	Jiangxi	Ji'an City	25°58′32″N	113°46′E	850	N/A	N/A	Natural	17.85	1818	20	14.88	13.22	N/A	N/A		N/A	N/A	N/A	N/A	N/A	N/A	N/A		1160/	800	30	2013	Suqin Peng et al., 2019
324	Fujian	Jiangle County	26°43'45"N	117°28'15"E	200	N/A	N/A	Planted	18.7	1698.2	26	19.2	14.9	N/A	N/A		N/A	N/A	N/A	N/A	N/A	N/A	N/A		1163/	N/A	N/A	N/A	Lin Cao, 2016
325	Jiangxi	Changlong Village, Suichuan County	26°28'3"N	114°23'49"E	545	N/A	N/A	Planted	18.3	1741	30	14.2	9.26	N/A	N/A		N/A	N/A	N/A	N/A	N/A	N/A	N/A		1175/0.35	600	3	N/A	Xiao Tian et al., 2014
326	Fujian	Xiayang State-owned Forest Farm	26°48'N	117°59'E	200-260	HSU	33	Planted	19.5	1550	29	25.31	20.38	N/A	N/A		160.19	17.4766	7.67205	19.6856	185.34	25.3356	210.671	1	1177/0.63	600	4	2015	Baoping Lin, 2017; Jinhua Ying et al., 2001
327	Fujian	Xiayang Town, Nanping City	26°48′N	117°59′E	278	HSU	28-36	Planted	19.5	1653	N/A	25.31	20.38	N/A	N/A		N/A	N/A	N/A	N/A	N/A	N/A	N/A		1177/0.63	600	5	1999	Guorui Chen, 2005
328	Zhejiang	Shiyang Forest Farm	27°50'N	119°50'E	751	N/A	N/A	Planted	18.11	1806	19	18.36	11.7	0.158129	186.75	1	N/A	N/A	N/A	N/A	N/A	N/A	N/A		1181/	N/A	N/A	N/A	Binling Fu et al., 1981
329	Fujian	Jiangle County	26°43'45"N	117°28'15"E	200	N/A	N/A	Planted	18.7	1698.2	25	18.7	14.6	N/A	N/A		N/A	N/A	N/A	N/A	N/A	N/A	N/A		1184/	N/A	N/A	N/A	Lin Cao, 2016
330	Zhejiang	Shiyang Forest Farm	27°50′N	119°50′E	1016	N/A	N/A	Planted	12.4	2020	28	21.5	14.4	0.258835	306.72	1	N/A	N/A	N/A	N/A	N/A	N/A	N/A		1185/	N/A	N/A	N/A	Shaoyuan Xu et al., 1990
331	Zhejiang	Shiyang Forest Farm	27°50′N	119°50′E	1016	N/A	N/A	Planted	12.4	2020	28	20.5	12.68	0.197696	234.27	1	N/A	N/A	N/A	N/A	N/A	N/A	N/A		1185/	N/A	N/A	N/A	Shaoyuan Xu et al., 1990
332	Fujian	Chenda Forestry Farm	26°16′N	117°39′E	291	N/A	N/A	Planted	19.5	1800	25	17.5	12	0.157961	187.5	2	N/A	N/A	N/A	N/A	N/A	N/A	N/A		1187/	500	3	2006	Guijie You, 2007
333	Hunan	Wuling Mountain	29°30′N	110°10′E	490-560	N/A	34	Planted	16	1400	N/A	15.54	10.05	N/A	N/A		39.54	7.07	4.08	6.22	50.69	13.79	64.78	1	1194/0.7	600	3	2005	Lianghua Qi, 2007
334	Fujian	Sanming Xinkou Teaching Forest Farm	26°10′N	117°27′E	260	N/A	N/A	Planted	19.1	1749	18	19.2	15.4	N/A	N/A		N/A	N/A	N/A	N/A	N/A	N/A	N/A		1200/	400	1	2006	Jinneng Lian, 2010
335	Fujian	Sanming Xinkou Teaching Forest Farm	26°10′N	117°27′E	260	N/A	N/A	Planted	19.1	1749	20	17.8	14.2	N/A	N/A		N/A	N/A	N/A	N/A	N/A	N/A	N/A		1200/	400	1	2006	Jinneng Lian, 2010
336	Jiangxi	Zengxi, Tonggu County	28°32′N	114°20′E	300	N/A	20-35	Planted	16.2	1776	15	14.1	11.4	N/A	N/A		N/A	N/A	N/A	N/A	N/A	N/A	N/A		1200/	400	1	N/A	Zhiguang Zeng et al., 2007
337	Fujian	Sanming Xinkou Teaching Forest Farm	26°10′N	117°27′E	199-233	HSU	28-36	Planted	19.1	1749	N/A	17.08	16.07	N/A	N/A		N/A	N/A	N/A	N/A	N/A	N/A	N/A		1200/	400	3	2015	Zheng Zhuang, 2017
338	Fujian	Youxi State Forest Farm	26°10'6"N	118°10'4"E	150	N/A	N/A	Planted	19.5	1600	20	19.5	13.1	N/A	N/A		N/A	N/A	N/A	N/A	N/A	N/A	N/A		1200/0.64	400	3	2014	Guirao Zhan, 2017
339	Fujian	Dong'an Village Forest Farm	27°03′N	118°22′E	130-180	N/A	N/A	Planted	18.8	1665.7	22	19.2	16	N/A	N/A		N/A	N/A	N/A	N/A	N/A	N/A	N/A		1200/	400	3	2005	Chunhua Liu, 2008
340	Fujian	Xinkou Teaching Forest Farm	26°11′N	117°26′E	174	HSH	24	Planted	19.4	1749	35	22.53	19.97	N/A	N/A		127.873	26.0467	13.2775	N/A	167.2	30.6583	197.855	3	1200/	400	3	2016	Yuhui Liu, 2018
341	Fujian	Xinkou Teaching Forest Farm	26°11′N	117 °26′E	174	HSH	24	Planted	19.4	1749	N/A	22.58	19.97	N/A	N/A		127.873	26.0467	13.2775	N/A	167.2	30.6583	197.854	3	1200/	400	3	2017	Yuhui Liu, 2018
342	Sichuan	Hongya County	29°24′N	102°49′E	417-3090	N/A	N/A	Planted	16.6	1435	N/A	17.9	12.7	N/A	N/A		N/A	N/A	N/A	N/A	N/A	N/A	N/A		1200/	400	3	2018	Chen Jia et al., 2018
343	Sichuan	Dongyue Town, Hongya County	29°47′.60″ N	103°18′45.12″E	1231	N/A	N/A	Planted	16.6	1435	20	16	16	N/A	N/A		N/A	N/A	N/A	N/A	N/A	N/A	N/A		1200/0.7	400	3	N/A	Chen Jia et al., 2020
344	Sichuan	Tiantaishan Town, Qionglai City	30°15′54.17″N	103°06′00.60″E	1316	N/A	N/A	Planted	16.3	1117	29	15	13	N/A	N/A		N/A	N/A	N/A	N/A	N/A	N/A	N/A		1200/0.5	400	3	N/A	Chen Jia et al., 2020
345	Sichuan	Tiantaishan Town, Qionglai City	30°15′33.30″N	103°06′14.68″E	1264	N/A	N/A	Planted	16.3	1117	29	18	15	N/A	N/A		N/A	N/A	N/A	N/A	N/A	N/A	N/A		1200/0.6	400	3	N/A	Chen Jia et al., 2020
346	Hunan	Daweishan Forest Farm	28°26′N	115°24′E	800	SU	28	Planted	15	1530	19	15.2	11	N/A	N/A		N/A	N/A	N/A	N/A	N/A	N/A	N/A		1200/0.7	600	1	2014	Guoqiang Zhou et al., 2017
347	Fujian	Laizhou Forest Farm	26°38′N	117 °53′E	300	N/A	N/A	Planted	19.4	1800	32	26.5	22.2	0.5521	662.52	3	N/A	N/A	N/A	N/A	N/A	N/A	N/A		1200/	600	3	1991	Yuhe Tu et al., 2005
348	Fujian	Laizhou Forest Farm	26°38′N	117 °53′E	300	N/A	N/A	Planted	19.4	1800	32	24.7	20.3	0.504	604.8	3	N/A	N/A	N/A	N/A	N/A	N/A	N/A		1200/	600	3	1991	Yuhe Tu et al., 2005
349	Guangxi	Fubo Experimental Forest Farm	21°57′47″N	106°39′50″E	550-600	N/A	N/A	Planted	21.1	1350	18	14.16	13.68	N/A	N/A		N/A	N/A	N/A	N/A	N/A	N/A	N/A		1200/	600	3	2007	Lihua Lu et al., 2008
350	Guangxi	Nandan County	25°13′N	109°04′E	386	HSH	30-35	Planted	19.7	1575	32	21.2	20.8	N/A	N/A		114.582	18.5592	7.11583	N/A	135.062	19.4958	154.558	3	1200/	1000	3	N/A	Yuefeng Yu et al., 2013
351	Fujian	Wangtai Town, Nanping City	26°50′N	118°E	200	HSU	30-40	Planted	19.3	1604.1	N/A	25.7	26.2	0.606	727	1	N/A	N/A	N/A	N/A	N/A	N/A	N/A		1200/	N/A	N/A	N/A	Jie Lin et al., 1984*
352	Zhejiang	Shiyang Forest Farm	27°50′N	119°50′E	1016	N/A	N/A	Planted	12.4	2020	31	20.5	13.52	0.228933	274.72	1	N/A	N/A	N/A	N/A	N/A	N/A	N/A		1200/	N/A	N/A	N/A	Shaoyuan Xu et al., 1990
353	Fujian	Jiangle County	26°43'45"N	117°28'15"E	200	N/A	N/A	Planted	18.7	1698.2	24	18.2	14.2	N/A	N/A		N/A	N/A	N/A	N/A	N/A	N/A	N/A		1206/	N/A	N/A	N/A	Lin Cao, 2016
354	Jiangxi	Yangshandong, Tonggu County	28°32′N	114°20′E	350	N/A	20-35	Planted	16.2	1776	15	18.1	15.41	N/A	N/A		N/A	N/A	N/A	N/A	N/A	N/A	N/A		1210/	400	1	N/A	Zhiguang Zeng et al., 2007
355	Guangxi	Nandan County	25°05′N	109°17′E	189	HSH	25-30	Planted	19.7	1575	23	17.7	16.5	N/A	N/A		74.2281	13.8736	6.15124	N/A	94.9942	13.4727	108.467	3	1210/	1000	3	N/A	Yuefeng Yu et al., 2013
356	Zhejiang	Shiyang Forest Farm	27°50′N	119°50′E	1016	N/A	N/A	Planted	12.4	2020	28	21.3	12.76	0.222436	270.26	1	N/A	N/A	N/A	N/A	N/A	N/A	N/A		1215/	N/A	N/A	N/A	Shaoyuan Xu et al., 1990
357	Hunan	Daweishan Forest Farm	28°26′N	115°24′E	600	HSU	35	Planted	15	1530	15	13.9	9.5	N/A	N/A		N/A	N/A	N/A	N/A	N/A	N/A	N/A		1217/0.7	600	1	2014	Guoqiang Zhou et al., 2017
358	Fujian	Xinkou Teaching Forest Farm	26°10′N	117°27′E	202	HSU	28	Planted	19.1	1749	20	15.64	14.64	N/A	N/A		N/A	N/A	N/A	N/A	N/A	N/A	N/A		1218/	400	3	2016	Yun Zhang et al., 2019
359	Fujian	Hulushan State-owned Forest Farm	26°48'N	117°59'E	230	N/A	34	Planted	20.1	1662	29	23.83	20.69	N/A	N/A		N/A	N/A	N/A	N/A	N/A	N/A	N/A		1221/	600	5	1996	Jie Chen, 2019
360	Guangdong	Zengcheng Forest Farm	23°37′N	113°32′E	50	N/A	N/A	Planted	22.2	1909	9	8.02	10.77	N/A	N/A		N/A	N/A	N/A	N/A	N/A	N/A	N/A		1221/0.91	N/A	N/A	2012	Wei Li et al., 2015
361	Fujian	Jiangle National Forest Farm	26°26′N	117°05′E	215	HSH	22	Planted	18.7	2027	49	20.6	15.4	N/A	N/A		N/A	N/A	N/A	N/A	N/A	N/A	N/A		1225/0.6	400	1	N/A	Raofu, 2016
362	Fujian	Zhaixia State-owned Forest Farm	27°49.15′N	118°24.817′E	345	N/A	N/A	Planted	17.4	1700	29	21.44	19.82	N/A	N/A		N/A	N/A	N/A	N/A	N/A	N/A	N/A		1225/	400	1	2017	Xingfa Huang, 2019
363	Shandong	Kunyu Mountain National Nature Reserve	37°14′28.4″N	121°45′9.9″E	454	HSU	45	Planted	11.9	984	N/A	13.34	12.34	N/A	N/A		N/A	N/A	N/A	N/A	N/A	N/A	N/A		1225/0.95	400	3	2015	Guodong Shao et al., 2018
364	Fujian	Sanming Xinkou Teaching Forest Farm	26°10′N	117°27′E	215-236	HSU	28-32	Planted	19.1	1749	N/A	20.99	20.62	N/A	N/A		N/A	N/A	N/A	N/A	N/A	N/A	N/A		1225/	400	6	2015	Yun Zhang, 2016
365	Jiangxi	Dagangshan Mountain	27°30′N	114°30′E	300-700	N/A	29	Planted	16.75	1591	19	16.1	13.8	N/A	N/A		N/A	N/A	N/A	N/A	N/A	N/A	N/A		1225/0.7	600	1	N/A	Zhuo Yin et al., 2013
366	Guangxi	Fubo Experimental Field	21°57′47″N	106°39′50″E	385	HSU	32	Planted	21.1	1350	N/A	11.9	11.3	0.0602939	73.86	1	N/A	N/A	N/A	N/A	N/A	N/A	N/A		1225/	N/A	N/A	2012	Tingting Li et al., 2014
367	Jiangxi	Zengxi, Tonggu County	28°32′N	114°20′E	300	N/A	20-35	Planted	16.2	1776	15	16.6	13.7	N/A	N/A		N/A	N/A	N/A	N/A	N/A	N/A	N/A		1230/	400	1	N/A	Zhiguang Zeng et al., 2007
368	Jiangxi	Jiufeng, Yongfeng County	27°15′N	115°30′E	350	N/A	20-30	Planted	18	1577	17	18.86	15.5	N/A	N/A		N/A	N/A	N/A	N/A	N/A	N/A	N/A		1230/	400	1	N/A	Zhiguang Zeng et al., 2007
369	Fujian	Yangkou State-owned Forest Farm	26°52′N	117°55′E	300-400	N/A	25-41	Planted	18.5	1880	34	26.28	23.76	N/A	N/A		N/A	N/A	N/A	N/A	N/A	N/A	N/A		1230/	400	3	2017	Guanjun Xu et al., 2019
370	Hunan	Huitong County	26°50′N	109°45′E	300-580	N/A	25-35	Planted	16.36	1137.32	29	21.15	19.7	N/A	N/A		N/A	N/A	N/A	N/A	N/A	N/A	N/A		1230/	400	3	2014	Jianjia Zhu et al., 2016
371	Fujian	Xiabian Forest Farm	26°18'12"N	117°8'38"E	620	N/A	25	Planted	15.5	1750	N/A	20.3	14.8	0.2327	286.221	1	N/A	N/A	N/A	N/A	N/A	N/A	N/A		1230/	600	1	1990	Junqin Zhang et al., 1999
372	Fujian	Xiabian Forest Farm	26°18'12"N	117°8'38"E	620	N/A	25	Planted	15.5	1750	N/A	24.3	17.4	0.3822	470.106	1	N/A	N/A	N/A	N/A	N/A	N/A	N/A		1230/	600	1	1990	Junqin Zhang et al., 1999
373	Fujian	Xiabian Forest Farm	26°18'12"N	117°8'38"E	620	N/A	25	Planted	15.5	1750	N/A	22.3	16.8	0.3131	385.113	1	N/A	N/A	N/A	N/A	N/A	N/A	N/A		1230/	600	1	1990	Junqin Zhang et al., 1999
374	Fujian	Jiuxian Township Forest Farm	27°24′N	118°33′E	320	N/A	N/A	Planted	16.2	1890	17	16.47	14.38	N/A	N/A		N/A	N/A	N/A	N/A	N/A	N/A	N/A		1230/	670	3	N/A	Tonglong Lin, 2012
375	Fujian	Jiangle County	26°43'45"N	117°28'15"E	200	N/A	N/A	Planted	18.7	1698.2	23	17.7	13.8	N/A	N/A		N/A	N/A	N/A	N/A	N/A	N/A	N/A		1230/	N/A	N/A	N/A	Lin Cao, 2016
376	Jiangsu	Dongshanqiao Forest Farm	31°35′N	118°40′E	10	SH	N/A	Planted	15.5	1006	26	17.7	12.93	0.168598	207.375	1	N/A	N/A	N/A	N/A	N/A	N/A	N/A		1230/	N/A	N/A	N/A	Yuanpeng Hou et al., 1986
377	Fujian	State-owned Forest Farm of Jiangle County	26°26′N	117°05′E	400-800	N/A	N/A	Planted	19.8	2027	N/A	22.34	21.85	N/A	N/A		N/A	N/A	N/A	N/A	N/A	N/A	N/A		1231/	1600	1	2014	Peng Jiang, 2016
378	Fujian	Jiangle National Forest Farm	26°26′N	117°05′E	400-800	N/A	N/A	Planted	18.7	1669	N/A	30.83	26.41	N/A	N/A		N/A	N/A	N/A	N/A	N/A	N/A	N/A		1231/	N/A	N/A	2012	Shaoxuan Zhang, 2015
379	Fujian	Laizhou Forestry Test Field	26°38′N	118°00′E	110-160	N/A	N/A	Planted	19.4	1800	31	22.14	19.7	N/A	N/A		N/A	N/A	N/A	N/A	N/A	N/A	N/A		1233/	400	3	2017	Jiande Ou et al., 2018
380	Guangxi	Qingmingshan Forest Farm	24°59′N	108°48′E	220	N/A	N/A	Planted	18.8	1630.6	36	20.18	19.45	N/A	N/A		N/A	N/A	N/A	N/A	N/A	N/A	N/A		1234/	600	1	2011	Yuhua Tao and Lirong Bai, 2018
381	Hunan	Jindong Forest Farm	26°2′10″N	110°53′43″E	130	SH	18	Planted	18	1745	28	19.2	20.1	N/A	N/A		N/A	N/A	N/A	N/A	N/A	N/A	N/A		1236/0.9	600	1	2016	Xiaoyu Cao et al., 2019
382	Fujian	Dapo Village, Huangkeng Town, Jianyang City	27°36'0.8"N	117°37'37"E	690	HSU	20	Natural	17	1820	N/A	29.1	25	N/A	N/A		N/A	N/A	N/A	N/A	N/A	N/A	N/A		1237/	400	N/A	N/A	Yusheng Yang, 1995
383	Fujian	Hulushan State-owned Forest Farm	26°48'N	117°59'E	230	N/A	34	Planted	20.1	1662	29	23.55	20.51	N/A	N/A		N/A	N/A	N/A	N/A	N/A	N/A	N/A		1238/	600	5	1996	Jie Chen, 2019
384	Jiangxi	Jiufeng, Yongfeng County	27°15′N	115°30′E	350	N/A	20-30	Planted	18	1577	17	17	13.9	N/A	N/A		N/A	N/A	N/A	N/A	N/A	N/A	N/A		1242/	400	1	N/A	Zhiguang Zeng et al., 2007
385	Fujian	Xiabian Forest Farm	26°18'12"N	117°8'38"E	620	N/A	25	Planted	15.5	1750	N/A	21.2	17.1	0.2882	358.809	1	N/A	N/A	N/A	N/A	N/A	N/A	N/A		1245/	600	1	1990	Junqin Zhang et al., 1999
386	Fujian	Xiabian Forest Farm	26°18'12"N	117°8'38"E	620	N/A	25	Planted	15.5	1750	N/A	21.5	17.8	0.307	382.215	1	N/A	N/A	N/A	N/A	N/A	N/A	N/A		1245/	600	1	1990	Junqin Zhang et al., 1999
387	Guangxi	Fubo Experimental Field	21°57′47″N	106°39′50″E	400	HSU	25	Planted	21.1	1350	N/A	11.1	11.5	0.0533896	66.47	1	N/A	N/A	N/A	N/A	N/A	N/A	N/A		1245/	N/A	N/A	2012	Tingting Li et al., 2014
388	Guangxi	Xishan Forest Farm	25°12′N	109°18′E	160-650	N/A	N/A	Planted	18.5	1742	10	19.3	15.5	N/A	N/A		N/A	N/A	N/A	N/A	N/A	N/A	N/A		1246.87760199833/	600	8	2019	Jun Dai et al., 2020
389	Fujian	Gekeng State-owned Forest Farm	25°51′N	118°11′E	900	HSU	N/A	Planted	19.8	1900	16	11.6	7.7	0.0448	56	3	24.648	6.684	3.536	N/A	34.87	14.392	49.26	3	1250/	256	3	2007	Xiandong Zhang, 2008
390	Fujian	Xihou Village, Wangtai Town, Nanping City	26°28′N	117°57′E	166	HSH	32	Planted	19.3	1699	100	26.6	19.3	N/A	N/A		N/A	N/A	N/A	N/A	N/A	N/A	N/A		1250/	400	1	2018	Qiuju Yang, 2019
391	Fujian	Zhaixia State-owned Forest Farm	27°49.15′N	118°24.817′E	345	N/A	N/A	Planted	17.4	1700	16	16.52	13.81	N/A	N/A		N/A	N/A	N/A	N/A	N/A	N/A	N/A		1250/	400	1	2017	Xingfa Huang, 2019
392	Guangxi	Darongshan Water Source Forest Nature Reserve	22°5′N	110°9′E	700	SH	30	Planted	18.2	2000	20	21.5	13.6	N/A	N/A		N/A	N/A	N/A	N/A	N/A	N/A	N/A		1250/0.6	400	1	N/A	Lijun Zhao et al., 2012
393	Henan	Jigong Mountain	31°49′N	114°03′E	400	N/A	N/A	Planted	15.2	1119	45	20.5	16.6	N/A	N/A		N/A	N/A	N/A	N/A	N/A	N/A	N/A		1250/	400	3	N/A	Yuhu Zhang et al., 2017
394	Hunan	Huitong County	26°52′01″N	109°39′15″E	467	N/A	N/A	Planted	16.7	1250	30	23.6	14.8	N/A	N/A		N/A	N/A	N/A	N/A	N/A	N/A	N/A		1250/	400	3	2013	Zhenan Yang, 2014
395	Guangxi	Huangmian Forest Farm	24°46′N	109°53′E	230	FL	16	Planted	19	1560	8	9.2	9.6	N/A	N/A		N/A	N/A	N/A	N/A	N/A	N/A	N/A		1250/	600	3	2017	Tao Tao and Lijun Lu, 2017*
396	Fujian	Jiangle National Forest Farm	26°26′N	117 °05′E	180-500	N/A	15-45	Planted	18.2	1910	N/A	22.3	20.1	N/A	N/A		N/A	N/A	N/A	N/A	N/A	N/A	N/A		1250/0.6	N/A	1	2012	Guangyi Mei et al., 2013
397	Fujian	State-owned Forest Farm of Jiangle County	26°26′N	117°05′E	204	HSU	35	Planted	18.7	1669	N/A	23.1	21.2	N/A	N/A		N/A	N/A	N/A	N/A	N/A	N/A	N/A		1250/0.6	N/A	N/A	N/A	Zhaowei Cai, 2014
398	Zhejiang	Shiyang Forest Farm	27°50'N	119°50'E	751	N/A	N/A	Planted	18.11	1806	18	17.61	10.08	0.128621	160.776	1	N/A	N/A	N/A	N/A	N/A	N/A	N/A		1250/	N/A	N/A	N/A	Binling Fu et al., 1981
399	Fujian	Jiangle County	26°43'45"N	117°28'15"E	200	N/A	N/A	Planted	18.7	1698.2	22	17.1	13.4	N/A	N/A		N/A	N/A	N/A	N/A	N/A	N/A	N/A		1256/	N/A	N/A	N/A	Lin Cao, 2016
400	Guizhou	Dongfeng Forest Farm	26°18′45″N	109°10′10″E	300-600	N/A	N/A	Planted	15.6	1312.9	N/A	19.42	11.6	N/A	N/A		N/A	N/A	N/A	N/A	N/A	N/A	N/A		1260/0.8	400	1	N/A	Qingping Zhao et al., 2017
401	Guangxi	Gaofeng Forest Farm	22°25'50″N	107°11'56″E	250	N/A	N/A	Planted	21	1425	18	10.5	8.2	0.0380952	48	1	N/A	N/A	N/A	N/A	N/A	N/A	N/A		1260/	N/A	N/A	N/A	Kejixiezuozu,1977*
402	Hunan	Heping Village, Daqiao Town, Hengdong County	27°21'36"N	113°E	185	HSU	15	Planted	17.1	1480	12	13.74	10.35	N/A	N/A		N/A	N/A	N/A	N/A	N/A	N/A	N/A		1265/0.8	N/A	N/A	2011	Yonghua Huang, 2012
403	Fujian	Hulushan State-owned Forest Farm	26°48'N	117°59'E	230	N/A	34	Planted	20.1	1662	29	23.98	20.74	N/A	N/A		N/A	N/A	N/A	N/A	N/A	N/A	N/A		1267/	600	5	1996	Jie Chen, 2019
404	Fujian	Hulushan State-owned Forest Farm	26°48'N	117°59'E	230	N/A	34	Planted	20.1	1662	29	23.98	20.75	N/A	N/A		N/A	N/A	N/A	N/A	N/A	N/A	N/A		1271/	600	5	1996	Jie Chen, 2019
405	Fujian	Xinkou Teaching Forest Farm	26°10′N	117°27′E	205	HSU	25	Planted	19.1	1749	20	17.47	16.46	N/A	N/A		N/A	N/A	N/A	N/A	N/A	N/A	N/A		1274/	400	3	2016	Yun Zhang et al., 2019
406	Fujian	Jiangle National Forest Farm	26°26′N	117°05′E	231	HSU	29	Planted	18.7	2027	17	15.1	12.6	N/A	N/A		N/A	N/A	N/A	N/A	N/A	N/A	N/A		1275/0.8	400	1	N/A	Raofu, 2016
407	Fujian	State-owned Forest Farm of Jiangle County	26°26′N	117°05′E	231	HSU	29	Planted	18.7	1669	N/A	15.1	12.6	N/A	N/A		N/A	N/A	N/A	N/A	N/A	N/A	N/A		1275/0.8	600	1	N/A	Zhaowei Cai, 2014
408	Fujian	Jiangle National Forest Farm	26°26′N	117°05′E	212	SH	28	Planted	18.7	1669	22	16.3	15.8	N/A	N/A		N/A	N/A	N/A	N/A	N/A	N/A	N/A		1275/0.6	600	3	N/A	Peng Zhang et al., 2015
409	Zhejiang	Xitianmu Forest Farm	30°20′52″N	119°16′47″E	200-700	N/A	N/A	Planted	14.9	1485	N/A	17.9	13.4	N/A	N/A		N/A	N/A	N/A	N/A	N/A	N/A	N/A		1275/	667	101	1986	Renjian Guo, 1987
410	Jiangsu	Dongshanqiao Forest Farm	31°35′N	118°40′E	10	N/A	N/A	Planted	15.5	1006	26	17.2	11.88	0.1484	189.21	1	N/A	N/A	N/A	N/A	N/A	N/A	N/A		1275/	N/A	N/A	N/A	Yuanpeng Hou et al., 1986
411	Jiangsu	Dongshanqiao Forest Farm	31°35′N	118°40′E	10	N/A	N/A	Planted	15.5	1006	26	17.9	12.93	0.174	221.85	1	N/A	N/A	N/A	N/A	N/A	N/A	N/A		1275/	N/A	N/A	N/A	Yuanpeng Hou et al., 1986
412	Jiangsu	Dongshanqiao Forest Farm	31°35′N	118°40′E	10	N/A	N/A	Planted	15.5	1006	26	15.2	8.49	0.101906	129.93	1	N/A	N/A	N/A	N/A	N/A	N/A	N/A		1275/	N/A	N/A	N/A	Yuanpeng Hou et al., 1986
413	Fujian	Baisha State-owned Forest Farm	26°12'21"N	119°4'34"E	115	HSH	25	Planted	17.15	1650	12	12.2	13.1	N/A	N/A		N/A	N/A	N/A	N/A	N/A	N/A	N/A		1280/0.7	N/A	N/A	2015	Chan Chen et al., 2017
414	Hunan	Daweishan Forest Farm	28°26′N	115°24′E	1200	SU	35	Planted	15	1530	21	16	10.5	N/A	N/A		N/A	N/A	N/A	N/A	N/A	N/A	N/A		1283/0.7	600	1	2014	Guoqiang Zhou et al., 2017
415	Fujian	Jiangle County	26°43'45"N	117°28'15"E	200	N/A	N/A	Planted	18.7	1698.2	21	16.6	12.9	N/A	N/A		N/A	N/A	N/A	N/A	N/A	N/A	N/A		1284/	N/A	N/A	N/A	Lin Cao, 2016
416	Guangxi	Liluo Forest Farm	25°50'18"N	110°2'51"E	380	N/A	27	Planted	18	1500-2400	N/A	18.8	14.8	N/A	N/A		N/A	N/A	N/A	N/A	N/A	N/A	113.13		1288/	N/A	N/A	1985	Yuangaung Wen, 1986
417	Fujian	Jiangle National Forest Farm	26°26′N	117°05′E	332	SH	41	Planted	18.7	2027	29	22.3	18.6	N/A	N/A		N/A	N/A	N/A	N/A	N/A	N/A	N/A		1289/0.7	400	1	N/A	Raofu, 2016
418	Zhejiang	Xitianmu Forest Farm	30°20′52″N	119°16′47″E	200-700	N/A	N/A	Planted	14.9	1485	N/A	17.3	13.2	N/A	N/A		N/A	N/A	N/A	N/A	N/A	N/A	N/A		1290/	669	10	1986	Renjian Guo, 1987
419	Hunan	Huitong County	26°50′N	109°45′E	300-500	N/A	N/A	Planted	16.8	1300	53	23.2	22.5	0.428837	553.2	3	196.581	7.69767	9.06202	50.938	213.341	12.6744	226.047	3	1290/	N/A	N/A	N/A	Weizhu Pan et al., 1981
420	Jiangsu	Dongshanqiao Forest Farm	31°35′N	118°40′E	10	N/A	N/A	Planted	15.5	1006	26	17.2	12.4	0.152884	197.22	1	N/A	N/A	N/A	N/A	N/A	N/A	N/A		1290/	N/A	N/A	N/A	Yuanpeng Hou et al., 1986
421	Fujian	Xiayang Forest Farm	26°48′N	117°59′E	229-246	N/A	N/A	Planted	20	1644	14	18.3	14.59	N/A	N/A		N/A	N/A	N/A	N/A	N/A	N/A	N/A		1294/	400	4	2013	Lujia Zheng et al., 2016; Lingjun Qiu et al., 2017
422	Fujian	Xiayang State-owned Forest Farm	26°48′N	117°59′E	238-650	N/A	N/A	Planted	22	1653	14	18.3	14.59	N/A	N/A		N/A	N/A	N/A	N/A	N/A	N/A	N/A		1294/	625	4	2013	Lingjun Qiu et al., 2017
423	Hunan	Jindong Forest Farm	26°2′10″N	110°53′43″E	130	SH	19	Planted	18	1745	28	18.9	19.1	N/A	N/A		N/A	N/A	N/A	N/A	N/A	N/A	N/A		1295/0.9	600	1	2016	Xiaoyu Cao et al., 2019
424	Fujian	Zhaixia State-owned Forest Farm	27°49.15′N	118°24.817′E	345	N/A	N/A	Planted	17.4	1700	29	20.43	18.38	N/A	N/A		N/A	N/A	N/A	N/A	N/A	N/A	N/A		1300/	400	1	2017	Xingfa Huang, 2019
425	Guangxi	Donglan County	24°31′N	107°22′E	440	N/A	N/A	Planted	20.1	1577	15	12.9	11.8	N/A	N/A		N/A	N/A	N/A	N/A	N/A	N/A	N/A		1300/	400	1	N/A	Chengbiao Huang et al., 2004
426	Fujian	Xinkou Teaching Forest Farm	26°10′N	117°27′E	205	N/A	N/A	Planted	19.1	1749	35	23.9	18.2	N/A	N/A		N/A	N/A	N/A	N/A	N/A	N/A	N/A		1300/0.6	400	3	2013	Linlin He et al., 2015
427	Guizhou	Gangzhai Forest Farm	26°52'44"N	107°6'21"E	1241	HSU	15	Planted	12	1186	N/A	16.96	15.04	N/A	N/A		N/A	N/A	N/A	N/A	N/A	N/A	N/A		1300/0.85	400	3	2013	Yanhui Liu et al., 2015
428	Hunan	Daweishan Forest Farm	28°26′N	115°24′E	400	HSH	25	Planted	15	1530	15	15.4	10.5	N/A	N/A		N/A	N/A	N/A	N/A	N/A	N/A	N/A		1300/0.7	600	1	2014	Guoqiang Zhou et al., 2017
429	Fujian	Jingdong Village, Chengdong Township, Sanyuan District, Sanming City	26°13′N	117°34′E	280	N/A	N/A	Planted	19.3	1669	40	24.4	19.4	N/A	N/A		N/A	N/A	N/A	N/A	N/A	N/A	N/A		1300/0.65	1200	1	2012	Ruilan Su, 2017
430	Guangxi	Laoshan Forest Farm	24°14′N	106°15′E	750	N/A	N/A	Planted	20.7	1190.3	20	15.8	13.2	N/A	N/A		42.3385	8.62308	6.76154	5.06154	57.7231	12.2769	70	6	1300/	N/A	N/A	N/A	Feng Wei et al., 1991
431	Fujian	Jian'ou City	26°38′54″N	117°58′45″E	110	N/A	N/A	Planted	18.7	1700	29	20.43	14.04	N/A	N/A		N/A	N/A	N/A	N/A	N/A	N/A	N/A		1305/	400	1	2002	Liuying Chen, 2007
432	Fujian	Wangtai Town, Nanping City	26°50′N	118°E	200	HSU	30-40	Planted	19.3	1604.1	N/A	29.9	31.4	0.908046	1185	1	N/A	N/A	N/A	N/A	N/A	N/A	N/A		1305/	N/A	N/A	N/A	Jie Lin et al., 1984*
433	Hunan	Lingjiang Village, Jianghua County	24°58'55"N	111°56'41"E	68	N/A	N/A	Planted	16.5	1325	24	12	10	0.061	79.605	1	N/A	N/A	N/A	N/A	N/A	N/A	N/A		1305/	N/A	N/A	N/A	Changhua Li et al., 1962
434	Jiangxi	Yangshandong, Tonggu County	28°32′N	114°20′E	350	N/A	20-35	Planted	16.2	1776	11	17.08	10.95	N/A	N/A		N/A	N/A	N/A	N/A	N/A	N/A	N/A		1310/	400	1	N/A	Zhiguang Zeng et al., 2007
435	Fujian	Jiangle County	26°43'45"N	117°28'15"E	200	N/A	N/A	Planted	18.7	1698.2	20	16	12.5	N/A	N/A		N/A	N/A	N/A	N/A	N/A	N/A	N/A		1314/	N/A	N/A	N/A	Lin Cao, 2016
436	Jiangxi	Zengxi, Tonggu County	28°32′N	114°20′E	300	N/A	20-35	Planted	16.2	1776	11	11.8	9.47	N/A	N/A		N/A	N/A	N/A	N/A	N/A	N/A	N/A		1315/	400	1	N/A	Zhiguang Zeng et al., 2007
437	Fujian	State-owned Forest Farm in the Suburbs of Sanming City	26°29′15″N	117°37′35″E	515	N/A	20	Planted	19.4	1726.3	14	12.7	12.2	N/A	N/A		34.638	6.294	7.935	N/A	48.867	N/A	N/A	1	1315/	600	3	2012	Bifang Zhan, 2013
438	Hunan	Daweishan Forest Farm	28°26′N	115°24′E	1000	HSU	35	Planted	15	1530	21	16	11.5	N/A	N/A		N/A	N/A	N/A	N/A	N/A	N/A	N/A		1317/0.7	600	1	2014	Guoqiang Zhou et al., 2017
439	Fujian	Wangtai Town, Nanping City	26°50′N	118°E	200	HSU	30-40	Planted	19.3	1604.1	N/A	24.8	25.5	0.545	719.7	1	N/A	N/A	N/A	N/A	N/A	N/A	N/A		1320/	N/A	N/A	N/A	Jie Lin et al., 1984*
440	Fujian	Sandu Village, Shuibei Town, Shaowu City	27°23′N	117°36′E	200-300	HSH	15-30	Planted	19.6	1700	10	13.2	11.1	0.077	101.95	5	N/A	N/A	N/A	N/A	N/A	N/A	N/A		1324/	400	5	2008	Fenghe Chen, 2008
441	Hunan	Tiangongshan Forest Park	29°51′37.35″N	111°32′11.59″E	214	HSH	9	Planted	16.5	1213	N/A	9.17	7.85	N/A	N/A		N/A	N/A	N/A	N/A	N/A	N/A	N/A		1325/0.68	400	5	2018	Zheng Xie, 2018
442	Jiangxi	Xinjiang Township	26°41′NN	114°27′E	322	SU	20	Planted	16.5	1421	25	18.3	11.2	N/A	N/A		N/A	N/A	N/A	N/A	N/A	N/A	N/A		1325/	900	3	2018	Quanxin Miao et al., 2019
443	Hunan	Jindong Forest Farm	26°2′10″N	110°53′43″E	130	SH	18	Planted	18	1745	28	18.3	18.9	N/A	N/A		N/A	N/A	N/A	N/A	N/A	N/A	N/A		1328/0.9	600	1	2016	Xiaoyu Cao et al., 2019
444	Fujian	Hulushan State-owned Forest Farm	26°48'N	117°59'E	230	N/A	34	Planted	20.1	1662	29	23.04	20.2	N/A	N/A		N/A	N/A	N/A	N/A	N/A	N/A	N/A		1329/	600	5	1996	Jie Chen, 2019
445	Jiangxi	Zengxi, Tonggu County	28°32′N	114°20′E	300	N/A	20-35	Planted	16.2	1776	11	14.8	9.99	N/A	N/A		N/A	N/A	N/A	N/A	N/A	N/A	N/A		1330/	400	1	N/A	Zhiguang Zeng et al., 2007
446	Anhui	Qingyang County	30°38'22"N	117°50'51"E	20	N/A	N/A	Planted	16.1	1800	N/A	17.2	14.8	N/A	N/A		N/A	N/A	N/A	N/A	N/A	N/A	N/A		1330/	400	3	N/A	Guifen Bi, 2017
447	Fujian	Jiangle County	26°26′N	120°05′E	270	N/A	N/A	Planted	18.7	1680	N/A	21.41	19.1	N/A	N/A		N/A	N/A	N/A	N/A	N/A	N/A	N/A		1332/0.85	400	4	2012	Lei Li, 2014*
448	Hunan	Daweishan Forest Farm	28°26′N	115°24′E	400	HSH	28	Planted	15	1530	15	14.7	10	N/A	N/A		N/A	N/A	N/A	N/A	N/A	N/A	N/A		1333/0.7	600	1	2014	Guoqiang Zhou et al., 2017
449	Guangxi	Beijianghe Forest Farm	25°N	109°E	250-300	N/A	N/A	Planted	19.3	1748	16	17.4	14.3	N/A	N/A		N/A	N/A	N/A	N/A	N/A	N/A	N/A		1335/	670	3	N/A	Ruiwen Ruan and Yongzhang Dou, 1981
450	Fujian	Xiayang Forest Farm	26°48′N	117°59′E	229-246	N/A	N/A	Planted	20	1644	46	28.09	22.55	N/A	N/A		N/A	N/A	N/A	N/A	N/A	N/A	N/A		1338/	400	4	2013	Lujia Zheng et al., 2016; Lingjun Qiu et al., 2017
451	Fujian	Xiayang State-owned Forest Farm	26°48′N	117°59′E	238-650	N/A	N/A	Planted	22	1653	46	28.09	20.34	N/A	N/A		N/A	N/A	N/A	N/A	N/A	N/A	N/A		1338/	625	4	2013	Lingjun Qiu et al., 2017
452	Hunan	Huitong County	26°50′N	109°45′E	300-500	N/A	N/A	Planted	16.8	2250	25	18.5	17	N/A	N/A		N/A	N/A	N/A	N/A	N/A	N/A	N/A		1338/	N/A	N/A	2015	Jiquan et al., 2016
453	Guangxi	Xianshui forest farm	25°52′N	110°75′E	160-650	N/A	N/A	Planted	18.5	1742	10	16.4	12.2	N/A	N/A		N/A	N/A	N/A	N/A	N/A	N/A	N/A		1341/	600	8	2019	Jun Dai et al., 2020
454	Guizhou	Dongfeng Forest Farm	26°18′N	109°10′E	483	HSH	10	Planted	17.5	1200	28	22.17	16.87	N/A	N/A		N/A	N/A	N/A	N/A	N/A	N/A	N/A		1342/0.85	400	3	2016	Mingjun Li et al., 2018
455	Fujian	Dahu Forest Farm	25°25′N	118°48′E	255	HSU	25	Planted	19.5	1640	N/A	11.37	6.22	N/A	N/A		N/A	N/A	N/A	N/A	N/A	N/A	N/A		1342/	N/A	N/A	N/A	Liangshui Cheng, 2014
456	Fujian	Jiangle County	26°43'45"N	117°28'15"E	200	N/A	N/A	Planted	18.7	1698.2	19	15.4	12.1	N/A	N/A		N/A	N/A	N/A	N/A	N/A	N/A	N/A		1346/	N/A	N/A	N/A	Lin Cao, 2016
457	Zhejiang	Jingning County	27°58′N	119°38′E	437	N/A	N/A	Planted	17.5	1543	23	12.23	8	N/A	N/A		N/A	N/A	N/A	N/A	N/A	N/A	N/A		1347/	800	14	N/A	Xuexin Ma et al., 2019
458	Fujian	Sanming Xinkou Teaching Forest Farm	26°10′N	117°27′E	260	N/A	N/A	Planted	19.1	1749	34	18.4	15.6	N/A	N/A		N/A	N/A	N/A	N/A	N/A	N/A	N/A		1350/	400	1	2006	Jinneng Lian, 2010
459	Fujian	Zhaixia State-owned Forest Farm	27°49.15′N	118°24.817′E	345	N/A	N/A	Planted	17.4	1700	29	21.92	20.6	N/A	N/A		N/A	N/A	N/A	N/A	N/A	N/A	N/A		1350/	400	1	2017	Xingfa Huang, 2019
460	Guangxi	Fubo Experimental Forest Farm	21°57′47″N	106°39′50″E	280	N/A	N/A	Planted	21.1	1350	13	12.7	10.7	0.0670296	90.49	1	N/A	N/A	N/A	N/A	N/A	N/A	N/A		1350/	400	3	N/A	Lihua Lu et al., 2006
461	Sichuan	Liujiang Town, Hongya County	29°40′59.50″N	103°12′01.02″E	1275	N/A	N/A	Planted	16.6	1435	20	16	15	N/A	N/A		N/A	N/A	N/A	N/A	N/A	N/A	N/A		1350/0.7	400	3	N/A	Chen Jia et al., 2020
462	Anhui	Mazongling Forest Farm	31°10′N	115°30′E	735	N/A	20-35	Planted	13.5	1500	48	25.9	16.1	N/A	N/A		172.4	38.6222	13.0815	N/A	224.104	66.6148	290.719		1350/	400	5	N/A	Wentao Shi et al., 2015
463	Anhui	Lujiang County	30°57′N	117°01′E	100	N/A	N/A	Planted	16.5	1324	48	25.9	16.1	N/A	N/A		172.4	38.6222	13.0815	N/A	224.104	66.6148	290.719	18	1350/	400	5	2002	Xinyun Xie, 2015*
464	Fujian	State-owned Forest Farm of Jiangle County	26°26′N	117°05′E	229	HSH	33	Planted	18.7	1669	N/A	18.1	14.5	N/A	N/A		N/A	N/A	N/A	N/A	N/A	N/A	N/A		1350/0.6	600	1	N/A	Zhaowei Cai, 2014
465	Fujian	Xiabian Forest Farm	26°18'12"N	117°8'38"E	620	N/A	25	Planted	15.5	1750	N/A	20.5	16.4	0.26	351	1	N/A	N/A	N/A	N/A	N/A	N/A	N/A		1350/	600	1	1990	Junqin Zhang et al., 1999
466	Fujian	Xiabian Forest Farm	26°18'12"N	117°8'38"E	620	N/A	25	Planted	15.5	1750	N/A	21.3	17	0.2893	390.555	1	N/A	N/A	N/A	N/A	N/A	N/A	N/A		1350/	600	1	1990	Junqin Zhang et al., 1999
467	Fujian	Jiangle National Forest Farm	26°26′N	117°05′E	231	SH	28	Planted	18.7	1669	28	18.2	16.2	N/A	N/A		N/A	N/A	N/A	N/A	N/A	N/A	N/A		1350/0.9	600	3	N/A	Peng Zhang et al., 2015
468	Fujian	Jiangle National Forest Farm	26°26′N	117°05′E	254	SH	34	Planted	18.7	1669	38	25.2	19.1	N/A	N/A		N/A	N/A	N/A	N/A	N/A	N/A	N/A		1350/0.7	600	3	N/A	Peng Zhang et al., 2015
469	Fujian	Jiuxian Township Forest Farm	27°24′N	118°33′E	320	N/A	N/A	Planted	16.2	1890	17	17.42	15.45	N/A	N/A		N/A	N/A	N/A	N/A	N/A	N/A	N/A		1350/	670	3	N/A	Tonglong Lin, 2012
470	Jiangxi	Nianzhu Forest Farm	27°30′N	114°30′E	210	SU	15	Planted	17.2	1600	N/A	20.93	13	N/A	N/A		N/A	N/A	N/A	N/A	N/A	N/A	N/A		1350/0.79	1000	1	2018	Yongqiang Zhang et al., 2020
471	Fujian	State-owned Forest Farm of Jiangle County	26°26′N	117°05′E	400-800	N/A	N/A	Planted	19.8	2027	N/A	22.17	19.84	N/A	N/A		N/A	N/A	N/A	N/A	N/A	N/A	N/A		1350/	1600	1	2014	Peng Jiang, 2016
472	Fujian	Kuiyuan Village, Penghu Town, Yongchun County	25°23′18″N	118°12′8″E	366-790	HSU	27	Planted	20.6	1832	10	13.35	10.05	N/A	N/A		N/A	N/A	N/A	N/A	N/A	N/A	N/A		1350/	N/A	N/A	2011	Baoding Zheng, 2012
473	Fujian	Kuiyuan Village, Penghu Town, Yongchun County	25°23′18″N	118°12′8″E	366-790	HSU	27	Planted	20.6	1832	10	12.47	9.32	N/A	N/A		N/A	N/A	N/A	N/A	N/A	N/A	N/A		1350/	N/A	N/A	2011	Baoding Zheng, 2012
474	Fujian	Kuiyuan Village, Penghu Town, Yongchun County	25°23′18″N	118°12′8″E	366-790	HSU	27	Planted	20.6	1832	10	11	8.19	N/A	N/A		N/A	N/A	N/A	N/A	N/A	N/A	N/A		1350/	N/A	N/A	2011	Baoding Zheng, 2012
475	Fujian	Kuiyuan Village, Penghu Town, Yongchun County	25°23′18″N	118°12′8″E	366-790	HSU	27	Planted	20.6	1832	10	9.22	6.25	N/A	N/A		N/A	N/A	N/A	N/A	N/A	N/A	N/A		1350/	N/A	N/A	2011	Baoding Zheng, 2012
476	Fujian	Kuiyuan Village, Penghu Town, Yongchun County	25°23′18″N	118°12′8″E	366-790	HSU	27	Planted	20.6	1832	10	6.39	4.75	N/A	N/A		N/A	N/A	N/A	N/A	N/A	N/A	N/A		1350/	N/A	N/A	2011	Baoding Zheng, 2012
477	Guangxi	Samboling Forest Farm	24°11'N	109°41'E	275	N/A	N/A	Planted	20.5	1548	23	14.4	14	0.11	148.5	1	N/A	N/A	N/A	N/A	N/A	N/A	N/A		1350/	N/A	N/A	N/A	Kejixiezuozu,1977*
478	Hunan	Lingjiang Village, Jianghua County	24°58'55"N	111°56'41"E	68	N/A	N/A	Planted	16.5	1325	28	15.4	12.8	0.121	163.35	1	N/A	N/A	N/A	N/A	N/A	N/A	N/A		1350/	N/A	N/A	N/A	Changhua Li et al., 1962
479	Zhejiang	Jingning County Forestry General Farm	27°57'38"N	119°38'14"E	420	N/A	N/A	Planted	12.4	2020	36	15.8	9.8	N/A	N/A		N/A	N/A	N/A	N/A	N/A	N/A	N/A		1350/	N/A	N/A	2017	Zhongling Cheng et al., 2019*
480	Guangxi	Qingmingshan Forest Farm	24°59′N	108°48′E	220	N/A	N/A	Planted	18.8	1630.6	18	14.4	15.4	N/A	N/A		N/A	N/A	N/A	N/A	N/A	N/A	N/A		1356/	600	1	2011	Yuhua Tao and Lirong Bai, 2018
481	Guangxi	Daqingshan Experimental Forest Farm	22°06′N	106°43′E	500	FL	25-30	Planted	19.9	1400	36	15.67	16.69	N/A	N/A		N/A	N/A	N/A	N/A	N/A	N/A	N/A		1356/	600	3	2016	Xiaoyan Hu et al., 2018
482	Hunan	Huangfengqiao State-owned Forest Farm	27°06′N	130°04′E	227	N/A	N/A	Planted	17.8	1411	11	16.2	12	N/A	N/A		N/A	N/A	N/A	N/A	N/A	N/A	N/A		1356/	900	1	2010	Yecheng Zhang et al., 2016
483	Hunan	Huangfengqiao State-owned Forest Farm	27°06′N	130°04′E	227	N/A	N/A	Planted	17.8	1411	14	17.1	13	N/A	N/A		N/A	N/A	N/A	N/A	N/A	N/A	N/A		1356/	900	1	2013	Yecheng Zhang et al., 2016
484	Hubei	Jiuhuashan Forest Farm	32°01′N	110°08′E	1020	SH	20	Planted	12.9	1000	30	24.1	16.4	N/A	N/A		N/A	N/A	N/A	N/A	N/A	N/A	N/A		1367/	400	3	2019	Xirui Kang et al., 2020
485	Fujian	Xiayang State-owned Forest Farm	26°48'N	117°59'E	200-260	HSU	33	Planted	19.5	1550	29	22.43	18.97	N/A	N/A		123.67	11.4484	6.10827	14.594	141.23	21.4045	162.634	1	1367/0.63	600	4	2015	Baoping Lin, 2017; Jinhua Ying et al., 2001
486	Fujian	Xiayang Town, Nanping City	26°48′N	117°59′E	244	HSU	28-36	Planted	19.5	1653	N/A	22.43	18.97	N/A	N/A		N/A	N/A	N/A	N/A	N/A	N/A	N/A		1367/0.63	600	5	1999	Guorui Chen, 2005
487	Fujian	Jiangle National Forest Farm	26°26′N	117°05′E	400-800	N/A	N/A	Planted	18.7	1669	N/A	30.36	26.28	N/A	N/A		N/A	N/A	N/A	N/A	N/A	N/A	N/A		1368/	N/A	N/A	2012	Shaoxuan Zhang, 2015
488	Fujian	Daping Village, Chengguan Township, Mingxi County	26°20′N	117°10′E	300-400	N/A	N/A	Planted	18	1744	5	5.4	4.45	0.00791	10.876	3	2.344	0.925	1.389	0.285	4.658	N/A	N/A	3	1375/0.55	400	3	2001	Shunhe Chen, 2002
489	Fujian	Sanming Xinkou Teaching Forest Farm	26°10′N	117°27′E	207-250	HSU	25-37	Planted	19.1	1749	N/A	15.52	12.52	N/A	N/A		N/A	N/A	N/A	N/A	N/A	N/A	N/A		1375/	400	6	2015	Yun Zhang, 2016
490	Hunan	Heping Village, Daqiao Town, Hengdong County	27°21'36"N	113°E	80	HSH	10	Planted	17.1	1480	22	16.89	12.91	N/A	N/A		N/A	N/A	N/A	N/A	N/A	N/A	N/A		1375/0.81	N/A	N/A	2011	Yonghua Huang, 2012
491	Hunan	Daweishan Forest Farm	28°26′N	115°24′E	1400	HSU	30	Planted	15	1530	24	16.5	9.5	N/A	N/A		N/A	N/A	N/A	N/A	N/A	N/A	N/A		1380/0.7	600	1	2014	Guoqiang Zhou et al., 2017
492	Yunan	Xiangpingshan Forest Farm	23°15'16"N	104°28'51"E	1460	N/A	N/A	Planted	22	2027	23	12.2	10	0.1	138	1	N/A	N/A	N/A	N/A	N/A	N/A	N/A		1380/	670	1	N/A	Xite Shui, 1991*
493	Fujian	Jiangle County	26°43'45"N	117°28'15"E	200	N/A	N/A	Planted	18.7	1698.2	18	14.8	11.7	N/A	N/A		N/A	N/A	N/A	N/A	N/A	N/A	N/A		1382/	N/A	N/A	N/A	Lin Cao, 2016
494	Guangdong	Tianjingshan Forest Farm	24°41′N	113°02′E	340	N/A	32	Planted	17.1	2800	27	19	17.1	N/A	N/A		N/A	N/A	N/A	N/A	99.4505	20.2531	119.704	3	1383/	600	3	2012	Bihua Gao et al., 2013; Chunhua Huang et al., 2013
495	Fujian	Jiangle National Forest Farm	26°26′N	117 °05′E	180-500	N/A	15-45	Planted	18.2	1910	N/A	17.2	14.5	N/A	N/A		N/A	N/A	N/A	N/A	N/A	N/A	N/A		1383/1	N/A	1	2012	Guangyi Mei et al., 2013
496	Fujian	Xiayang Forest Farm	26°48′N	117°59′E	229-246	N/A	N/A	Planted	20	1644	21	22.06	16.83	N/A	N/A		N/A	N/A	N/A	N/A	N/A	N/A	N/A		1386/	400	4	2013	Lujia Zheng et al., 2016; Lingjun Qiu et al., 2017
497	Fujian	Xiayang State-owned Forest Farm	26°48′N	117°59′E	238-650	N/A	N/A	Planted	22	1653	21	22.06	16.83	N/A	N/A		N/A	N/A	N/A	N/A	N/A	N/A	N/A		1386/	625	4	2013	Lingjun Qiu et al., 2017
498	Fujian	Baisha State-owned Forest Farm	25°04'N	116° 30' E	400-700	N/A	29.5	Planted	20.1	1600	40	24.42	19.50E	N/A	N/A		N/A	N/A	N/A	N/A	N/A	N/A	N/A		1387/	600	4	2018	Zhenyu Wang, 2020
499	Guangxi	Beijianghe Forest Farm	25°04′N	109°14′E	462	SH	26	Planted	19.6	1825	20	17.92	15.07	N/A	N/A		N/A	N/A	N/A	N/A	N/A	N/A	N/A		1395/0.8	400	3	2019	Yuhua Peng et al., 2020
500	Zhejiang	Xitianmu Forest Farm	30°20′52″N	119°16′47″E	200-700	N/A	N/A	Planted	14.9	1485	N/A	17.1	13.1	N/A	N/A		N/A	N/A	N/A	N/A	N/A	N/A	N/A		1395/	667	80	1986	Renjian Guo, 1987
501	Zhejiang	Jingning County Forestry General Farm	27°57'38"N	119°38'14"E	420	N/A	N/A	Planted	12.4	2020	32	14.8	9.8	N/A	N/A		N/A	N/A	N/A	N/A	N/A	N/A	N/A		1395/	N/A	N/A	2017	Zhongling Cheng et al., 2019*
502	Fujian	Jiangle National Forest Farm	26°26′N	117°05′E	229	HSH	33	Planted	18.7	2027	39	18.1	14.5	N/A	N/A		N/A	N/A	N/A	N/A	N/A	N/A	N/A		1400/0.6	400	1	N/A	Raofu, 2016
503	Fujian	Zhaixia State-owned Forest Farm	27°49.15′N	118°24.817′E	345	N/A	N/A	Planted	17.4	1700	16	15.55	12.22	N/A	N/A		N/A	N/A	N/A	N/A	N/A	N/A	N/A		1400/	400	1	2017	Xingfa Huang, 2019
504	Jiangxi	Jinding Moso Bamboo Forest Farm	27°4′N	114°E	240	HSH	10	Planted	17.7	1553	10	13	9.9	N/A	N/A		N/A	N/A	N/A	N/A	N/A	N/A	N/A		1400/	400	1	2015	Lin Yu et al., 2013, 2017
505	Fujian	Yingshang State-owned Forest Farm	25°47′30″N	116°52′20″E	580	N/A	N/A	Planted	16.65	1700	N/A	7.87	3.76	0.0119071	16.67	1	3.72	2.19	1.13	N/A	7.04	N/A	N/A	1	1400/	400	3	2013	Youhe Wu, 2014
506	Fujian	Jiangle National Forest Farm	26°25′N	117°05′E	286	N/A	22	Planted	16.45	1676.3	36	24	21.7	N/A	N/A		N/A	N/A	N/A	N/A	N/A	33.3571	N/A		1400/0.8	600	2	N/A	Hongtao Tu et al., 2015
507	Fujian	Xinkou Teaching Forest Farm	26°11′N	117°26′E	180	N/A	25-28	Planted	19.4	1749	20	18.2	16.1	N/A	N/A		61.4071	6.06429	7.7	N/A	75.1714	21.9429	97.1143	1	1400/	750	1	1993	Chunhua Liu, 1998
508	Hunan	Huangfengqiao State-owned Forest Farm	27°06′N	130°04′E	227	N/A	N/A	Planted	17.8	1411	45	18.8	13.3	N/A	N/A		N/A	N/A	N/A	N/A	N/A	N/A	N/A		1400/	900	1	2010	Yecheng Zhang et al., 2016
509	Hunan	Huangfengqiao State-owned Forest Farm	27°06′N	130°04′E	227	N/A	N/A	Planted	17.8	1411	48	19.3	14.5	N/A	N/A		N/A	N/A	N/A	N/A	N/A	N/A	N/A		1400/	900	1	2013	Yecheng Zhang et al., 2016
510	Zhejiang	Jingning County	27°58′N	119°38′E	437	N/A	N/A	Planted	17.5	1543	23	12.3	8.24	N/A	N/A		N/A	N/A	N/A	N/A	N/A	N/A	N/A		1403/	800	14	N/A	Xuexin Ma et al., 2019
511	Fujian	Tianzhu Mountain State-owned Forest Farm	24°35′N	117°53′E	520	N/A	N/A	Planted	23	2300	23	13.7	11.5	0.10125	142.56	3	N/A	N/A	N/A	N/A	N/A	N/A	N/A		1408/	400	3	2012	Shengjie Lv, 2012
512	Jiangxi	Zhangzhou Village, Ji'an City	26°43'9"N	115°23'52"E	240	N/A	N/A	Planted	18.3	1741	50.3	20.9	15	N/A	N/A		N/A	N/A	N/A	N/A	N/A	N/A	N/A		1408/0.82	600	3	N/A	Xiao Tian et al., 2014
513	Hunan	Jindong Forest Farm	26°2′10″N	110°53′43″E	130	SH	18	Planted	18	1745	23	16.8	15.7	N/A	N/A		N/A	N/A	N/A	N/A	N/A	N/A	N/A		1412/0.8	600	1	2016	Xiaoyu Cao et al., 2019
514	Hunan	Daweishan Forest Farm	28°26′N	115°24′E	600	SU	26	Planted	15	1530	19	15.7	11.5	N/A	N/A		N/A	N/A	N/A	N/A	N/A	N/A	N/A		1414/0.7	600	1	2014	Guoqiang Zhou et al., 2017
515	Fujian	Xiayang State-owned Forest Farm	26°45′N	118°10′E	90-400	N/A	N/A	Planted	19.4	1817	29	21.7	20.6	N/A	N/A		132.49	10.69	6.97	15.49	150.15	20.6	170.74	15	1414/	N/A	N/A	1996	Jinhua Ying et al., 2001
516	Hunan	Huitong County	26°50′N	109°45′E	300-500	SH	30	Planted	16.8	1250	25	17.1	16	N/A	N/A		N/A	N/A	N/A	N/A	N/A	N/A	N/A		1417/0.8	400	3	2013	Juan Cao et al., 2014, 2015
517	Hunan	Fushou Forest Farm	28°3′00″N	113°41′15″E	1078	SU	12	Planted	12.1	2200	20	16.1	11.7	N/A	N/A		N/A	N/A	N/A	N/A	N/A	N/A	N/A		1417/0.8	600	1	N/A	Xiaoyu Cao and Jiping Li, 2014*
518	Fujian	Yingshang State-owned Forest Farm	25°47′30″N	116°52′20″E	580	N/A	N/A	Planted	16.65	1700	N/A	7.73	4.25	0.0129296	18.36	1	3.99	1.8	1.15	N/A	6.94	N/A	N/A	1	1420/	400	3	2013	Youhe Wu, 2014
519	Fujian	Jiangle County	26°43'45"N	117°28'15"E	200	N/A	N/A	Planted	18.7	1698.2	17	14.2	11.2	N/A	N/A		N/A	N/A	N/A	N/A	N/A	N/A	N/A		1421/	N/A	N/A	N/A	Lin Cao, 2016
520	Guangxi	Shatang Forest Farm	27°42′N	108°17′11″E	586	N/A	N/A	Planted	20.1	1429.7	14	16.1	15.8	N/A	N/A		N/A	N/A	N/A	N/A	N/A	N/A	N/A		1422/	600	3	N/A	Yuhua Tao et al., 2011
521	Fujian	Xikou Village, Shuangyang Town, Zhangping City	25°36′N	117°22′E	460-580	HSU	N/A	Planted	19.2	1550	16	11.2	10.6	N/A	N/A		21.8589	4.93754	5.73684	N/A	32.5333	N/A	N/A	5	1425/	400	3	2005	Qichang Shen, 2006
522	Fujian	Xinkou Teaching Forest Farm	26°07′N	117°24′E	206	SH	31	Planted	18.2	1700	60	24.7	20.6	N/A	N/A		N/A	N/A	N/A	N/A	N/A	N/A	N/A		1427/0.63	400	3	2017	Yuchao Feng et al., 2019
523	Guangxi	Daqingshan Experimental Forest Farm	22°06′N	106°43′E	500	FL	25-30	Planted	19.9	1400	36	17.26	18.08	N/A	N/A		N/A	N/A	N/A	N/A	N/A	N/A	N/A		1428/	600	3	2016	Xiaoyan Hu et al., 2018
524	Fujian	Yingshang State-owned Forest Farm	25°47′30″N	116°52′20″E	580	N/A	N/A	Planted	16.65	1700	N/A	8.1	3.89	0.0129441	18.51	1	3.96	2.35	1.27	N/A	7.58	N/A	N/A	1	1430/	400	3	2013	Youhe Wu, 2014
525	Fujian	Yanqian Village, Yanqian Town, Sanyuan District, Sanming City	26°15′N	117°26′E	190-230	N/A	N/A	Planted	19.1	1800	9	9.9	8	N/A	N/A		5.808	2.298	2.363	0.45	10.47	N/A	N/A	2	1435/0.75	670	2	2002	Zhengzhong Liu, 2003*
526	Guangxi	Beijianghe Forest Farm	24°57′N	109°11′E	500	HSU	25	Planted	18.8	1824.6	15	17.5	15.7	N/A	N/A		N/A	N/A	N/A	N/A	N/A	N/A	N/A		1440/0.58	600	3	2019	Liwen Lin et al., 2020
527	Fujian	Yingshang State-owned Forest Farm	25°47′30″N	116°52′20″E	580	N/A	N/A	Planted	16.65	1700	N/A	5.25	2.96	0.00462759	6.71	1	0.99	0.87	0.35	N/A	2.21	N/A	N/A	1	1450/	400	3	2013	Youhe Wu, 2014
528	Fujian	Yingshang State-owned Forest Farm	25°47′30″N	116°52′20″E	580	N/A	N/A	Planted	16.65	1700	N/A	6.99	4.01	0.0102345	14.84	1	3.77	1.68	1.18	N/A	6.63	N/A	N/A	1	1450/	400	3	2013	Youhe Wu, 2014
529	Fujian	Xinkou Experimental Forest Farm	26°10′N	117°27′E	205-500	N/A	N/A	Planted	19	1612	N/A	13.05	12.46	N/A	N/A		27.99	3.31	5.04	3.15	36.34	8.38	44.72	6	1450/	400	3	N/A	Taimoor Hassan Farooq et al., 2019
530	Fujian	Jiangle National Forest Farm	26°25′N	117 °05′E	284	SU	20	Planted	18.7	1672	20	11.6	8.6	N/A	N/A		N/A	N/A	N/A	N/A	N/A	N/A	N/A		1450/0.7	600	3	2014	Lidong Ye, 2016
531	Anhui	Miaoshou Forest Farm	30°12′N	118°20′E	610	HSU	26	Planted	14.2	1460	20	15	8	N/A	N/A		N/A	N/A	N/A	N/A	N/A	N/A	N/A		1455/0.6	N/A	N/A	2013	Ji Feng, 2017*
532	Guangxi	Qingshan Experimental Field, Pingxiang City	21°57′47″N	106°39′50″E	400	N/A	N/A	Planted	20.2	1300	14	14.3	12.1	N/A	N/A		N/A	N/A	N/A	N/A	N/A	N/A	43.2785		1458/	400	3	2007	Lihua Lu et al., 2020
533	Guangxi	Qingshan Experimental Field, Pingxiang City	21°57′47″N	106°39′50″E	400	N/A	N/A	Planted	20.2	1300	24	15.93	13.37	N/A	N/A		39.5	4.95	3.3	4.36	47.75	11.19	58.95	10	1458/	400	3	2017	Lihua Lu et al., 2020
534	Hunan	Fushou Forest Farm	28°3′00″N	113°41′15″E	1078	HSU	12	Planted	12.1	2200	25	16.1	12.3	N/A	N/A		N/A	N/A	N/A	N/A	N/A	N/A	N/A		1458/0.8	600	3	N/A	Xiaoyu Cao et al., 2014*
535	Hubei	Dafuan Forest Farm	31°14'49"N	114°13'33"E	266	N/A	N/A	Planted	16	1175	N/A	24.9	16.7	N/A	N/A		N/A	N/A	N/A	N/A	N/A	N/A	N/A		1460/	336	1	N/A	Jianluo and Ying Zhou, 2018
536	Sichuan	Yutiao Commune Forest Farm of Xuyong County	28°20′N	105°05′E	500	N/A	N/A	Planted	17.5	1250	8	9.6	8.3	N/A	N/A		N/A	N/A	N/A	N/A	N/A	N/A	N/A		1460/	670	1	1980	Benhu Zhao and Xijiu Zhang, 1981
537	Jiangxi	Nianzhu Forest Farm	27°30′N	114°30′E	620	N/A	N/A	Planted	17.9	1400	23	19.3	15.4	N/A	N/A		58.29	5.44	4.28	9.53	78.01	N/A	N/A	3	1460/	N/A	N/A	N/A	Jinquan Tong, 2008
538	Fujian	Jiangle County	26°43'45"N	117°28'15"E	200	N/A	N/A	Planted	18.7	1698.2	16	13.6	10.7	N/A	N/A		N/A	N/A	N/A	N/A	N/A	N/A	N/A		1464/	N/A	N/A	N/A	Lin Cao, 2016
539	Fujian	Xiyuan Township, Xianyou County	25°29′N	118°33′E	200-1800	N/A	25	Planted	16.9	2150	25	17.59	14.82	N/A	N/A		N/A	N/A	N/A	N/A	N/A	N/A	N/A		1467/	100	1	2015	Junning Li, 2018
540	Fujian	Xiqin Teaching Forest Farm	26°40′ N	118°10′ E	200-500	N/A	25	Planted	19.4	1817	24	17.59	14.82	N/A	N/A		N/A	N/A	N/A	N/A	N/A	N/A	N/A		1467/	100	3	2015	Lina Shi et al., 2018
541	Fujian	Xiqin Teaching Forest Farm	26°40′N	118°10′E	200-500	N/A	25	Planted	19.4	1817	22	17.59	14.82	N/A	N/A		N/A	N/A	N/A	N/A	N/A	N/A	N/A		1467/	400	1	2010	Kaimin Lin et al., 2014
542	Fujian	Jiangle National Forest Farm	26°26′N	117°05′E	289	HSH	28	Planted	18.7	2027	6	9.2	8.2	N/A	N/A		N/A	N/A	N/A	N/A	N/A	N/A	N/A		1467/0.9	400	1	N/A	Raofu, 2016
543	Guangdong	Tianjingshan Forest Farm	24°44′49″N	113°9′50″E	668	HSH	23	Planted	17.1	2800	N/A	11.4	8.5	N/A	N/A		N/A	N/A	N/A	N/A	N/A	N/A	N/A		1467/	600	1	2008	Qianhe et al., 2010
544	Guangdong	Tianjingshan Forest Farm	24°41′N	113°02′E	320	N/A	28	Planted	17.1	2800	27	20.9	17.8	N/A	N/A		N/A	N/A	N/A	N/A	108.759	23.4015	132.161	2	1467/	600	3	2012	Bihua Gao et al., 2013; Chunhua Huang et al., 2013
545	Hunan	Fushou Forest Farm	28°03′00″ N	113°41′15″ E	175	SU	12	Planted	12.1	2200	20	15.3	11.5	N/A	N/A		N/A	N/A	N/A	N/A	N/A	N/A	N/A		1467/0.8	600	3	N/A	Xiaoyu Cao and Jiping Li, 2014*
546	Fujian	Xiayang State-owned Forest Farm	26°48′N	117°59′E	238-650	N/A	N/A	Planted	22	1653	3	3.48	2.86	N/A	N/A		N/A	N/A	N/A	N/A	N/A	N/A	N/A		1468/	625	4	2013	Lingjun Qiu et al., 2017
547	Fujian	Xiabian Forest Farm	26°18'12"N	117°8'38"E	620	N/A	25	Planted	15.5	1750	N/A	19.1	14.6	0.2082	306.054	1	N/A	N/A	N/A	N/A	N/A	N/A	N/A		1470/	600	1	1990	Junqin Zhang et al., 1999
548	Fujian	Xiabian Forest Farm	26°18'12"N	117°8'38"E	620	N/A	25	Planted	15.5	1750	N/A	23.8	16.2	0.3443	506.121	1	N/A	N/A	N/A	N/A	N/A	N/A	N/A		1470/	600	1	1990	Junqin Zhang et al., 1999
549	Fujian	Xiabian Forest Farm	26°18'12"N	117°8'38"E	620	N/A	25	Planted	15.5	1750	N/A	20.8	16.6	0.3102	455.994	1	N/A	N/A	N/A	N/A	N/A	N/A	N/A		1470/	600	1	1990	Junqin Zhang et al., 1999
550	Anhui	Miaoshou Forest Farm	30°12′N	118°20′E	500	HSH	28	Planted	14.2	1460	20	16	9	N/A	N/A		N/A	N/A	N/A	N/A	N/A	N/A	N/A		1470/0.6	N/A	N/A	2013	Ji Feng, 2017*
551	Hunan	Lingjiang Village, Jianghua County	24°58'55"N	111°56'41"E	68	N/A	N/A	Planted	16.5	1325	27	19.3	18.9	0.261	383.67	1	N/A	N/A	N/A	N/A	N/A	N/A	N/A		1470/	N/A	N/A	N/A	Changhua Li et al., 1962
552	Fujian	Jiangle National Forest Farm	26°25′N	117°05′E	400-800	HSH	22	Planted	16.65	1676.3	28	20.6	15.4	N/A	N/A		97.91	9.92	5.38	11.7	113.21	19.11	132.32	2	1475/0.86	600	1	N/A	Hongtao Tu et al., 2015
553	Fujian	State-owned Forest Farm of Jiangle County	26°26′N	117°05′E	332	SH	41	Planted	18.7	1669	N/A	22.3	21.6	N/A	N/A		N/A	N/A	N/A	N/A	N/A	N/A	N/A		1475/0.7	N/A	N/A	N/A	Zhaowei Cai, 2014
554	Fujian	State-owned Forest Farm of Jiangle County	26°26′N	117°05′E	215	HSH	22	Planted	18.7	1669	N/A	20.6	15.4	N/A	N/A		N/A	N/A	N/A	N/A	N/A	N/A	N/A		1475/0.6	N/A	N/A	N/A	Zhaowei Cai, 2014
555	Fujian	Youxi County State-owned Forest Farm	25°48'N	117°48'E	200-400	N/A	N/A	Planted	18.9	1580	N/A	16.5	14.49	0.1544	228.69	3	53.84	4.38	1.31	N/A	59.53	12.76	72.29	3	1478/	400	3	2003	Zhaizhang Wu, 2005
556	Fujian	Jiangle National Forest Farm	26°26′N	117°05′E	176	HSH	32	Planted	18.7	2027	22	17	17	N/A	N/A		N/A	N/A	N/A	N/A	N/A	N/A	N/A		1483/0.4	400	1	N/A	Raofu, 2016
557	Fujian	State-owned Forest Farm of Jiangle County	26°26′N	117°05′E	176	HSU	32	Planted	18.7	1669	N/A	17	17	N/A	N/A		N/A	N/A	N/A	N/A	N/A	N/A	N/A		1483/0.4	600	1	N/A	Zhaowei Cai, 2014
558	Fujian	Jiangle National Forest Farm	26°26′N	117°05′E	206	SH	32	Planted	18.7	1669	22	17	17	N/A	N/A		N/A	N/A	N/A	N/A	N/A	N/A	N/A		1483/0.6	600	3	N/A	Peng Zhang et al., 2015
559	Fujian	State-owned Forest Farm of Jiangle County	26°26′N	117°05′E	258	HSH	30	Planted	18.7	1669	N/A	9.2	8.2	N/A	N/A		N/A	N/A	N/A	N/A	N/A	N/A	N/A		1483/0.7	N/A	N/A	N/A	Zhaowei Cai, 2014
560	Hunan	Jindong Forest Farm	26°2′10″N	110°53′43″E	130	SH	18	Planted	18	1745	23	16.3	15.9	N/A	N/A		N/A	N/A	N/A	N/A	N/A	N/A	N/A		1485/0.8	600	1	2016	Xiaoyu Cao et al., 2019
561	Zhejiang	Jingning County Forestry General Farm	27°57'38"N	119°38'14"E	420	N/A	N/A	Planted	12.4	2020	30	16.8	11.4	N/A	N/A		N/A	N/A	N/A	N/A	N/A	N/A	N/A		1485/	N/A	N/A	2017	Zhongling Cheng et al., 2019*
562	Zhejiang	Jingning County Forestry General Farm	27°57'38"N	119°38'14"E	420	N/A	N/A	Planted	12.4	2020	31	14.3	9	N/A	N/A		N/A	N/A	N/A	N/A	N/A	N/A	N/A		1485/	N/A	N/A	2017	Zhongling Cheng et al., 2019*
563	Fujian	Shekou Village, Shekou Town, Fu'an City	27°12'21"N	119°34'32"E	150-300	HSH	N/A	Planted	19.8	1700	N/A	9.6	9	N/A	N/A		N/A	N/A	N/A	N/A	N/A	N/A	N/A		1486/	N/A	N/A	2009	Xiongqing Jiang, 2010
564	Hunan	Heping Village, Daqiao Town, Hengdong County	27°21'36"N	113°E	135	HSU	26	Planted	17.1	1480	12	13.43	10.49	N/A	N/A		N/A	N/A	N/A	N/A	N/A	N/A	N/A		1489/0.68	N/A	N/A	2011	Yonghua Huang, 2012
565	Fujian	Youxi State Forest Farm	26°10'6"N	118°10'4"E	150	N/A	N/A	Planted	19.5	1600	20	18.7	12.8	N/A	N/A		N/A	N/A	N/A	N/A	N/A	N/A	N/A		1500/0.71	400	3	2014	Guirao Zhan, 2017
566	Fujian	Yingshang State-owned Forest Farm	25°47′30″N	116°52′20″E	580	N/A	N/A	Planted	16.65	1700	N/A	6.58	3.54	0.00818	12.27	1	1.49	0.96	0.6	N/A	3.05	N/A	N/A	1	1500/	400	3	2013	Youhe Wu, 2014
567	Guangdong	Liuxihe Forest Farm	23°32′N	113°54′E	128	N/A	N/A	Planted	20.3	2143.8	9	10.3	9.1	N/A	N/A		15.69	4.69	2.9	1.56	23.28	4.79	28.07	9	1500/0.85	400	3	N/A	Wen Lin et al et al., 2014
568	Sichuan	Liujiang Town, Hongya County	29°40′45.47″N	103°11′15.34″E	1422	N/A	N/A	Planted	16.6	1435	20	17	16	N/A	N/A		N/A	N/A	N/A	N/A	N/A	N/A	N/A		1500/0.7	400	3	N/A	Chen Jia et al., 2020
569	Hunan	Jinglongqiao Town, Cili County	29°16′32.91″N	111°06′15.25″E	133.41	N/A	N/A	Planted	16.3	1440	N/A	16.23	13.31	N/A	N/A		N/A	N/A	N/A	N/A	N/A	N/A	N/A		1500/	600	1	2011	Xie Zhang et al., 2018
570	Hunan	Jinglongqiao Town, Cili County	29°16′32.91″N	111°06′15.25″E	133.41	N/A	N/A	Planted	16.3	1440	N/A	25.44	16.42	N/A	N/A		N/A	N/A	N/A	N/A	N/A	N/A	N/A		1500/	600	1	2011	Xie Zhang et al., 2018
571	Fujian	Yuxi Village, Chenda Town, Meilie District, Sanming City	26°21′N	117°32′E	380-500	HSU	18-23	Planted	19.6	1850	N/A	8.7	8.6	N/A	N/A		N/A	N/A	N/A	N/A	N/A	N/A	N/A		1500/0.85	600	3	2013	Changmu Chen, 2014
572	Fujian	Jiangle National Forest Farm	26°26′N	117 °05′E	180-500	N/A	15-45	Planted	18.2	1910	N/A	19.8	14.4	N/A	N/A		N/A	N/A	N/A	N/A	N/A	N/A	N/A		1500/0.8	N/A	1	2012	Guangyi Mei et al., 2013
573	Anhui	Miaoshou Forest Farm	30°12′N	118°20′E	450	HSU	28	Planted	14.2	1460	20	16	8	N/A	N/A		N/A	N/A	N/A	N/A	N/A	N/A	N/A		1500/0.7	N/A	N/A	2013	Ji Feng, 2017*
574	Fujian	Xinkou Teaching Forest Farm	26°11′N	117°26′E	180-260	N/A	25-33	Planted	19.4	1650	26	18	15.9	0.1998	299.729	1	66.2667	14.44	1.69333	N/A	82.4	17.7867	100.19	1	1500/	N/A	N/A	N/A	Yunpeng Huang, 2006
575	Guangxi	Liuwan Forest Farm	22°35'N	109°53'E	400	N/A	N/A	Planted	21.5	1632	19	12.8	11.7	0.1108	166.2	1	N/A	N/A	N/A	N/A	N/A	N/A	N/A		1500/	N/A	N/A	N/A	Kejixiezuozu,1977*
576	Fujian	Luoxi State Forest Farm	25°15′N	118°37′E	300	HSU	N/A	Planted	20	1335	12	11.9	11.3	N/A	N/A		N/A	N/A	N/A	N/A	N/A	N/A	N/A		1501/	400	3	2016	Lirong Jiang, 2016
577	Hunan	Huitong County	26°50′N	109°45′E	300-400	N/A	20-40	Planted	16.8	1250	19	13.6	11.5	N/A	N/A		N/A	N/A	N/A	N/A	N/A	N/A	N/A		1502/0.8	N/A	N/A	2013	Yue Zhao et al., 2016
578	Fujian	State-owned Forest Farm of Jiangle County	26°26′N	117°05′E	400-800	N/A	N/A	Planted	19.8	2027	N/A	18.91	17.86	N/A	N/A		N/A	N/A	N/A	N/A	N/A	N/A	N/A		1506/	1600	1	2014	Peng Jiang, 2016
579	Fujian	Jiangle National Forest Farm	26°26′N	117°05′E	400-800	N/A	N/A	Planted	18.7	1669	N/A	28.72	24.85	N/A	N/A		N/A	N/A	N/A	N/A	N/A	N/A	N/A		1506/	N/A	N/A	2012	Shaoxuan Zhang, 2015
580	Jiangxi	Wanlong Township	25°21′12.8″N	115°8′38.82″E	170	N/A	N/A	Planted	17	1430	15	9.97	6.86	N/A	N/A		N/A	N/A	N/A	N/A	N/A	N/A	N/A		1511/0.7	600	2	N/A	Dingkun Yu et al., 2012；Qingpei Yang et al., 2009
581	Guangxi	Daqingshan Experimental Forest Farm	22°06′N	106°43′E	500	FL	25-30	Planted	19.9	1400	36	17.61	18.93	N/A	N/A		N/A	N/A	N/A	N/A	N/A	N/A	N/A		1511/	600	3	2016	Xiaoyan Hu et al., 2018
582	Fujian	Jiangle County	26°43'45"N	117°28'15"E	200	N/A	N/A	Planted	18.7	1698.2	15	12.9	10.3	N/A	N/A		N/A	N/A	N/A	N/A	N/A	N/A	N/A		1511/	N/A	N/A	N/A	Lin Cao, 2016
583	Anhui	Mazongling Forest Farm	31°10′N	115°40′E	1000	N/A	25.3	Planted	16.6	1315	N/A	17.22	11.99	N/A	N/A		N/A	N/A	N/A	N/A	N/A	N/A	N/A		1514/	400	3	2018	Liang Wang et al., 2019
584	Fujian	Sanming Xinkou Teaching Forest Farm	26°10′N	117°27′E	260	N/A	N/A	Planted	19.1	1749	18	17.1	12.6	N/A	N/A		N/A	N/A	N/A	N/A	N/A	N/A	N/A		1515/	400	1	2006	Jinneng Lian, 2010
585	Fujian	Jiuxian Township Forest Farm	27°24′N	118°33′E	320	N/A	N/A	Planted	16.2	1890	17	14	12.26	N/A	N/A		N/A	N/A	N/A	N/A	N/A	N/A	N/A		1515/	670	3	N/A	Tonglong Lin, 2012
586	Anhui	Miaoshou Forest Farm	30°12′N	118°20′E	520	HSU	30	Planted	14.2	1460	20	14	9	N/A	N/A		N/A	N/A	N/A	N/A	N/A	N/A	N/A		1515/0.7	N/A	N/A	2013	Ji Feng, 2017*
587	Hunan	Jindong Forest Farm	26°2′10″N	110°53′43″E	130	SH	20	Planted	18	1745	23	17.1	16.2	N/A	N/A		N/A	N/A	N/A	N/A	N/A	N/A	N/A		1516/0.8	600	1	2016	Xiaoyu Cao et al., 2019
588	Hunan	Guangping Town, Huitong County	26°47′7.44″N	109°35′28.32″E	318	N/A	30	Planted	16.8	1422	25	21.3	13.1	N/A	N/A		N/A	N/A	N/A	N/A	N/A	N/A	N/A		1520/	400	4	2016	Anna Chen et al., 2018
589	Hunan	Heping Village, Daqiao Town, Hengdong County	27°21'36"N	113°E	215	HSU	18	Planted	17.1	1480	12	15.3	10.16	N/A	N/A		N/A	N/A	N/A	N/A	N/A	N/A	N/A		1527/0.73	N/A	N/A	2011	Yonghua Huang, 2012
590	Guangxi	Fubo Experimental Forest Farm	22°02′N	106°51′E	378-400	HSU	36-40	Planted	21.1	1350	N/A	14.99	14.1	N/A	N/A		N/A	N/A	N/A	N/A	N/A	N/A	N/A		1533/	400	3	2011	Youjun He et al., 2013
591	Guangxi	Daqingshan Experimental Forest Farm	22°06′N	106°43′E	500	FL	25-30	Planted	19.9	1400	36	16.28	16.95	N/A	N/A		N/A	N/A	N/A	N/A	N/A	N/A	N/A		1533/	600	3	2016	Xiaoyan Hu et al., 2018
592	Hunan	Daweishan Forest Farm	28°26′N	115°24′E	1000	HSH	20	Planted	15	1530	19	15.4	10	N/A	N/A		N/A	N/A	N/A	N/A	N/A	N/A	N/A		1538/0.6	600	1	2014	Guoqiang Zhou et al., 2017
593	Fujian	Youxi County State-owned Forest Farm	25°8′N	117°8′E	200-400	N/A	N/A	Planted	18.9	1580	N/A	18.76	18.05	N/A	N/A		N/A	N/A	N/A	N/A	N/A	N/A	N/A		1540/	400	4	2006	Wenzhong Pan, 2007
594	Fujian	Jiangle County	26°26′N	117°05'E	253	SH	23	Planted	18.7	1669	25	22.4	19.2	N/A	N/A		N/A	N/A	N/A	N/A	N/A	N/A	N/A		1540/	600	1	2014	Huazhong Lin, 2018
595	Hunan	Daweishan Forest Farm	28°26′N	115°24′E	800	HSU	25	Planted	15	1530	26	19.1	12.5	N/A	N/A		N/A	N/A	N/A	N/A	N/A	N/A	N/A		1543/0.7	600	1	2014	Guoqiang Zhou et al., 2017
596	Guangxi	Gaofeng Forest Farm	22°25'50″N	107°11'56″E	250	N/A	N/A	Planted	21	1425	17	11.8	10.2	0.0572816	88.5	1	N/A	N/A	N/A	N/A	N/A	N/A	N/A		1545/	N/A	N/A	N/A	Kejixiezuozu,1977*
597	Fujian	Youxi County	25°48′N	117°48′E	270	HSH	28	Planted	18.9	1599.6	15	16.3	13	0.1388	215.14	1	N/A	N/A	N/A	N/A	N/A	N/A	N/A		1550/	400	2	N/A	Shaohui Fan, 2000
598	Fujian	Youxi County	25°48′N	117°48′E	220	HSU	30	Planted	18.9	1599.6	20	16.7	13.7	0.1522	235.91	1	N/A	N/A	N/A	N/A	N/A	N/A	N/A		1550/	400	2	N/A	Shaohui Fan, 2000
599	Anhui	Jitan township of Shitai county	29°59′N	117°12′E	260	N/A	N/A	Planted	16	1668	17	16.2	11.6	0.128847	200.1	12	N/A	N/A	N/A	N/A	N/A	N/A	N/A		1553/	10000	1	2013	Xiaolu Tang et al., 2016
600	Jiangxi	Tanbu Village, Dexing County	29°10′N	117°38′E	250	N/A	20-25	Planted	17.2	1853	19	16.65	11.1	N/A	N/A		N/A	N/A	N/A	N/A	N/A	N/A	N/A		1560/	400	1	N/A	Zhiguang Zeng et al., 2007
601	Fujian	Jiangle National Forest Farm	26°26′N	117 °05′E	180-500	N/A	15-45	Planted	18.2	1910	N/A	14.9	14.3	N/A	N/A		N/A	N/A	N/A	N/A	N/A	N/A	N/A		1560/0.8	N/A	1	2012	Guangyi Mei et al., 2013
602	Anhui	Miaoshou Forest Farm	30°12′N	118°20′E	340	HSU	27	Planted	14.2	1460	20	14	8	N/A	N/A		N/A	N/A	N/A	N/A	N/A	N/A	N/A		1560/0.7	N/A	N/A	2013	Ji Feng, 2017*
603	Hunan	Huitong County	26°50′N	109°45′E	300-500	N/A	N/A	Planted	16.8	1300	38	20.3	23	0.385705	601.7	3	160.795	6.28846	7.1859	37.6538	174.269	11.2949	185.577	3	1560/	N/A	N/A	N/A	Weizhu Pan et al., 1981
604	Jiangxi	Ji'an City	25°58′32″N	113°46′E	880	N/A	N/A	Planted	17.85	1818	19	12.01	10.96	N/A	N/A		N/A	N/A	N/A	N/A	N/A	N/A	N/A		1564/	800	30	2013	Suqin Peng et al., 2019
605	Fujian	Jiangle County	26°43'45"N	117°28'15"E	200	N/A	N/A	Planted	18.7	1698.2	14	12.3	9.8	N/A	N/A		N/A	N/A	N/A	N/A	N/A	N/A	N/A		1564/	N/A	N/A	N/A	Lin Cao, 2016
606	Fujian	Youxi County	25°48′N	117°48′E	300	HSU	30	Planted	18.9	1599.6	20	18.5	15.2	0.2012	315.08	1	N/A	N/A	N/A	N/A	N/A	N/A	N/A		1566/	400	2	N/A	Shaohui Fan, 2000
607	Hunan	Fushou Forest Farm	28°3′00″N	113°41′15″E	1078	HSU	16	Planted	12.1	2200	20	16.6	12.8	N/A	N/A		N/A	N/A	N/A	N/A	N/A	N/A	N/A		1567/0.8	600	1	N/A	Xiaoyu Cao and Jiping Li, 2014*
608	Hunan	Zhutinglin Forest area	27° 59′N	113° 31′E	300	N/A	N/A	Planted	17.5	1417.3	N/A	14.1	10.9	0.0931341	146.5	1	23.9034	4.11316	5.18118	3.82708	33.1977	7.96567	41.1634	1	1573/	500	1	N/A	Weitong Sheng and Xiukang Xue, 1992
609	Jiangxi	Tanbu Village, Dexing County	29°10′N	117°38′E	250	N/A	20-25	Planted	17.2	1853	19	18.88	11.83	N/A	N/A		N/A	N/A	N/A	N/A	N/A	N/A	N/A		1575/	400	1	N/A	Zhiguang Zeng et al., 2007
610	Jiangxi	Dongmaokeng, Yongfeng County	26°54′N	115°16′E	300	N/A	20-25	Planted	18	1577	16	15.9	14.1	N/A	N/A		N/A	N/A	N/A	N/A	N/A	N/A	N/A		1575/	400	1	N/A	Zhiguang Zeng et al., 2007
611	Fujian	Youxi County	25°48′N	117°48′E	220	HSU	32	Planted	18.9	1599.6	15	14.7	11.6	0.1038	163.49	1	N/A	N/A	N/A	N/A	N/A	N/A	N/A		1575/	400	2	N/A	Shaohui Fan, 2000
612	Fujian	Jiangle National Forest Farm	26°26′N	117°05′E	212	SH	23	Planted	18.7	1669	17	14.6	10.1	N/A	N/A		N/A	N/A	N/A	N/A	N/A	N/A	N/A		1575/0.6	600	3	N/A	Peng Zhang et al., 2015
613	Fujian	Jiangle National Forest Farm	26°26′N	117°05′E	192	SH	25	Planted	18.7	1669	23	16.3	14.8	N/A	N/A		N/A	N/A	N/A	N/A	N/A	N/A	N/A		1575/0.7	600	3	N/A	Peng Zhang et al., 2015
614	Guangxi	Beijianghe Forest Farm	25°N	109°E	250-300	N/A	N/A	Planted	19.3	1748	16	17.7	15.9	N/A	N/A		N/A	N/A	N/A	N/A	N/A	N/A	N/A		1575/	670	3	N/A	Ruiwen Ruan and Yongzhang Dou, 1981
615	Guangxi	Laoshan Forest Farm	24°14′N	106°15′E	405	N/A	N/A	Planted	20.7	1190.3	N/A	15.6	15.3	0.155219	244.47	1	N/A	N/A	N/A	N/A	N/A	N/A	N/A		1575/	N/A	N/A	N/A	Feng Wei et al., 1991
616	Hunan	Daweishan Forest Farm	28°26′N	115°24′E	1200	HSU	32	Planted	15	1530	21	16.3	10	N/A	N/A		N/A	N/A	N/A	N/A	N/A	N/A	N/A		1581/0.7	600	1	2014	Guoqiang Zhou et al., 2017
617	Anhui	Tianma Nature Reserve	31°10′N	115°31′E	1000	N/A	N/A	Planted	14	1510	N/A	17.5	12.1	N/A	N/A		N/A	N/A	N/A	N/A	N/A	N/A	N/A		1584/	400	3	2018	Shasha Zhang et al., 2020
618	Hunan	Daweishan Forest Farm	28°26′N	115°24′E	400	HSH	28	Planted	15	1530	19	17.6	12.5	N/A	N/A		N/A	N/A	N/A	N/A	N/A	N/A	N/A		1586/0.7	600	1	2014	Guoqiang Zhou et al., 2017
619	Jiangxi	Dongmaokeng, Yongfeng County	26°54′N	115°16′E	300	N/A	20-25	Planted	18	1577	16	14.7	12.5	N/A	N/A		N/A	N/A	N/A	N/A	N/A	N/A	N/A		1590/	400	1	N/A	Zhiguang Zeng et al., 2007
620	Zhejiang	Niutoushan Forest Farm	28°35′N	119°13′E	950	HSH	25	Planted	13	2100	17	14.1	8.2	N/A	N/A		N/A	N/A	N/A	N/A	N/A	N/A	N/A		1590/0.9	400	8	2015	Congyu Wen et al., 2020
621	Anhui	Miaoshou Forest Farm	30°12′N	118°20′E	460	SU	32	Planted	14.2	1460	20	15	9	N/A	N/A		N/A	N/A	N/A	N/A	N/A	N/A	N/A		1590/0.7	N/A	N/A	2013	Ji Feng, 2017*
622	Jiangsu	Dongshanqiao Forest Farm	31°35′N	118°40′E	10	HSU	N/A	Planted	15.5	1006	26	16.2	11.71	0.128613	204.495	1	N/A	N/A	N/A	N/A	N/A	N/A	N/A		1590/	N/A	N/A	N/A	Yuanpeng Hou et al., 1986
623	Fujian	Xiayang State-owned Forest Farm	26°48'N	117°59'E	200-260	SH	35	Planted	19.5	1550	29	21.94	18.75	N/A	N/A		120.54	9.39261	5.87977	13.7195	135.81	19.3049	155.122	1	1597/0.708	600	4	2015	Baoping Lin, 2017; Jinhua Ying et al., 2001
624	Fujian	Xiayang Town, Nanping City	26°48′N	117°59′E	255	SH	28-36	Planted	19.5	1653	N/A	21.94	18.75	N/A	N/A		N/A	N/A	N/A	N/A	N/A	N/A	N/A		1597/0.708	600	5	1999	Guorui Chen, 2005
625	Fujian	Zhaixia State-owned Forest Farm	27°49.15′N	118°24.817′E	345	N/A	N/A	Planted	17.4	1700	16	15.97	13.59	N/A	N/A		N/A	N/A	N/A	N/A	N/A	N/A	N/A		1600/	400	1	2017	Xingfa Huang, 2019
626	Guangxi	Qingmingshan Forest Farm	24°59′00″N	108°48′00″E	320	N/A	N/A	Planted	18.8	1630.6	N/A	18.4	16.8	N/A	N/A		N/A	N/A	N/A	N/A	N/A	N/A	N/A		1600/	600	1	N/A	Juping Luo, 2013
627	Guangxi	Huangmian Forest Farm	24°46′N	109°53′E	230	FL	16	Planted	19	1560	8	8.6	9.4	N/A	N/A		N/A	N/A	N/A	N/A	N/A	N/A	N/A		1600/	600	3	2017	Tao Tao and Lijun Lu, 2017*
628	Fujian	Xiayang State-owned Forest Farm	24°49′N	118°07′E	512	N/A	25	Planted	20.9	1468	38	21.7	16.9	N/A	N/A		N/A	N/A	N/A	N/A	N/A	N/A	N/A		1600/0.7	600	4	2016	Liangjian Xiao, 2019
629	Fujian	Jingxi Town, Minhou County	26°30′N	119°26′E	300-350	HSH	20-30	Planted	19.9	1687.6	20	20.1	16.2	N/A	N/A		N/A	N/A	N/A	N/A	N/A	N/A	N/A		1600/	600	N/A	N/A	Xiuguan Chen, 2007
630	Fujian	Jingdong Village, Chengdong Township, Sanyuan District, Sanming City	26°13′N	117°34′E	445	N/A	N/A	Planted	19.3	1669	24	21.5	15.2	N/A	N/A		N/A	N/A	N/A	N/A	N/A	N/A	N/A		1600/0.75	1200	1	2012	Ruilan Su, 2017
631	Hunan	Guangping Town, Huitong County	26°47′7.8″N	109°35′30.12″E	293	N/A	26	Planted	16.8	1422	20	17.5	12.4	N/A	N/A		N/A	N/A	N/A	N/A	N/A	N/A	N/A		1606/	400	4	2016	Anna Chen et al., 2018
632	Fujian	Shaowu City	26°55′N	117°2′E	300-450	HSU	25-30	Planted	17.7	1782	8	7.5	5.1	N/A	N/A		9.035	2.155	2.41	1.92	15.52	3.27	18.79	3	1610/	400	1	2009	Xiaozhong Yang, 2011
633	Hunan	Daweishan Forest Farm	28°26′N	115°24′E	800	HSH	20	Planted	15	1530	15	13.6	10	N/A	N/A		N/A	N/A	N/A	N/A	N/A	N/A	N/A		1616/0.7	600	1	2014	Guoqiang Zhou et al., 2017
634	Jiangxi	Ji'an City	27°6′16″N	115°18′11″E	60	N/A	N/A	Planted	18	1627	N/A	16.3	11.88	N/A	N/A		N/A	N/A	N/A	N/A	N/A	N/A	N/A		1617/	800	3	2015	Yinghong Wang et al., 2017
635	Fujian	State-owned Forest Farm of Jiangle County	26°26′N	117°05′E	273	HSH	23	Planted	18.7	1669	N/A	21.2	21	N/A	N/A		N/A	N/A	N/A	N/A	N/A	N/A	N/A		1617/0.8	N/A	N/A	N/A	Zhaowei Cai, 2014
636	Fujian	Laizhou Forest Farm	26°38′N	117 °53′E	300	N/A	N/A	Planted	19.4	1800	32	23.8	21.4	0.4002	648.324	3	N/A	N/A	N/A	N/A	N/A	N/A	N/A		1620/	600	3	1991	Yuhe Tu et al., 2005
637	Fujian	Laizhou Forest Farm	26°38′N	117 °53′E	300	N/A	N/A	Planted	19.4	1800	32	22.1	19.6	0.3624	587.088	3	N/A	N/A	N/A	N/A	N/A	N/A	N/A		1620/	600	3	1991	Yuhe Tu et al., 2005
638	Fujian	Meiling State-owned Forest Farm	26°48′N	119°59′E	20	N/A	N/A	Planted	19	1650	N/A	10.5	8.7	N/A	N/A		N/A	N/A	N/A	N/A	N/A	N/A	N/A		1620/	625	4	2005	Yonghua Tang, 2006
639	Hunan	Daweishan Forest Farm	28°26′N	115°24′E	1000	HSH	16	Planted	15	1530	19	15.1	10.5	N/A	N/A		N/A	N/A	N/A	N/A	N/A	N/A	N/A		1622/0.8	600	1	2014	Guoqiang Zhou et al., 2017
640	Fujian	Jiangle County	26°43'45"N	117°28'15"E	200	N/A	N/A	Planted	18.7	1698.2	13	11.6	9.3	N/A	N/A		N/A	N/A	N/A	N/A	N/A	N/A	N/A		1623/	N/A	N/A	N/A	Lin Cao, 2016
641	Hunan	Heping Village, Daqiao Town, Hengdong County	27°21'36"N	113°E	110	HSH	19	Planted	17.1	1480	12	13.44	10.53	N/A	N/A		N/A	N/A	N/A	N/A	N/A	N/A	N/A		1624/0.71	N/A	N/A	2011	Yonghua Huang, 2012
642	Anhui	Qingyang County	30°38'22"N	117°50'51"E	20	N/A	N/A	Planted	16.1	1800	N/A	15.8	14.1	N/A	N/A		N/A	N/A	N/A	N/A	N/A	N/A	N/A		1625/	400	3	N/A	Guifen Bi, 2017
643	Fujian	Guanzhuang State-owned Forest Farm	26°30′47″N	117°43′29″E	200	N/A	30.8	Planted	19.2	1628	12	16	12.1	N/A	N/A		N/A	N/A	N/A	N/A	N/A	N/A	N/A		1625/	400	3	2003	Houbao Fan et al., 2007
644	Fujian	Jiangle National Forest Farm	26°25′N	117 °05′E	270	SU	23	Planted	18.7	1672	22	10.5	10	N/A	N/A		N/A	N/A	N/A	N/A	N/A	N/A	N/A		1632/0.8	600	3	2014	Lidong Ye, 2016
645	Fujian	Guanzhuang State-owned Forest Farm	26°30′47″N	117°43′29″E	200	N/A	31.5	Planted	19.2	1628	12	16	12.2	N/A	N/A		N/A	N/A	N/A	N/A	N/A	N/A	N/A		1633/	400	3	2003	Houbao Fan et al., 2007
646	Zhejiang	Niutoushan Forest Farm	28°35′N	119°13′E	880	HSH	27	Planted	13	2100	17	14.3	8.35	N/A	N/A		N/A	N/A	N/A	N/A	N/A	N/A	N/A		1635/0.9	400	8	2015	Congyu Wen et al., 2020
647	Jiangxi	Xiaoyedong Forest Farm	24°50'33"N	114°28'47"E	400-1113	N/A	N/A	Planted	18.6	1695	29	18.6	17.6	0.228991	374.4	3	N/A	N/A	N/A	N/A	109.42	N/A	N/A	3	1635/	667	1	N/A	Zhanchun Li et al., 1986
648	Jiangxi	Qixiling Forest Farm	26°43′30″N	114°5′E	230-620	N/A	15-25	Planted	18.1	1685	28	29.7	21	N/A	N/A		N/A	N/A	N/A	N/A	N/A	N/A	N/A		1635/	800	1	2002	Lizhong He et al., 2009
649	Fujian	Gekeng State-owned Forest Farm	25°51′N	118°11′E	900	HSU	N/A	Planted	17	1900	15	12.2	9.5	N/A	N/A		N/A	N/A	N/A	N/A	N/A	N/A	N/A		1636/	N/A	N/A	N/A	Yuanpin Chen, 2008
650	Jiangxi	Qianyanzhou, Taihe County	26°44′48″N	115°04′13″E	100	N/A	20	Planted	16.5	1389	N/A	12.64	8.8	N/A	N/A		N/A	N/A	N/A	N/A	N/A	N/A	N/A		1642/	N/A	N/A	N/A	Xiujun Zhang et al., 2010
651	Anhui	Lingnan	29°29′N	118°12′E	322	N/A	N/A	Planted	16.2	2000	N/A	14.3	7.8	N/A	N/A		N/A	N/A	N/A	N/A	N/A	N/A	N/A		1643.24324324324/	N/A	N/A	1990	Xingguo Pan, 1992*
652	Guangdong	Yunyong Forest Farm	22°43′N	112°40′E	110	HSU	27	Planted	22	2000	N/A	5.39	3.47	N/A	N/A		N/A	N/A	N/A	N/A	N/A	N/A	N/A		1649/	400	3	2007	Xiaoli Hou et al., 2013
653	Guangdong	Yunyong Forest Farm	22°43′N	112°40′E	110	HSU	27	Planted	22	2000	N/A	4.48	3.3	N/A	N/A		N/A	N/A	N/A	N/A	N/A	N/A	N/A		1649/	400	3	2007	Xiaoli Hou et al., 2013
654	Guangdong	Yunyong Forest Farm	22°43′N	112°40′E	110	HSU	27	Planted	22	2000	N/A	4.39	3.53	N/A	N/A		N/A	N/A	N/A	N/A	N/A	N/A	N/A		1649/	400	3	2007	Xiaoli Hou et al., 2013
655	Fujian	Youxi County	25°48′N	117°48′E	210	HSH	32	Planted	18.9	1599.6	15	12.8	10.5	0.0739	121.94	1	N/A	N/A	N/A	N/A	N/A	N/A	N/A		1650/	400	2	N/A	Shaohui Fan, 2000
656	Fujian	Zhuyuan State-owned Forest Farm	24°56′N	118°00′E	760-890	N/A	N/A	Planted	20	1900	15	14.1	12	N/A	N/A		N/A	N/A	N/A	N/A	N/A	N/A	N/A		1650/	400	3	2003	Yibin Liu, 2017
657	Fujian	Wutai Mountain	25°10′N	118°24′E	100-200	HSH	22	Planted	19.15	1525	N/A	18.99	13.6	N/A	N/A		110.715	19.725	4.635	N/A	135.08	11.065	146.14	2	1650/	400	3	2012	Chengdian Zhang, 2014
658	Guangdong	Gaoming County	22°43′N	112°40′E	260	HSU	30	Planted	22	2000	N/A	3.2	2	N/A	N/A		N/A	N/A	N/A	N/A	N/A	N/A	N/A		1650/	400	3	2006	Li Xue et al., 2008
659	Guangxi	Fubo Experimental Forest Farm	21°57′47″N	106°39′50″E	403-455	N/A	25	Planted	21.1	1350	N/A	20.55	19.45	N/A	N/A		N/A	N/A	N/A	N/A	N/A	N/A	N/A		1650/0.52	400	3	2018	Kaixuan Huang et al., 2020
660	Hunan	Huitong County	26°51′39″N	109°35′55″E	500	N/A	N/A	Planted	16.7	1250	20	17.2	11.8	N/A	N/A		N/A	N/A	N/A	N/A	N/A	N/A	N/A		1650/	400	3	2013	Zhenan Yang, 2014
661	Anhui	Miaoshou Forest Farm	30°12′N	118°20′E	350	SH	27	Planted	14.2	1460	20	17	8	N/A	N/A		N/A	N/A	N/A	N/A	N/A	N/A	N/A		1650/0.7	N/A	N/A	2013	Ji Feng, 2017*
662	Hunan	Heping Village, Daqiao Town, Hengdong County	27°21'36"N	113°E	55	SH	14	Planted	17.1	1480	21	16.77	12.23	N/A	N/A		N/A	N/A	N/A	N/A	N/A	N/A	N/A		1650/0.84	N/A	N/A	2011	Yonghua Huang, 2012
663	Fujian	Yangkou Forest Farm	26°46′N	117°48′E	230	HSU	20	Planted	18.5	1880	6	12	8	N/A	N/A		N/A	N/A	N/A	N/A	N/A	N/A	N/A		1660/0.57	400	3	2016	Xinyi Wang et al., 2019
664	Hunan	Daweishan Forest Farm	28°26′N	115°24′E	1000	HSU	20	Planted	15	1530	21	16.7	11.5	N/A	N/A		N/A	N/A	N/A	N/A	N/A	N/A	N/A		1667/0.8	600	1	2014	Guoqiang Zhou et al., 2017
665	Guangxi	Huangmian Forest Farm	24°46′N	109°53′E	230	FL	16	Planted	19	1560	8	8.4	9.5	N/A	N/A		N/A	N/A	N/A	N/A	N/A	N/A	N/A		1667/	600	3	2017	Tao Tao and Lijun Lu, 2017*
666	Jiangxi	Guanshan Forest Farm	27°30′N	114°30′E	257	SU	33	Planted	18	1627	18	19.65	16.1	N/A	N/A		N/A	N/A	N/A	N/A	N/A	N/A	N/A		1667/	600	9	N/A	Zhao Zhang, 2012
667	Jiangxi	Guanshan Forest Farm	27°30′N	114°30′E	293	SU	39	Planted	18	1627	29	20.5	15.43	N/A	N/A		N/A	N/A	N/A	N/A	N/A	N/A	N/A		1667/	600	9	N/A	Zhao Zhang, 2012
668	Hunan	Heping Village, Daqiao Town, Hengdong County	27°21'36"N	113°E	155	HSU	21	Planted	17.1	1480	16	15.14	12.58	N/A	N/A		N/A	N/A	N/A	N/A	N/A	N/A	N/A		1667/0.77	N/A	N/A	2011	Yonghua Huang, 2012
669	Fujian	Xiayang State-owned Forest Farm	26°47.8′N	117°59.3′E	229-246	N/A	28-36	Planted	20	1644	22	17.5	15.2	0.17825	298.03	15	55.54	6.29	3.86	8.39	65.69	19.08	84.77	15	1672/0.74	400	4	2014	Hongmei Zhang, 2016
670	Fujian	Husan Village, Hutou Town, Anxi County	25°14′1″N	117°59′E	469	HSU	19	Planted	19	1800	N/A	9.31	8.03	N/A	N/A		N/A	N/A	N/A	N/A	N/A	N/A	N/A		1672/	627	1	2012	Keming Chen, 2015
671	Fujian	Wuyi Mountain	27°43′N	117°51′E	1674	N/A	35	Planted	15.6	2000	21	21.97	21.38	N/A	N/A		N/A	N/A	N/A	N/A	N/A	N/A	N/A		1674/	N/A	N/A	N/A	Jian Feng, 2015
672	Jiangxi	Bajiao Village, Daqiao Town, Xinfeng County	25°20′N	115°12′E	175-660	N/A	5-35	Planted	19.5	1650	15	10.3	7	N/A	N/A		N/A	N/A	N/A	N/A	N/A	N/A	34.68	6	1675/	400	50	N/A	Jianhua Wang, 2008
673	Fujian	Sanming Xinkou Teaching Forest Farm	26°10′N	117°27′E	260	N/A	N/A	Planted	19.1	1749	17	16.2	11.7	N/A	N/A		N/A	N/A	N/A	N/A	N/A	N/A	N/A		1680/	400	3	2006	Jinneng Lian, 2010
674	Fujian	Fukou State-owned Forest Farm	26°38′N	119°17′E	260	N/A	N/A	Planted	19.1	2100	25	16.2	12	0.1246	209.33	3	27.9	7.53	4.18	0	39.615	16.57	56.185	3	1680/	400	3	2003	Dacha Li, 2004
675	Guangxi	Yongle Forest Farm	23°57'N	106°37'E	190	N/A	N/A	Planted	21	1584	18	12.6	12.5	0.0821429	138	1	N/A	N/A	N/A	N/A	N/A	N/A	N/A		1680/	N/A	N/A	N/A	Kejixiezuozu,1977*
676	Guangxi	Qipo Forest Farm	22°39'N	108°14'E	120	N/A	N/A	Planted	21.6	1350	23	13.6	12.4	0.126786	213	1	N/A	N/A	N/A	N/A	N/A	N/A	N/A		1680/	N/A	N/A	N/A	Kejixiezuozu,1977*
677	Zhejiang	Jingning County Forestry General Farm	27°57'38"N	119°38'14"E	420	N/A	N/A	Planted	12.4	2020	24	12.5	7.7	N/A	N/A		N/A	N/A	N/A	N/A	N/A	N/A	N/A		1680/	N/A	N/A	2017	Zhongling Cheng et al., 2019*
678	Fujian	Xinkou Teaching Forest Farm	26°10′N	117°27′E	335	HSH	25	Planted	19.1	1749	4	5.99	5.3	N/A	N/A		N/A	N/A	N/A	N/A	N/A	N/A	N/A		1683/	400	3	2016	Yun Zhang et al., 2019
679	Fujian	Guanzhuang State-owned Forest Farm	26°30′47″N	117°43′29″E	200	N/A	29.8	Planted	19.2	1628	12	16.3	12.2	N/A	N/A		N/A	N/A	N/A	N/A	N/A	N/A	N/A		1683/	400	3	2003	Houbao Fan et al., 2007
680	Fujian	Weimin Forest Farm	27°05′N	117°43′E	360-385	N/A	25-30	Planted	19.4	1712	38	29.52	23.7	N/A	N/A		N/A	N/A	N/A	N/A	N/A	N/A	N/A		1684/0.8	600	3	2017	Chaoqun Wang et al., 2019
681	Fujian	Yizhou State Forestry Centre	26°7′N	117°27′E	320-400	N/A	N/A	Planted	19.2	1687	41	20.9	22.5	N/A	N/A		N/A	N/A	N/A	N/A	N/A	N/A	N/A		1686/	20000	1	2001	JF Guo et al., 2016
682	Hunan	Guangping Town, Huitong County	26°47′4.56″N	109°35′29.76″E	316	N/A	26	Planted	16.8	1422	15	16.2	11.8	N/A	N/A		N/A	N/A	N/A	N/A	N/A	N/A	N/A		1688/	400	4	2016	Anna Chen et al., 2018
683	Fujian	Jiangle County	26°43'45"N	117°28'15"E	200	N/A	N/A	Planted	18.7	1698.2	12	10.9	8.8	N/A	N/A		N/A	N/A	N/A	N/A	N/A	N/A	N/A		1691/	N/A	N/A	N/A	Lin Cao, 2016
684	Jiangxi	Xiaoyedong Forest Farm	24°50'33"N	114°28'47"E	400-1113	N/A	N/A	Planted	18.6	1695	29	19	16.8	0.228938	388.05	3	N/A	N/A	N/A	N/A	93.67	N/A	N/A	3	1695/	667	1	N/A	Zhanchun Li et al., 1986
685	Jiangxi	Jinpenshan Forest Farm	25°20′N	114°34′E	300-500	N/A	N/A	Planted	19.5	1600	14	13.9	10.4	0.0809339	137.183	1	24.39	5.16	2.89	N/A	32.43	N/A	N/A	1	1695/	667	3	N/A	Kuoyelinyanjiuzu, 1996
686	Guangxi	Laoshan Forest Farm	24°14′N	106°15′E	405	N/A	N/A	Planted	20.7	1190.3	N/A	17.4	14.3	0.171008	290.03	1	N/A	N/A	N/A	N/A	N/A	N/A	N/A		1696/	N/A	N/A	N/A	Feng Wei et al., 1991
687	Hunan	Daweishan Forest Farm	28°26′N	115°24′E	1200	HSU	33	Planted	15	1530	21	15.1	9.5	N/A	N/A		N/A	N/A	N/A	N/A	N/A	N/A	N/A		1699/0.7	600	1	2014	Guoqiang Zhou et al., 2017
688	Fujian	Fanqiao State-owned Forest Farm	27°22′N	117°48′E	300-400	N/A	N/A	Planted	18.2	1780	20	20.43	14.99	N/A	N/A		N/A	N/A	N/A	N/A	N/A	N/A	N/A		1700/	400	1	2016	Yujuan Tong, 2018
689	Fujian	Jiangle County	26°26′N	117°05'E	221	SH	25	Planted	18.7	1669	23	20.2	18.3	N/A	N/A		N/A	N/A	N/A	N/A	N/A	N/A	N/A		1700/	600	1	2014	Huazhong Lin, 2018
690	Hunan	Fu Shou Mountain	28°3′00″N	113°41′15″E	835-1573	N/A	4	Planted	12.1	2200	6	4.3	3.3	N/A	N/A		N/A	N/A	N/A	N/A	N/A	N/A	N/A		1700/	600	3	2012	Yongqi Zhou et al., 2014*
691	Guangxi	Gaofeng Forest Farm	22°56′48″N	108°20′57″E	130-280	HSU	20-25	Planted	21.6	1320	N/A	15.6	14.4	N/A	N/A		N/A	N/A	N/A	N/A	N/A	N/A	N/A		1700/0.7	N/A	N/A	2013	Xiaolin Su, 2014
692	Guangxi	Laoshan Forest Farm	24°14′N	106°15′E	690	N/A	N/A	Planted	20.7	1190.3	26.5	16.5	15.5	N/A	N/A		66.1294	13.6176	6.72941	8.47647	86.4765	13.9824	100.459	6	1700/	N/A	N/A	N/A	Feng Wei et al., 1991
693	Fujian	Ninghua State-owned Forest Farm	26°16′N	116°43′E	300-1000	N/A	N/A	Planted	16.5	1800	N/A	10.83	8.95	N/A	N/A		8.475	2.205	1.485	N/A	12.17	1.795	13.96	4	1703/	400	3	2018	Qingzhong Chen, 2019
694	Fujian	Xiabian Forest Farm	26°18'12"N	117°8'38"E	620	N/A	25	Planted	15.5	1750	N/A	17.6	13.8	0.1653	282.663	1	N/A	N/A	N/A	N/A	N/A	N/A	N/A		1710/	600	1	1990	Junqin Zhang et al., 1999
695	Fujian	Xiabian Forest Farm	26°18'12"N	117°8'38"E	620	N/A	25	Planted	15.5	1750	N/A	20.8	15.9	0.2601	444.771	1	N/A	N/A	N/A	N/A	N/A	N/A	N/A		1710/	600	1	1990	Junqin Zhang et al., 1999
696	Fujian	Xiabian Forest Farm	26°18'12"N	117°8'38"E	620	N/A	25	Planted	15.5	1750	N/A	19	15.9	0.218	372.78	1	N/A	N/A	N/A	N/A	N/A	N/A	N/A		1710/	600	1	1990	Junqin Zhang et al., 1999
697	Hubei	Guihua Forest Farm	29°32′N	113°52′E	220	N/A	N/A	Planted	17.2	930	20	13.8	10	0.0815789	139.5	3	N/A	N/A	N/A	N/A	N/A	N/A	N/A		1710/	600	3	1986	Meicheng He and Bingtie Li, 1987*
698	Fujian	Guanzhuang State-owned Forest Farm	26°30′47″N	117°43′29″E	200	SU	35	Planted	19.2	1628	12	16.1	11.8	N/A	N/A		N/A	N/A	N/A	N/A	N/A	N/A	N/A		1717/	400	3	N/A	Fangfang Shen et al., 2019
699	Fujian	Guanzhuang State-owned Forest Farm	26°30′47″N	117°43′29″E	200	N/A	32.5	Planted	19.2	1628	12	16.1	11.8	N/A	N/A		N/A	N/A	N/A	N/A	N/A	N/A	N/A		1717/	400	3	2003	Houbao Fan et al., 2007; Yuzhi Huang et al., 2009
700	Fujian	Daping Village, Chengguan Township, Mingxi County	26°15′03″N	117°10′53″E	450-570	HSU	27	Planted	18	1744	8	7.8	7.5	0.02	34.34	3	9.1	3.3	2.4	N/A	14.8	N/A	N/A	3	1717/	400	6	2014	Shufu Xiao, 2015
701	Guangdong	Tianjingshan Forest Farm	24°44′52″N	113°4′27″E	700	HSU	36	Planted	17.1	2800	N/A	11.1	6.6	N/A	N/A		N/A	N/A	N/A	N/A	N/A	N/A	N/A		1717/	600	1	2008	Qianhe et al., 2010
702	Fujian	Zhuangqian State-owned Forest Farm	26°10′N	116°48′E	380-450	N/A	N/A	Planted	17.9	1771.3	13	11.78	8.06	N/A	N/A		19.3438	7.35772	2.73519	N/A	29.4367	4.93612	34.3612	4	1722/	400	3	2014	Guangming Lai, 2016
703	Fujian	Pucheng State-owned Forest Farm	27°45′N	118°32′E	500	N/A	N/A	Planted	17.4	1685	13	11.76	8.06	N/A	N/A	4	19.338	7.35192	2.741	N/A	29.43	4.93031	34.3612	4	1722/	400	3	2012	Jibin Wu, 2016*
704	Fujian	Beishan Village, Daji Town, Xianyou County	25°04′35″N	118°06′02″E	262-361	HSU	19	Planted	20	1484.8	13	11.77	8.07	N/A	N/A		14.1555	6.12014	2.1213	N/A	22.397	3.54904	25.946	4	1723/	400	3	2014	Hongyi Lin, 2015
705	Fujian	Zhuyuan State-owned Forest Farm	24°56′N	118°00′E	760-890	N/A	N/A	Planted	20	1900	10	9.3	8.5	N/A	N/A		N/A	N/A	N/A	N/A	N/A	N/A	N/A		1725/	400	3	2003	Yibin Liu, 2017
706	Fujian	Taoyuan State-owned Forest Farm	25°28′N	117 °28′E	410-600	N/A	20-28	Planted	17.45	1650	15	13.6	12.3	N/A	N/A		N/A	N/A	N/A	N/A	N/A	N/A	N/A		1725/	800	1	2015	Biaozhen Lai, 2016
707	Hunan	Shuiyuan Village, Jianghua County	25°12'51"N	111°40'16"E	450	N/A	N/A	Planted	16.5	1325	18	16.4	14.9	0.156	269.1	1	N/A	N/A	N/A	N/A	N/A	N/A	N/A		1725/	N/A	N/A	N/A	Changhua Li et al., 1962
708	Zhejiang	Jingning County Forestry General Farm	27°57'38"N	119°38'14"E	420	N/A	N/A	Planted	12.4	2020	28	13.4	8	N/A	N/A		N/A	N/A	N/A	N/A	N/A	N/A	N/A		1725/	N/A	N/A	2017	Zhongling Cheng et al., 2019*
709	Zhejiang	Jiande Forest Farm	29°34′N	119°31′E	90	N/A	N/A	Planted	16.9	1500	N/A	13.8	9.44	0.0685507	118.25	13	N/A	N/A	N/A	N/A	N/A	N/A	N/A		1725/	N/A	N/A	N/A	Jiasheng Wu et al., 1994
710	Fujian	Jiangle National Forest Farm	26°26′N	117°05′E	203	SH	27	Planted	19.8	2027	N/A	14.3	13.8	N/A	N/A		N/A	N/A	N/A	N/A	N/A	N/A	N/A		1727/	600	3	N/A	Xiaodan Yi and Xinjie Wang, 2013
711	Fujian	Xinkou Teaching Forest Farm	26°10′N	117°27′E	324	HSU	33	Planted	19.1	1749	4	5.83	5.15	N/A	N/A		N/A	N/A	N/A	N/A	N/A	N/A	N/A		1729/	400	3	2016	Yun Zhang et al., 2019
712	Fujian	Taoyuan State-owned Forest Farm	25°28′N	117 °28′E	410-600	N/A	20-28	Planted	17.45	1650	15	13.2	12.1	N/A	N/A		N/A	N/A	N/A	N/A	N/A	N/A	N/A		1730/	400	1	2015	Biaozhen Lai, 2016
713	Fujian	Taoyuan State-owned Forest Farm	25°28′N	117 °28′E	410-600	N/A	20-28	Planted	17.45	1650	15	13.2	12.3	N/A	N/A		N/A	N/A	N/A	N/A	N/A	N/A	N/A		1730/	400	1	2015	Biaozhen Lai, 2016
714	Fujian	Xizhuyuan State-owned Forest Farm	24°30′17″N	117°42′2″E	435	HSU	20	Planted	19	1800	10	9.01	8.03	N/A	N/A		N/A	N/A	N/A	N/A	N/A	N/A	N/A		1730/0.9	670	3	2012	Huifang Liu, 2014
715	Fujian	Xinkou Teaching Forest Farm	26°10′N	117°27′E	319	HSU	30	Planted	19.1	1749	4	5.9	5.22	N/A	N/A		N/A	N/A	N/A	N/A	N/A	N/A	N/A		1732/	400	3	2016	Yun Zhang et al., 2019
716	Fujian	Jiangle National Forest Farm	26°26′N	117°05′E	216	HSU	34	Planted	18.7	2027	15	15.1	13.5	N/A	N/A		N/A	N/A	N/A	N/A	N/A	N/A	N/A		1733/0.6	400	1	N/A	Raofu, 2016
717	Fujian	Taoyuan State-owned Forest Farm	25°28′N	117 °28′E	410-600	N/A	20-28	Planted	17.45	1650	15	13	12.2	N/A	N/A		N/A	N/A	N/A	N/A	N/A	N/A	N/A		1740/	600	1	2015	Biaozhen Lai, 2016
718	Jiangxi	Luxiqiao Forest Farm	26°50′N	115°08′E	165	N/A	N/A	Planted	18.3	1500	N/A	14.4	11.5	N/A	N/A		28.53	4.82	4.74	N/A	38.09	7.28	45.39	3	1740/	667	3	N/A	Hua Yang et al., 2004
719	Jiangxi	Nianzhu Forest Farm	27°30′N	114°30′E	620	N/A	N/A	Planted	17.9	1400	23	17	13.7	N/A	N/A		47.14	3.76	2.96	6.58	53.85	N/A	N/A	3	1740/	N/A	N/A	N/A	Jinquan Tong, 2008
720	Zhejiang	Jingning County Forestry General Farm	27°57'38"N	119°38'14"E	420	N/A	N/A	Planted	12.4	2020	24	11.8	7.9	N/A	N/A		N/A	N/A	N/A	N/A	N/A	N/A	N/A		1740/	N/A	N/A	2017	Zhongling Cheng et al., 2019*
721	Fujian	Taoyuan State-owned Forest Farm	25°28′N	117 °28′E	410-600	N/A	20-28	Planted	17.45	1650	15	13.6	12.4	N/A	N/A		N/A	N/A	N/A	N/A	N/A	N/A	N/A		1745/	400	1	2015	Biaozhen Lai, 2016
722	Hubei	Taizishan National Forest Park	30°48′30″N	112°48′45″E	25	HSU	10	Planted	16.4	1094.8	28	17.2	15.9	N/A	N/A		N/A	N/A	N/A	N/A	N/A	N/A	N/A		1750/0.61	400	3	N/A	Xiuhong Jia, 2013, 2015
723	Fujian	Yangzhong Town Forest Farm	26°13′29″N	118°28′1″E	200-350	HSU	23-28	Planted	18.9	1600	N/A	15.4	13.8	0.1273	222.8	4	N/A	N/A	N/A	N/A	N/A	N/A	N/A		1750/	400	4	2007	Mei Chen, 2008
724	Jiangxi	Dagangshan Mountain	27°30′N	114°30′E	300-700	N/A	32	Planted	16.75	1591	19	13.5	13.5	N/A	N/A		N/A	N/A	N/A	N/A	N/A	N/A	N/A		1750/0.7	600	1	N/A	Zhuo Yin et al., 2013
725	Guangxi	Laoshan Forest Farm	24°14′N	106°15′E	405	N/A	N/A	Planted	20.7	1190.3	N/A	17.5	14.5	0.172834	302.46	1	N/A	N/A	N/A	N/A	N/A	N/A	N/A		1750/	N/A	N/A	N/A	Feng Wei et al., 1991
726	Hunan	Heping Village, Daqiao Town, Hengdong County	27°21'36"N	113°E	195	SH	24	Planted	17.1	1480	18	20.43	13.51	N/A	N/A		N/A	N/A	N/A	N/A	N/A	N/A	N/A		1750/0.85	N/A	N/A	2011	Yonghua Huang, 2012
727	Fujian	Pushang State Forest Farm	26°46′N	116°49′E	300-410	N/A	15-30	Planted	20.3	1845	N/A	12.9	9.4	0.0673	117.91	1	N/A	N/A	N/A	N/A	N/A	N/A	N/A		1752/	200	1	2014	Chun Huang, 2014
728	Guizhou	Banqiaohe Small Watershed	31°57′N	117°18′E	30	N/A	N/A	Planted	16.2	1103	33	11.6	8.9	N/A	N/A		20.1866	2.94463	2.94463	N/A	26.08	7.93151	34.0115	1	1752/	N/A	N/A	N/A	Heping An et al., 1991
729	Hunan	Daweishan Forest Farm	28°26′N	115°24′E	800	HSH	15	Planted	15	1530	19	15.8	10.5	N/A	N/A		N/A	N/A	N/A	N/A	N/A	N/A	N/A		1753/0.8	600	1	2014	Guoqiang Zhou et al., 2017
730	Guangxi	Beijianghe Forest Farm	24°57′N	109°11′E	495	HSU	23	Planted	18.8	1824.6	15	15.9	14.6	N/A	N/A		N/A	N/A	N/A	N/A	N/A	N/A	N/A		1755/0.62	600	3	2019	Liwen Lin et al., 2020
731	Fujian	Baisha State-owned Forest Farm	25°04'N	116° 30' E	400-700	N/A	31	Planted	20.1	1600	21	16.48	13.63E	N/A	N/A		N/A	N/A	N/A	N/A	N/A	N/A	N/A		1760/	600	4	2018	Zhenyu Wang, 2020
732	Fujian	Nanping City	26°38′N	118°10′ E	72	N/A	N/A	Planted	19.4	1800	30	18.1	15.6	N/A	N/A		N/A	N/A	N/A	N/A	N/A	N/A	N/A		1764/	N/A	N/A	N/A	Deling Jin, 2000*
733	Fujian	Jiangle National Forest Farm	26°26′N	117°05′E	219	HSH	31	Planted	18.7	2027	7	4.8	4.2	N/A	N/A		N/A	N/A	N/A	N/A	N/A	N/A	N/A		1767/0.5	400	1	N/A	Raofu, 2016
734	Fujian	State-owned Forest Farm of Jiangle County	26°26′N	117°05′E	216	HSU	34	Planted	18.7	1669	N/A	15.1	13.5	N/A	N/A		N/A	N/A	N/A	N/A	N/A	N/A	N/A		1767/0.6	600	1	N/A	Zhaowei Cai, 2014
735	Fujian	Jiangle National Forest Farm	26°25′N	117°05′E	400-800	HSH	45	Planted	16.65	1676.3	24	15.2	13.9	N/A	N/A		24.31	3.09	3.65	4.06	31.05	7.21	38.26	2	1767/0.74	600	1	N/A	Hongtao Tu et al., 2015
736	Fujian	Jiangle National Forest Farm	26°26′N	117°05′E	216	SH	34	Planted	18.7	1669	17	15.1	13.5	N/A	N/A		N/A	N/A	N/A	N/A	N/A	N/A	N/A		1767/0.6	600	3	N/A	Peng Zhang et al., 2015
737	Fujian	State-owned Forest Farm of Jiangle County	26°26′N	117°05′E	242	HSH	45	Planted	18.7	1669	N/A	15.2	13.3	N/A	N/A		N/A	N/A	N/A	N/A	N/A	N/A	N/A		1767/0.8	N/A	N/A	N/A	Zhaowei Cai, 2014
738	Fujian	Jiangle County	26°43'45"N	117°28'15"E	200	N/A	N/A	Planted	18.7	1698.2	11	10.2	8.2	N/A	N/A		N/A	N/A	N/A	N/A	N/A	N/A	N/A		1767/	N/A	N/A	N/A	Lin Cao, 2016
739	Fujian	Xiayang Forest Farm	26°48′N	117°59′E	229-246	N/A	N/A	Planted	20	1644	8	10.86	8.59	N/A	N/A		N/A	N/A	N/A	N/A	N/A	N/A	N/A		1768/	400	4	2013	Lujia Zheng et al., 2016; Lingjun Qiu et al., 2017
740	Fujian	Zhaixia State-owned Forest Farm	27°49.15′N	118°24.817′E	345	N/A	N/A	Planted	17.4	1700	22	20.42	18.26	N/A	N/A		N/A	N/A	N/A	N/A	N/A	N/A	N/A		1775/	400	1	2017	Xingfa Huang, 2019
741	Fujian	Guanzhuang State-owned Forest Farm	26°30′47″N	117°43′29″E	200	N/A	33	Planted	19.2	1628	24	22.6	11.8	N/A	N/A		N/A	N/A	N/A	N/A	N/A	N/A	N/A		1775/	400	3	2003	Fan Zhang et al., 2019
742	Fujian	Jiangle National Forest Farm	26°26′N	117°05′E	231	SH	29	Planted	18.7	1669	17	15.1	12.6	N/A	N/A		N/A	N/A	N/A	N/A	N/A	N/A	N/A		1775/0.8	600	3	N/A	Peng Zhang et al., 2015
743	Guangxi	Laoshan Forest Farm	24°14′N	106°15′E	405	N/A	N/A	Planted	20.7	1190.3	N/A	18.2	17	0.231842	411.52	1	N/A	N/A	N/A	N/A	N/A	N/A	N/A		1775/	N/A	N/A	N/A	Feng Wei et al., 1991
744	Hunan	Guangping Town, Huitong County	26°47′30.84″N	109°35′38.76″E	260	N/A	17	Planted	16.8	1422	10	12.8	11.3	N/A	N/A		N/A	N/A	N/A	N/A	N/A	N/A	N/A		1782/	400	4	2016	Anna Chen et al., 2018
745	Fujian	Jiangle National Forest Farm	26°26′N	117 °05′E	180-500	N/A	15-45	Planted	18.2	1910	N/A	8.5	8.3	N/A	N/A		N/A	N/A	N/A	N/A	N/A	N/A	N/A		1783/0.8	N/A	1	2012	Guangyi Mei et al., 2013
746	Fujian	Jiangle National Forest Farm	26°26′N	117 °05′E	180-500	N/A	15-45	Planted	18.2	1910	N/A	15.3	15.5	N/A	N/A		N/A	N/A	N/A	N/A	N/A	N/A	N/A		1783/0.8	N/A	1	2012	Guangyi Mei et al., 2013
747	Fujian	Jiangle National Forest Farm	26°26′N	117 °05′E	180-500	N/A	15-45	Planted	18.2	1910	N/A	20.1	21.2	N/A	N/A		N/A	N/A	N/A	N/A	N/A	N/A	N/A		1783/0.5	N/A	1	2012	Guangyi Mei et al., 2013
748	Fujian	Nanping City	26°38′N	118°10′ E	72	N/A	N/A	Planted	19.4	1800	28	17.8	15.3	N/A	N/A		N/A	N/A	N/A	N/A	N/A	N/A	N/A		1783/	N/A	N/A	N/A	Deling Jin, 2000*
749	Fujian	Fanqiao State-owned Forest Farm	27°22′N	117°48′E	300-400	N/A	N/A	Planted	18.2	1780	20	16.96	13.4	N/A	N/A		N/A	N/A	N/A	N/A	N/A	N/A	N/A		1792/	400	1	2016	Yujuan Tong, 2018
750	Guangxi	Beijianghe Forest Farm	25°04′N	109°14′E	180	HSH	38	Planted	19.6	1825	12	12.65	12.12	N/A	N/A		N/A	N/A	N/A	N/A	N/A	N/A	N/A		1792/0.9	400	3	2019	Yuhua Peng et al., 2020
751	Hunan	Jindong Forest Farm	26°2′10″N	110°53′43″E	130	SH	18	Planted	18	1745	18	13.5	14.5	N/A	N/A		N/A	N/A	N/A	N/A	N/A	N/A	N/A		1792/0.9	600	1	2016	Xiaoyu Cao et al., 2019
752	Hunan	Daweishan Forest Farm	28°26′N	115°24′E	400	SU	35	Planted	15	1530	19	16.8	12	N/A	N/A		N/A	N/A	N/A	N/A	N/A	N/A	N/A		1793/0.7	600	1	2014	Guoqiang Zhou et al., 2017
753	Fujian	Xiasha Town, Shaowu City	27°20′N	117°34′E	275	N/A	N/A	Planted	17.7	1786	15	11.96	10	N/A	N/A		N/A	N/A	N/A	N/A	N/A	N/A	N/A		1798/0.75	40	3	2015	Zhen Wang, 2017
754	Fujian	Xiasha Town, Shaowu City	27°32′N	117°57′E	227	N/A	N/A	Planted	17.7	1786	15	11.96	10	N/A	N/A		N/A	N/A	N/A	N/A	N/A	N/A	N/A		1798/0.75	40	3	2015	Zhen Wang et al., 2017
755	Fujian	Xinkou Teaching Forest Farm	26°10'N	117°27'E	350	HSH	N/A	Planted	19.2	1625	12	13.95	11.95	N/A	N/A		24.21	N/A	N/A	5.13	34.41	7.77	42.18	3	1800/0.65	400	1	2019	Jianwen Xie, 2020
756	Fujian	Youxi County	25°48′N	117°48′E	210	HSH	30	Planted	18.9	1599.6	20	15	12.4	0.1145	206.1	1	N/A	N/A	N/A	N/A	N/A	N/A	N/A		1800/	400	2	N/A	Shaohui Fan, 2000
757	Fujian	Youxi State Forest Farm	26°10'6"N	118°10'4"E	150	N/A	N/A	Planted	19.5	1600	20	18.3	12.4	N/A	N/A		N/A	N/A	N/A	N/A	N/A	N/A	N/A		1800/0.76	400	3	2014	Guirao Zhan, 2017
758	Fujian	Xinkou Teaching Forest Farm	26°10′N	117°27′E	350	HSH	32	Planted	19.2	1625	12	13.95	11.95	N/A	N/A		N/A	N/A	N/A	N/A	N/A	N/A	N/A		1800/0.65	400	3	2019	Yongping Wei, 2020
759	Sichuan	Macheng Town, Xuyong County	27°57'11"N	105°36'54"E	1417	N/A	N/A	Planted	17.9	1173	13	12	10	N/A	N/A		N/A	N/A	N/A	N/A	N/A	N/A	N/A		1800/0.8	400	3	N/A	Chen Jia et al., 2020
760	Hunan	Tianjiling National Forest Park	28°06′N	113°02′E	46-116	N/A	15	Planted	17.2	1422	15	15.4	13.9	N/A	N/A		N/A	N/A	N/A	N/A	N/A	N/A	N/A		1800/0.5	400	5	2012	Shi Fan and Ning Yang, 2016
761	Fujian	Xiabian Forest Farm	26°18'12"N	117°8'38"E	620	N/A	25	Planted	15.5	1750	N/A	18.4	15.6	0.2012	362.16	1	N/A	N/A	N/A	N/A	N/A	N/A	N/A		1800/	600	1	1990	Junqin Zhang et al., 1999
762	Fujian	Xiabian Forest Farm	26°18'12"N	117°8'38"E	620	N/A	25	Planted	15.5	1750	N/A	18.4	15.7	0.2024	364.32	1	N/A	N/A	N/A	N/A	N/A	N/A	N/A		1800/	600	1	1990	Junqin Zhang et al., 1999
763	Fujian	Xiabian Forest Farm	26°18'12"N	117°8'38"E	620	N/A	25	Planted	15.5	1750	N/A	18.5	15.6	0.2034	366.12	1	N/A	N/A	N/A	N/A	N/A	N/A	N/A		1800/	600	1	1990	Junqin Zhang et al., 1999
764	Fujian	Xiabian Forest Farm	26°18'12"N	117°8'38"E	620	N/A	25	Planted	15.5	1750	N/A	17.7	14.6	0.1758	316.44	1	N/A	N/A	N/A	N/A	N/A	N/A	N/A		1800/	600	1	1990	Junqin Zhang et al., 1999
765	Fujian	Xiabian Forest Farm	26°18'12"N	117°8'38"E	620	N/A	25	Planted	15.5	1750	N/A	18.4	14.7	0.1908	343.44	1	N/A	N/A	N/A	N/A	N/A	N/A	N/A		1800/	600	1	1990	Junqin Zhang et al., 1999
766	Fujian	Xiabian Forest Farm	26°18'12"N	117°8'38"E	620	N/A	25	Planted	15.5	1750	N/A	16.5	14.2	0.1475	265.5	1	N/A	N/A	N/A	N/A	N/A	N/A	N/A		1800/	600	1	1990	Junqin Zhang et al., 1999
767	Fujian	Xiabian Forest Farm	26°18'12"N	117°8'38"E	620	N/A	25	Planted	15.5	1750	N/A	16.8	14.2	0.1549	278.82	1	N/A	N/A	N/A	N/A	N/A	N/A	N/A		1800/	600	1	1990	Junqin Zhang et al., 1999
768	Fujian	Xiabian Forest Farm	26°18'12"N	117°8'38"E	620	N/A	25	Planted	15.5	1750	N/A	16	13.9	0.1381	248.58	1	N/A	N/A	N/A	N/A	N/A	N/A	N/A		1800/	600	1	1990	Junqin Zhang et al., 1999
769	Fujian	Xiabian Forest Farm	26°18'12"N	117°8'38"E	620	N/A	25	Planted	15.5	1750	N/A	15.6	13.6	0.1289	232.02	1	N/A	N/A	N/A	N/A	N/A	N/A	N/A		1800/	600	1	1990	Junqin Zhang et al., 1999
770	Fujian	Xiabian Forest Farm	26°18'12"N	117°8'38"E	620	N/A	25	Planted	15.5	1750	N/A	18	15	0.1986	357.48	1	N/A	N/A	N/A	N/A	N/A	N/A	N/A		1800/	600	1	1990	Junqin Zhang et al., 1999
771	Fujian	Xiabian Forest Farm	26°18'12"N	117°8'38"E	620	N/A	25	Planted	15.5	1750	N/A	18	15.3	0.1895	341.1	1	N/A	N/A	N/A	N/A	N/A	N/A	N/A		1800/	600	1	1990	Junqin Zhang et al., 1999
772	Hunan	Jinglongqiao Town, Cili County	29°16′32.91″N	111°06′15.25″E	133.41	N/A	N/A	Planted	16.3	1440	N/A	15.61	12.83	N/A	N/A		N/A	N/A	N/A	N/A	N/A	N/A	N/A		1800/	600	1	2011	Xie Zhang et al., 2018
773	Hunan	Jinglongqiao Town, Cili County	29°16′32.91″N	111°06′15.25″E	133.41	N/A	N/A	Planted	16.3	1440	N/A	25.91	16.75	N/A	N/A		N/A	N/A	N/A	N/A	N/A	N/A	N/A		1800/	600	1	2011	Xie Zhang et al., 2018
774	Fujian	Yong'an State-owned Forest Farm	25°56′N	117°24′E	180-270	HSU	27	Planted	19.1	1569	15	16	14.3	N/A	N/A		N/A	N/A	N/A	N/A	N/A	N/A	N/A		1800/	625	3	2011	Hongrong Deng, 2012
775	Zhejiang	Shuangxikou Township, Jiangshan City	28°24′08′′ N	118°28′40′′E	330	HSH	35	Planted	17	1925	11	8	5.2	N/A	N/A		N/A	N/A	N/A	N/A	N/A	N/A	N/A		1800/0.5	900	1	2017	Wenkai Liao et al., 2019
776	Fujian	Changhua Village, Xiwei Township, Youxi County	26°05＇N	118°16＇E	300	HSU	25-28	Planted	18.9	1599.6	N/A	14.5	13.7	0.122	219.6	1	32.8	2.06	1.43	N/A	N/A	N/A	N/A	1	1800/0.7	1250	1	N/A	Hengyong Yang, 1995
777	Guangxi	Laoshan Forest Farm	24°14′N	106°15′E	405	N/A	N/A	Planted	20.7	1190.3	N/A	16.4	12.4	0.1427	256.86	1	N/A	N/A	N/A	N/A	N/A	N/A	N/A		1800/	N/A	N/A	N/A	Feng Wei et al., 1991
778	Guangxi	Samboling Forest Farm	24°11'N	109°41'E	275	N/A	N/A	Planted	20.5	1548	12	12	8	N/A	N/A		N/A	N/A	N/A	N/A	N/A	N/A	N/A		1800/	N/A	N/A	N/A	Kejixiezuozu,1977*
779	Guangxi	Liuwan Forest Farm	22°35'N	109°53'E	400	N/A	N/A	Planted	21.5	1632	19	10.4	9	0.0341667	61.5	1	N/A	N/A	N/A	N/A	N/A	N/A	N/A		1800/	N/A	N/A	N/A	Kejixiezuozu,1977*
780	Hunan	Yangjiaoping, Huitong County	26°18'21"N	111°27'6"E	283	N/A	N/A	Planted	16.5	1325	25	17.8	20.1	0.252	453.6	1	N/A	N/A	N/A	N/A	N/A	N/A	N/A		1800/	N/A	N/A	N/A	Changhua Li et al., 1962
781	Hunan	Heping Village, Daqiao Town, Hengdong County	27°21'36"N	113°E	145	HSH	23	Planted	17.1	1480	14	12.52	10.18	N/A	N/A		N/A	N/A	N/A	N/A	N/A	N/A	N/A		1800/0.88	N/A	N/A	2011	Yonghua Huang, 2012
782	Fujian	Nanping City	26°38′N	118°10′ E	72	N/A	N/A	Planted	19.4	1800	26	17.4	15	N/A	N/A		N/A	N/A	N/A	N/A	N/A	N/A	N/A		1806/	N/A	N/A	N/A	Deling Jin, 2000*
783	Guizhou	Kaiyang County	26°55'50″ N	107°06'24″ E	1133-1258	N/A	N/A	Planted	12	1186	N/A	4.04	3.08	N/A	N/A		N/A	N/A	N/A	N/A	N/A	N/A	N/A		1808/0.27	400	1	2013	Yanhui Liu et al., 2017
784	Fujian	Meilin State Forest Farm	25°48′N	117°33′E	570-610	HSH	18-25	Planted	18.6	1674	16	13.56	13.45	N/A	N/A		27.83	6.82	3.25	N/A	37.9	4.99	42.89	3	1815/0.64	400	3	2009	Qingti Chen, 2010
785	Hunan	Guangping Town, Huitong County	26°47′34.08″N	109°35′6.72″E	268	N/A	21	Planted	16.8	1422	5	9	5.8	N/A	N/A		N/A	N/A	N/A	N/A	N/A	N/A	N/A		1815/	400	4	2016	Anna Chen et al., 2018
786	Zhejiang	Jingning County Forestry General Farm	27°57'38"N	119°38'14"E	420	N/A	N/A	Planted	12.4	2020	17	9.9	6.7	N/A	N/A		N/A	N/A	N/A	N/A	N/A	N/A	N/A		1815/	N/A	N/A	2017	Zhongling Cheng et al., 2019*
787	Fujian	Fanqiao State-owned Forest Farm	27°22′N	117°48′E	300-400	N/A	N/A	Planted	18.2	1780	20	15.34	11.87	N/A	N/A		N/A	N/A	N/A	N/A	N/A	N/A	N/A		1817/	400	1	2016	Yujuan Tong, 2018
788	Fujian	Sanming Xinkou Teaching Forest Farm	26°10′N	117°27′E	290-308	HSU	25-35	Planted	19.1	1749	N/A	6.01	4.98	N/A	N/A		N/A	N/A	N/A	N/A	N/A	N/A	N/A		1820/	400	3	2015	Zheng Zhuang, 2017
789	Sichuan	Gong County	28°26'19.86"N	104°42'32"E	430	N/A	N/A	Planted	17	1087	7	5.45	4.08	N/A	N/A		N/A	N/A	N/A	N/A	N/A	N/A	N/A		1825/0.45	400	1	2017	Simeng Song et al., 2021*
790	Sichuan	Gong County	28°26'19.86"N	104°42'32"E	430	N/A	N/A	Planted	17	1087	21	13.28	10.33	N/A	N/A		N/A	N/A	N/A	N/A	N/A	N/A	N/A		1825/0.73	400	1	2017	Simeng Song et al., 2021*
791	Sichuan	Gong County	28°26'19.86"N	104°42'32"E	430	N/A	N/A	Planted	17	1087	16	11.71	8.44	N/A	N/A		N/A	N/A	N/A	N/A	N/A	N/A	N/A		1825/0.7	400	1	2017	Simeng Song et al., 2021*
792	Sichuan	Gong County	28°26'19.86"N	104°42'32"E	430	N/A	N/A	Planted	17	1087	28	17.77	13.25	N/A	N/A		N/A	N/A	N/A	N/A	N/A	N/A	N/A		1825/0.88	400	1	2017	Simeng Song et al., 2021*
793	Sichuan	Gulin County	28°2'19.824"N	105°48'45"E	520	N/A	N/A	Planted	15	1200	12	10.17	7.34	N/A	N/A		N/A	N/A	N/A	N/A	N/A	N/A	N/A		1825/0.53	400	1	2017	Simeng Song et al., 2021*
794	Sichuan	Gulin County	28°2'19.824"N	105°48'45"E	520	N/A	N/A	Planted	15	1200	30	17.98	13.53	N/A	N/A		N/A	N/A	N/A	N/A	N/A	N/A	N/A		1825/0.82	400	1	2017	Simeng Song et al., 2021*
795	Sichuan	Hongya County	29°54'18"N	103°22'22"E	460	N/A	N/A	Planted	16.6	1435	24	18.92	14.17	N/A	N/A		N/A	N/A	N/A	N/A	N/A	N/A	N/A		1825/0.87	400	1	2017	Simeng Song et al., 2021*
796	Sichuan	Hongya County	29°54'18"N	103°22'22"E	460	N/A	N/A	Planted	16.6	1435	17	12.18	8.72	N/A	N/A		N/A	N/A	N/A	N/A	N/A	N/A	N/A		1825/0.74	400	1	2017	Simeng Song et al., 2021*
797	Sichuan	Hongya County	29°54'18"N	103°22'22"E	460	N/A	N/A	Planted	16.6	1435	6	6.15	4.86	N/A	N/A		N/A	N/A	N/A	N/A	N/A	N/A	N/A		1825/0.44	400	1	2017	Simeng Song et al., 2021*
798	Sichuan	Hongya County	29°54'18"N	103°22'22"E	460	N/A	N/A	Planted	16.6	1435	28	21.18	15.12	N/A	N/A		N/A	N/A	N/A	N/A	N/A	N/A	N/A		1825/0.83	400	1	2017	Simeng Song et al., 2021*
799	Sichuan	Hongya County	29°54'18"N	103°22'22"E	460	N/A	N/A	Planted	16.6	1435	31	21.32	15.99	N/A	N/A		N/A	N/A	N/A	N/A	N/A	N/A	N/A		1825/0.79	400	1	2017	Simeng Song et al., 2021*
800	Sichuan	Jiangyou City	31°45'25"N	104°43'28"E	535	N/A	N/A	Planted	16	867	13	11.44	8.25	N/A	N/A		N/A	N/A	N/A	N/A	N/A	N/A	N/A		1825/0.56	400	1	2017	Simeng Song et al., 2021*
801	Sichuan	Jiangyou City	31°45'25"N	104°43'28"E	535	N/A	N/A	Planted	16	867	31	16.9	12.16	N/A	N/A		N/A	N/A	N/A	N/A	N/A	N/A	N/A		1825/0.76	400	1	2017	Simeng Song et al., 2021*
802	Sichuan	Naxi	28°46'23"N	105°22'17"E	280	N/A	N/A	Planted	18.2	1098	12	10.23	7.41	N/A	N/A		N/A	N/A	N/A	N/A	N/A	N/A	N/A		1825/0.5	400	1	2017	Simeng Song et al., 2021*
803	Sichuan	Pengzhou City	30°54ˊN	103°10ˊE	600	N/A	N/A	Planted	16.3	1117	31	22.89	16.47	N/A	N/A		N/A	N/A	N/A	N/A	N/A	N/A	N/A		1825/0.76	400	1	2017	Simeng Song et al., 2021*
804	Sichuan	Xuyong County	28°9'21.168"N	105°26'41.1"E	370	N/A	N/A	Planted	17.5	1250	7	5.67	4.24	N/A	N/A		N/A	N/A	N/A	N/A	N/A	N/A	N/A		1825/0.44	400	1	2017	Simeng Song et al., 2021*
805	Sichuan	Xuyong County	28°9'21.168"N	105°26'41.1"E	370	N/A	N/A	Planted	17.5	1250	28	20.94	14.83	N/A	N/A		N/A	N/A	N/A	N/A	N/A	N/A	N/A		1825/0.87	400	1	2017	Simeng Song et al., 2021*
806	Sichuan	Xuyong County	28°9'21.168"N	105°26'41.1"E	370	N/A	N/A	Planted	17.5	1250	6	4.77	3.52	N/A	N/A		N/A	N/A	N/A	N/A	N/A	N/A	N/A		1825/0.42	400	1	2017	Simeng Song et al., 2021*
807	Sichuan	Xuyong County	28°9'21.168"N	105°26'41.1"E	370	N/A	N/A	Planted	17.5	1250	11	10.23	8.15	N/A	N/A		N/A	N/A	N/A	N/A	N/A	N/A	N/A		1825/0.55	400	1	2017	Simeng Song et al., 2021*
808	Sichuan	Xuyong County	28°9'21.168"N	105°26'41.1"E	370	N/A	N/A	Planted	17.5	1250	13	12.63	9.15	N/A	N/A		N/A	N/A	N/A	N/A	N/A	N/A	N/A		1825/0.57	400	1	2017	Simeng Song et al., 2021*
809	Sichuan	Yucheng District, Ya'an City	30°0'21.204"N	103°1'57.144"E	570	N/A	N/A	Planted	16.3	1117	16	14.07	10.12	N/A	N/A		N/A	N/A	N/A	N/A	N/A	N/A	N/A		1825/0.69	400	1	2017	Simeng Song et al., 2021*
810	Sichuan	Yucheng District, Ya'an City	30°0'21.204"N	103°1'57.144"E	570	N/A	N/A	Planted	16.3	1117	9	6.66	5.02	N/A	N/A		N/A	N/A	N/A	N/A	N/A	N/A	N/A		1825/0.54	400	1	2017	Simeng Song et al., 2021*
811	Fujian	Zhuyuan State-owned Forest Farm	24°56′N	118°00′E	760-890	N/A	N/A	Planted	20	1900	5	4	3.4	N/A	N/A		N/A	N/A	N/A	N/A	N/A	N/A	N/A		1825/	400	3	2003	Yibin Liu, 2017
812	Hunan	Huitong County	26°50′N	109°45′E	300-500	N/A	N/A	Planted	16.5	1300	17	13.8	14.2	N/A	N/A		N/A	N/A	N/A	N/A	N/A	N/A	N/A		1825/1	400	3	2014	Dongjiao Kuang and Pifeng Lei, 2015
813	Hunan	Huitong County	26°50′N	109°45′E	300-500	N/A	N/A	Planted	16.9	1250	18	13.8	14.2	N/A	N/A		N/A	N/A	N/A	N/A	N/A	N/A	N/A		1825/	400	3	2014	Juan Cao et al., 2016
814	Hunan	Huitong County	26°50′N	109°45′E	300-500	SH	25	Planted	16.8	1250	17	13.8	14.2	N/A	N/A		N/A	N/A	N/A	N/A	N/A	N/A	N/A		1825/0.9	400	3	2013	Juan Cao et al., 2014, 2015
815	Fujian	Fanqiao State-owned Forest Farm	27°16′N	117 °43′E	211-268	SU	26	Planted	18.2	1780	N/A	12.3	9.2	N/A	N/A		13.77	1.72	1.8	1.31	17.29	5.25	22.54	1	1830/	400	1	2008	Zhiyun Lin, 2010
816	Guangxi	Pingshan Forest Farm	22°31'N	109°27'E	143	N/A	N/A	Planted	21.8	1552	18	11.3	9.1	0.0459016	84	1	N/A	N/A	N/A	N/A	N/A	N/A	N/A		1830/	N/A	N/A	N/A	Kejixiezuozu,1977*
817	Zhejiang	Jingning County Forestry General Farm	27°57'38"N	119°38'14"E	420	N/A	N/A	Planted	12.4	2020	26	13.3	9	N/A	N/A		N/A	N/A	N/A	N/A	N/A	N/A	N/A		1830/	N/A	N/A	2017	Zhongling Cheng et al., 2019*
818	Fujian	Nanping City	26°38′N	118°10′ E	72	N/A	N/A	Planted	19.4	1800	24	17	14.6	N/A	N/A		N/A	N/A	N/A	N/A	N/A	N/A	N/A		1832/	N/A	N/A	N/A	Deling Jin, 2000*
819	Fujian	Jiangle National Forest Farm	26°26′N	117°05′E	273	HSH	23	Planted	18.7	2027	30	21.2	21	N/A	N/A		N/A	N/A	N/A	N/A	N/A	N/A	N/A		1833/0.8	400	1	N/A	Raofu, 2016
820	Hunan	Fushou Forest Farm	28°3′00″N	113°41′15″E	1204	N/A	22-27	Planted	12.1	2200	18	12.8	8.5	N/A	N/A		N/A	N/A	N/A	N/A	N/A	N/A	N/A		1842/	600	3	2012	Jiping Li et al., 2015*
821	Fujian	Xihou Forestry Farm	26°28′N	117°57′E	180	N/A	N/A	Planted	19.3	1669	29	21.33	19.87	N/A	N/A		N/A	N/A	N/A	N/A	N/A	N/A	N/A		1845/0.85	400	3	1995	Jingming Lu and Zhexing Lei, 2001
822	Jiangxi	Qingyuan Mountain Experimental Forest Farm	27°3'38"N	115°2'51"E	200	N/A	N/A	Planted	18.2	1457	26	20.18	22.1	0.351648	648.79	5	N/A	N/A	N/A	N/A	N/A	N/A	N/A		1845/0.85	400	5	N/A	Long He et al., 2008
823	Hunan	Jindong Forest Farm	26°2′10″N	110°53′43″E	130	SH	17	Planted	18	1745	18	12.3	13.9	N/A	N/A		N/A	N/A	N/A	N/A	N/A	N/A	N/A		1848/0.9	600	1	2016	Xiaoyu Cao et al., 2019
824	Fujian	Jiangle National Forest Farm	26°25′N	117 °05′E	268	SU	24	Planted	18.7	1672	19	11.2	9.2	N/A	N/A		N/A	N/A	N/A	N/A	N/A	N/A	N/A		1850/0.8	600	3	2014	Lidong Ye, 2016
825	Fujian	Xiasha Town, Shaowu City	27°20′N	117°34′E	228.9	HSU	31	Planted	17.7	1786	15	12.33	10	N/A	N/A		N/A	N/A	N/A	N/A	N/A	N/A	N/A		1854/0.76	400	3	2014	Bingzhong Wei, 2017
826	Fujian	Jiangle County	26°43'45"N	117°28'15"E	200	N/A	N/A	Planted	18.7	1698.2	10	9.5	7.7	N/A	N/A		N/A	N/A	N/A	N/A	N/A	N/A	N/A		1855/	N/A	N/A	N/A	Lin Cao, 2016
827	Fujian	Nanping City	26°38′N	118°10′ E	72	N/A	N/A	Planted	19.4	1800	22	16.5	14.2	N/A	N/A		N/A	N/A	N/A	N/A	N/A	N/A	N/A		1864/	N/A	N/A	N/A	Deling Jin, 2000*
828	Henan	Nanwan Experimental Forest Farm	31°46′N	113°58′E	145	HSH	25	Planted	16.3	1194	18	16.9	11.6	N/A	N/A		N/A	N/A	N/A	N/A	N/A	N/A	66.5062	9	1869/0.89	900	3	N/A	Huaping Deng et al., 2011
829	Fujian	Xinkou Teaching Forest Farm	26°11′N	117°26′E	180-260	N/A	25-33	Planted	19.4	1650	28	18.1	16.6	N/A	N/A		72.38	7.11	4.19	N/A	83.68	12.58	96.26	12	1875/	400	2	2004	Chunhua Liu, 2006
830	Guizhou	Longshan Township, Majiang County	26°27′30″N	107°36′16″E	700	N/A	N/A	Planted	16.2	1265	9	9.42	7.1	N/A	N/A		10.6	4.51	5.21	1.17	20.32	N/A	N/A	1	1875/	400	3	N/A	Moran Li and Guijie Ding, 2013
831	Fujian	Hongqi Forest Farm	28°24′N	118°19′E	200	N/A	N/A	Planted	17.9	1850	12	11.4	10.5	N/A	N/A		17.2693	N/A	N/A	N/A	25.07	7.3424	32.4112	1	1875/	400	N/A	2011	Youru Wang, 2012
832	Guangxi	Laoshan Forest Farm	24°14′N	106°15′E	405	N/A	N/A	Planted	20.7	1190.3	N/A	6.2	5.2	0.00990933	18.58	1	N/A	N/A	N/A	N/A	N/A	N/A	N/A		1875/	N/A	N/A	N/A	Feng Wei et al., 1991
833	Hunan	Guangping Town, Huitong County	26°54'14"N	110°2'48"E	270	N/A	N/A	Planted	16.5	1325	33	19.9	21.2	0.321	601.875	1	N/A	N/A	N/A	N/A	N/A	N/A	N/A		1875/	N/A	N/A	N/A	Changhua Li et al., 1962
834	Jiangxi	Qixiling Forest Farm	26°43′30″N	114°5′E	230-620	N/A	15-25	Planted	18.1	1685	8	7.8	7	N/A	N/A		N/A	N/A	N/A	N/A	N/A	N/A	N/A		1880/	800	1	2008	Lizhong He et al., 2009
835	Jiangxi	Qianyanzhou, Taihe County	26°44′48″N	115°04′1″E	100	N/A	N/A	Planted	17.9	1542	22	23.5	18	N/A	N/A		N/A	N/A	N/A	N/A	N/A	N/A	N/A		1882/	N/A	N/A	2008	Jie Tu et al., 2015
836	Fujian	Jiangle National Forest Farm	26°26′N	117°05′E	320	HSU	39	Planted	18.7	2027	29	19.1	18.7	N/A	N/A		N/A	N/A	N/A	N/A	N/A	N/A	N/A		1883/0.7	400	1	N/A	Raofu, 2016
837	Guangdong	Tianjingshan Forest Farm	24°41′25″N	113°4′55″E	936	SU	27	Planted	17.1	2800	N/A	13.2	9.4	N/A	N/A		N/A	N/A	N/A	N/A	N/A	N/A	N/A		1883/	600	1	2008	Qianhe et al., 2010
838	Fujian	Jiangle National Forest Farm	26°25′N	117°05′E	332	N/A	41	Planted	16.45	1676.3	29	20.4	21.3	N/A	N/A		N/A	N/A	N/A	N/A	N/A	22.4429	N/A		1883/0.7	600	2	N/A	Hongtao Tu et al., 2015
839	Fujian	Jiangle National Forest Farm	26°26′N	117°05′E	241	SH	16	Planted	18.7	1669	30	19.2	17.1	N/A	N/A		N/A	N/A	N/A	N/A	N/A	N/A	N/A		1883/0.8	600	3	N/A	Peng Zhang et al., 2015
840	Fujian	State-owned Forest Farm of Jiangle County	26°26′N	117°05′E	320	HSU	39	Planted	18.7	1669	N/A	19.1	18.7	N/A	N/A		N/A	N/A	N/A	N/A	N/A	N/A	N/A		1883/0.7	N/A	N/A	N/A	Zhaowei Cai, 2014
841	Hunan	Jindong Forest Farm	26°2′10″N	110°53′43″E	130	SH	21	Planted	18	1745	18	12.9	14.1	N/A	N/A		N/A	N/A	N/A	N/A	N/A	N/A	N/A		1886/0.9	600	1	2016	Xiaoyu Cao et al., 2019
842	Fujian	Xiabian Forest Farm	26°18'12"N	117°8'38"E	620	N/A	25	Planted	15.5	1750	N/A	19.4	15.3	0.2193	414.477	1	N/A	N/A	N/A	N/A	N/A	N/A	N/A		1890/	600	1	1990	Junqin Zhang et al., 1999
843	Guangxi	Beijianghe Forest Farm	25°N	109°E	250-300	N/A	N/A	Planted	19.3	1748	16	14.8	13.9	N/A	N/A		N/A	N/A	N/A	N/A	N/A	N/A	N/A		1890/	670	3	N/A	Ruiwen Ruan and Yongzhang Dou, 1981
844	Zhejiang	Xitianmu Forest Farm	30°20′52″N	119°16′47″E	200-700	N/A	N/A	Planted	14.9	1485	N/A	16.8	13	N/A	N/A		N/A	N/A	N/A	N/A	N/A	N/A	N/A		1890/	1000	3	1986	Renjian Guo, 1987
845	Guangdong	Xijiang Forest Farm	23°08′N	114°48′E	300-400	N/A	25-30	Planted	21.3	1602	31	14.3	11.1	0.101587	192	1	N/A	N/A	N/A	N/A	N/A	N/A	N/A		1890/	N/A	N/A	N/A	Wenzhu Xie, 1987
846	Henan	Nanwan Experimental Forest Farm	31°46′N	113°58′E	130	SU	20	Planted	16.3	1194	18	17.7	11.8	N/A	N/A		N/A	N/A	N/A	N/A	N/A	N/A	70.7343	9	1893/0.88	900	3	N/A	Huaping Deng et al., 2010
847	Jiangxi	Maozifeng Forest Farm	25°19′N	114°08′E	300-500	SU	N/A	Planted	19.6	1500	17	16.9	13.6	N/A	N/A		N/A	N/A	N/A	N/A	N/A	N/A	N/A		1894/	600	N/A	N/A	Bin Zeng et al., 2010
848	Jiangxi	Qianyanzhou, Taihe County	26°44′48″N	115°04′1″E	100	N/A	N/A	Planted	17.9	1542	22	23.1	17.5	N/A	N/A		N/A	N/A	N/A	N/A	N/A	N/A	N/A		1898/	N/A	N/A	2008	Jie Tu et al., 2015
849	Zhejiang	Kaihua County	29°09′N	118°25′E	149	HSU	N/A	Planted	16.3	1762	N/A	16.51	16.54	N/A	N/A		N/A	N/A	N/A	N/A	N/A	N/A	N/A		1900/0.7	400	1	N/A	Yuming Mao et al., 2013
850	Anhui	Yuexi County	31°07′02″N	116°18′40″E	344	N/A	25	Planted	15	1300	N/A	13.6	7.53	N/A	N/A		N/A	N/A	N/A	N/A	N/A	N/A	N/A		1900/0.6	400	3	2013	Weibo Wang et al., 2014
851	Fujian	Zhengfang Township, Shunchang County	26°42'39"N	117°42'49"E	255	N/A	N/A	Planted	18.7	1698	18	16.4	13.1	0.141895	269.6	1	48.63	N/A	N/A	N/A	58.42	N/A	N/A	1	1900/	N/A	N/A	1996	Qinglin Huang, 2000*
852	Fujian	Zhengfang Township, Shunchang County	26°42'39"N	117°42'49"E	255	N/A	N/A	Planted	18.7	1698	18	17	13.4	0.153632	291.9	1	53.79	N/A	N/A	N/A	63.21	N/A	N/A	1	1900/	N/A	N/A	1996	Qinglin Huang, 2000*
853	Jiangxi	Nianzhu Forest Farm	27°30′N	114°30′E	620	N/A	N/A	Planted	17.9	1400	16	15.7	12.3	N/A	N/A		34.72	4.24	4.82	4.85	43.78	N/A	N/A	3	1900/	N/A	N/A	N/A	Jinquan Tong, 2008
854	Fujian	Nanping City	26°38′N	118°10′ E	72	N/A	N/A	Planted	19.4	1800	20	15.9	13.7	N/A	N/A		N/A	N/A	N/A	N/A	N/A	N/A	N/A		1903/	N/A	N/A	N/A	Deling Jin, 2000*
855	Fujian	Fanqiao State-owned Forest Farm	27°16′N	117 °43′E	211-268	SU	26	Planted	18.2	1780	N/A	17.3	12.1	N/A	N/A		42.6	2.52	3.07	3.62	48.19	14.57	62.76	1	1905/	400	1	2008	Zhiyun Lin, 2010
856	Fujian	Guanqiao Town, Anxi County	25°2′55″N	118°2′33″E	462-509	HSU	18-21	Planted	20	1800	16	11.95	10.04	N/A	N/A		22.22	4.19	3.4	N/A	29.81	3.83	33.63	4	1905/0.8	667	3	2011	Qingtian Wang, 2012
857	Guangxi	Luchuan Forest Farm	22°10'N	110°20'E	180	N/A	N/A	Planted	18.2	2000	21	12.5	11.4	0.0803937	153.15	1	N/A	N/A	N/A	N/A	N/A	N/A	N/A		1905/	N/A	N/A	N/A	Kejixiezuozu,1977*
858	Fujian	Baisha State-owned Forest Farm	25°04'N	116° 30' E	400-700	N/A	28.5	Planted	20.1	1600	27	21.25	17.28E	N/A	N/A		N/A	N/A	N/A	N/A	N/A	N/A	N/A		1906/	600	4	2018	Zhenyu Wang, 2020
859	Hunan	Huitong County	26°50′N	109°45′E	300-500	N/A	N/A	Planted	16.5	1300	25	17.1	16	N/A	N/A		N/A	N/A	N/A	N/A	N/A	N/A	N/A		1917/0.9	400	3	2014	Dongjiao Kuang and Pifeng Lei, 2015
860	Hunan	Huitong County	26°50′N	109°45′E	300-500	N/A	N/A	Planted	16.9	1250	26	17.1	16	N/A	N/A		N/A	N/A	N/A	N/A	N/A	N/A	N/A		1917/	400	3	2014	Juan Cao et al., 2016
861	Guangdong	Tianjingshan Forest Farm	24°44′52″N	113°4′7″E	511	HSH	37	Planted	17.1	2800	N/A	11	6.2	N/A	N/A		N/A	N/A	N/A	N/A	N/A	N/A	N/A		1917/	600	1	2008	Qianhe et al., 2010
862	Fujian	Fanqiao State-owned Forest Farm	27°16′N	117 °43′E	211-268	SU	26	Planted	18.2	1780	N/A	13.8	10.5	N/A	N/A		19.45	2.03	2.66	1.88	24.14	7.27	31.41	1	1920/	400	1	2008	Zhiyun Lin, 2010
863	Fujian	Jiangle County	26°26′N	117°05'E	273	SU	30	Planted	18.7	1669	17	16.4	14.7	N/A	N/A		N/A	N/A	N/A	N/A	N/A	N/A	N/A		1920/	600	1	2014	Huazhong Lin, 2018
864	Jiangxi	Qianyanzhou, Taihe County	26°44′48″N	115°04′1″E	100	N/A	N/A	Planted	17.9	1542	22	22.6	17.2	N/A	N/A		N/A	N/A	N/A	N/A	N/A	N/A	N/A		1927/	N/A	N/A	2008	Jie Tu et al., 2015
865	Anhui	Qingyang County	30°38'22"N	117°50'51"E	20	N/A	N/A	Planted	16.1	1800	N/A	15.3	14.2	N/A	N/A		N/A	N/A	N/A	N/A	N/A	N/A	N/A		1930/	400	3	N/A	Guifen Bi, 2017
866	Hubei	Taizishan National Forest Park	30°48′30″N	112°48′45″E	25	SU	9	Planted	16.4	1094.8	23	15.6	13.8	N/A	N/A		N/A	N/A	N/A	N/A	N/A	N/A	N/A		1930/0.69	400	3	N/A	Xiuhong Jia, 2013, 2015
867	Fujian	Jiangle National Forest Farm	26°26′N	117°05′E	276	HSU	37	Planted	18.7	2027	7	4.5	3.4	N/A	N/A		N/A	N/A	N/A	N/A	N/A	N/A	N/A		1933/0.3	400	1	N/A	Raofu, 2016
868	Fujian	Jiangle National Forest Farm	26°25′N	117°05′E	400-800	HSU	29	Planted	16.65	1676.3	15	14.3	13.3	N/A	N/A		16.9	1.61	2.84	2.49	21.35	7.2	28.56	2	1933/0.67	600	1	N/A	Hongtao Tu et al., 2015
869	Fujian	Jiangle National Forest Farm	26°25′N	117°05′E	192	N/A	15	Planted	16.45	1676.3	23	18.5	19.7	N/A	N/A		N/A	N/A	N/A	N/A	N/A	17.6875	N/A		1933/0.7	600	2	N/A	Hongtao Tu et al., 2015
870	Fujian	State-owned Forest Farm of Jiangle County	26°26′N	117°05′E	219	HSH	31	Planted	18.7	1669	N/A	4.8	4.2	N/A	N/A		N/A	N/A	N/A	N/A	N/A	N/A	N/A		1933/0.5	N/A	N/A	N/A	Zhaowei Cai, 2014
871	Hunan	Huitong County	26°50′N	109°45′E	300-500	N/A	N/A	Planted	16.8	2250	25	15.4	13	N/A	N/A		N/A	N/A	N/A	N/A	N/A	N/A	N/A		1935/	N/A	N/A	2015	Jiquan et al., 2016
872	Fujian	Jiangshange Mountain Field	25°46′N	118°15′E	1000	N/A	N/A	Planted	17	1900	N/A	18.7	15.8	0.2101	407.98	3	N/A	N/A	N/A	N/A	N/A	N/A	N/A		1942/	400	3	2014	Xianbo Zeng, 2016*
873	Fujian	Pucheng County	27°32′N	118°11′E	300	N/A	N/A	Planted	17.4	1700	21	18.7	15.8	N/A	N/A		N/A	N/A	N/A	N/A	N/A	N/A	N/A		1942/	400	3	2014	Lvjun Pan, 2015
874	Henan	Nanwan Experimental Forest Farm	31°46′N	113°58′E	180	HSH	23.27	Planted	16.3	1194	18	15.8	10.8	N/A	N/A		N/A	N/A	N/A	N/A	N/A	N/A	60.2366	9	1944/0.91	900	3	N/A	Huaping Deng et al., 2012
875	Fujian	Jindong Forest Farm	26°14′N	112°8′E	190	N/A	N/A	Planted	17	1750	N/A	10.93	7.29	N/A	N/A		N/A	N/A	N/A	N/A	N/A	N/A	N/A		1950/	400	1	2017	Xuefu Kong, 2019
876	Fujian	Fangdao Town Caiyu Farm, Jian'ou City	27°15′N	118°37′E	300	HSU	25-35	Planted	16.8	1900	13	15.15	12.15	0.11142	217.277	3	35.06	6.14	4.53	5.87	45.73	9.28	55.01	3	1950/	400	3	2010	Xingliang Huang, 2011；Xingliang Huang, 2011，2012
877	Guizhou	Gangzhai Forest Farm	26°52'44"N	107°6'21"E	1168	HSU	5	Planted	12	1186	N/A	11.84	8.77	N/A	N/A		N/A	N/A	N/A	N/A	N/A	N/A	N/A		1950/0.4	400	3	2013	Yanhui Liu et al., 2015
878	Fujian	Jingxi Town, Minhou County	26°30′N	119°26′E	300-350	HSH	20-30	Planted	19.9	1687.6	20	16.9	14.2	N/A	N/A		N/A	N/A	N/A	N/A	N/A	N/A	N/A		1950/	600	N/A	N/A	Xiuguan Chen, 2007
879	Jiangxi	Xiaoyedong Forest Farm	24°50'33"N	114°28'47"E	400-1113	N/A	N/A	Planted	18.6	1695	29	15.5	12.9	0.129077	251.7	3	N/A	N/A	N/A	N/A	51.5	N/A	N/A	3	1950/	667	1	N/A	Zhanchun Li et al., 1986
880	Guangxi	Laoshan Forest Farm	24°14′N	106°15′E	405	N/A	N/A	Planted	20.7	1190.3	N/A	14.3	12.1	0.105503	205.73	1	N/A	N/A	N/A	N/A	N/A	N/A	N/A		1950/	N/A	N/A	N/A	Feng Wei et al., 1991
881	Hunan	Jilang Village, Huitong County	26°49'36"N	109°39'46"E	320	N/A	N/A	Planted	16.5	1325	9	12.9	12	0.085	165.75	1	N/A	N/A	N/A	N/A	N/A	N/A	N/A		1950/	N/A	N/A	N/A	Changhua Li et al., 1962
882	Jiangsu	Dongshanqiao Forest Farm	31°35′N	118°40′E	10	HSH	N/A	Planted	15.5	1006	12	13.2	8.72	0.0661385	128.97	1	N/A	N/A	N/A	N/A	N/A	N/A	N/A		1950/	N/A	N/A	N/A	Yuanpeng Hou et al., 1986
883	Fujian	Nanping City	26°38′N	118°10′ E	72	N/A	N/A	Planted	19.4	1800	18	15.2	13.1	N/A	N/A		N/A	N/A	N/A	N/A	N/A	N/A	N/A		1951/	N/A	N/A	N/A	Deling Jin, 2000*
884	Fujian	Jiangle County	26°43'45"N	117°28'15"E	200	N/A	N/A	Planted	18.7	1698.2	9	8.7	7.1	N/A	N/A		N/A	N/A	N/A	N/A	N/A	N/A	N/A		1959/	N/A	N/A	N/A	Lin Cao, 2016
885	Fujian	Dong'an Village, Dongyou Township, Jian'ou City	27°03′N	118°22′E	130-180	HSH	35	Planted	18.7	1662.9	16	14.5	12.3	0.0823003	161.72	9	15.2	4.04071	1.91349	N/A	21.1501	4.90585	26.06	9	1965/	400	3	N/A	Renhao,1999
886	Fujian	Dong'an Village, Jian'ou City	26°38′N	117°58′E	130-180	HSH	30-35	Planted	18.7	1662.9	16	14.5	12.3	0.0823003	161.72	15	N/A	N/A	N/A	N/A	N/A	N/A	N/A		1965/	670	6	2000	Huihua Fan, 2001
887	Fujian	Dong'an Village, Jian'ou City	26°38′N	117°58′E	130-180	HSH	30-35	Planted	18.7	1662.9	N/A	14.5	12.3	0.0823003	161.72	3	N/A	N/A	N/A	N/A	N/A	N/A	N/A		1965/	N/A	N/A	N/A	Huihua Fan, 2001
888	Jiangsu	Jiangsu Academy of Forestry	31°51'43"N	118°46'38"E	10	N/A	N/A	Planted	15.7	1130	N/A	9.6	7.82	N/A	N/A		N/A	N/A	N/A	N/A	N/A	N/A	N/A		1965.51724137931/	667	1	N/A	Changzhi Gao et al., 1981*
889	Fujian	Jiangle National Forest Farm	26°26′N	117°05′E	242	HSH	45	Planted	18.7	2027	32	15.2	13.3	N/A	N/A		N/A	N/A	N/A	N/A	N/A	N/A	N/A		1967/0.8	400	1	N/A	Raofu, 2016
890	Guangxi	Shankou Forest Farm	24°59′N	107°29′E	860-1100	N/A	N/A	Planted	16.9	1498	N/A	11.7	11	N/A	N/A		21.759	6.44128	3.56889	3.27911	31.7692	6.7514	38.5206	3	1967/	400	3	2006	Yuping Chen et al., 2009
891	Hunan	Huitong county	26° 50′N	109° 45′E	280-390	N/A	N/A	Planted	15-17	1270-1650	21	16.03	13.3	N/A	N/A		62.7707	N/A	3.57397	N/A	N/A	11.454	N/A	1	1967/	N/A	N/A	N/A	Meifang Zhao et al., 2009
892	Sichuan	Gong County	28°26'19.86"N	104°42'32"E	430	N/A	N/A	Planted	17	1087	29	16.78	12.02	N/A	N/A		N/A	N/A	N/A	N/A	N/A	N/A	N/A		1975/0.85	400	1	2017	Simeng Song et al., 2021*
893	Sichuan	Gong County	28°26'19.86"N	104°42'32"E	430	N/A	N/A	Planted	17	1087	23	14.32	10.66	N/A	N/A		N/A	N/A	N/A	N/A	N/A	N/A	N/A		1975/0.94	400	1	2017	Simeng Song et al., 2021*
894	Sichuan	Gulin County	28°2'19.824"N	105°48'45"E	520	N/A	N/A	Planted	15	1200	22	14.39	10.42	N/A	N/A		N/A	N/A	N/A	N/A	N/A	N/A	N/A		1975/0.87	400	1	2017	Simeng Song et al., 2021*
895	Sichuan	Gulin County	28°2'19.824"N	105°48'45"E	520	N/A	N/A	Planted	15	1200	15	10.15	7.76	N/A	N/A		N/A	N/A	N/A	N/A	N/A	N/A	N/A		1975/0.6	400	1	2017	Simeng Song et al., 2021*
896	Sichuan	Hongya County	29°54'18"N	103°22'22"E	460	N/A	N/A	Planted	16.6	1435	14	14.88	11.35	N/A	N/A		N/A	N/A	N/A	N/A	N/A	N/A	N/A		1975/0.57	400	1	2017	Simeng Song et al., 2021*
897	Sichuan	Hongya County	29°54'18"N	103°22'22"E	460	N/A	N/A	Planted	16.6	1435	33	25.09	19.17	N/A	N/A		N/A	N/A	N/A	N/A	N/A	N/A	N/A		1975/0.75	400	1	2017	Simeng Song et al., 2021*
898	Sichuan	Hongya County	29°54'18"N	103°22'22"E	460	N/A	N/A	Planted	16.6	1435	21	15.18	13.32	N/A	N/A		N/A	N/A	N/A	N/A	N/A	N/A	N/A		1975/0.8	400	1	2017	Simeng Song et al., 2021*
899	Sichuan	Hongya County	29°54'18"N	103°22'22"E	460	N/A	N/A	Planted	16.6	1435	32	25.13	18.78	N/A	N/A		N/A	N/A	N/A	N/A	N/A	N/A	N/A		1975/0.73	400	1	2017	Simeng Song et al., 2021*
900	Sichuan	Jiangyou City	31°45'25"N	104°43'28"E	535	N/A	N/A	Planted	16	867	22	14.28	10.33	N/A	N/A		N/A	N/A	N/A	N/A	N/A	N/A	N/A		1975/0.87	400	1	2017	Simeng Song et al., 2021*
901	Sichuan	Jiangyou City	31°45'25"N	104°43'28"E	535	N/A	N/A	Planted	16	867	22	14.42	10.45	N/A	N/A		N/A	N/A	N/A	N/A	N/A	N/A	N/A		1975/0.85	400	1	2017	Simeng Song et al., 2021*
902	Sichuan	Jiangyou City	31°45'25"N	104°43'28"E	535	N/A	N/A	Planted	16	867	29	17.76	13.33	N/A	N/A		N/A	N/A	N/A	N/A	N/A	N/A	N/A		1975/0.82	400	1	2017	Simeng Song et al., 2021*
903	Sichuan	Jiangyou City	31°45'25"N	104°43'28"E	535	N/A	N/A	Planted	16	867	23	17.92	13.01	N/A	N/A		N/A	N/A	N/A	N/A	N/A	N/A	N/A		1975/0.95	400	1	2017	Simeng Song et al., 2021*
904	Sichuan	Pengzhou City	30°54ˊN	103°10ˊE	600	N/A	N/A	Planted	16.3	1117	22	17.89	13.12	N/A	N/A		N/A	N/A	N/A	N/A	N/A	N/A	N/A		1975/0.9	400	1	2017	Simeng Song et al., 2021*
905	Sichuan	Pengzhou City	30°54ˊN	103°10ˊE	600	N/A	N/A	Planted	16.3	1117	22	18.83	14.98	N/A	N/A		N/A	N/A	N/A	N/A	N/A	N/A	N/A		1975/0.9	400	1	2017	Simeng Song et al., 2021*
906	Sichuan	Xuyong County	28°9'21.168"N	105°26'41.1"E	370	N/A	N/A	Planted	17.5	1250	22	17.05	12.59	N/A	N/A		N/A	N/A	N/A	N/A	N/A	N/A	N/A		1975/0.87	400	1	2017	Simeng Song et al., 2021*
907	Sichuan	Yucheng District, Ya'an City	30°0'21.204"N	103°1'57.144"E	570	N/A	N/A	Planted	16.3	1117	23	17.85	12.98	N/A	N/A		N/A	N/A	N/A	N/A	N/A	N/A	N/A		1975/0.92	400	1	2017	Simeng Song et al., 2021*
908	Sichuan	Yucheng District, Ya'an City	30°0'21.204"N	103°1'57.144"E	570	N/A	N/A	Planted	16.3	1117	15	11.13	8.32	N/A	N/A		N/A	N/A	N/A	N/A	N/A	N/A	N/A		1975/0.61	400	1	2017	Simeng Song et al., 2021*
909	Sichuan	Yucheng District, Ya'an City	30°0'21.204"N	103°1'57.144"E	570	N/A	N/A	Planted	16.3	1117	21	14.25	12.59	N/A	N/A		N/A	N/A	N/A	N/A	N/A	N/A	N/A		1975/0.71	400	1	2017	Simeng Song et al., 2021*
910	Hunan	Huitong County	26°50′N	109°45′E	300-580	N/A	N/A	Planted	16.8	1250	N/A	15.4	13.4	N/A	N/A		N/A	N/A	N/A	N/A	N/A	N/A	N/A		1975/0.8	400	9	2014	Chan Chen et al., 2016
911	Jiangxi	Damao Mountain	28°50′N	117°35′E	220	N/A	N/A	Planted	17	1900	8	10.5	8.2	0.0378	74.844	1	12.67	2.59	3.68	N/A	18.93	N/A	N/A	1	1980/	667	1	N/A	Kuoyelinyanjiuzu, 1996
912	Jiangxi	Nianzhu Forest Farm	27°30′N	114°30′E	620	N/A	N/A	Planted	17.9	1400	16	16.8	13.1	N/A	N/A		42.33	5.17	5.88	5.91	53.38	N/A	N/A	3	1980/	N/A	N/A	N/A	Jinquan Tong, 2008
913	Jiangxi	Maozifeng Forest Farm	25°19′N	114°08′E	300-500	SU	N/A	Planted	19.6	1500	17	17.2	14.7	N/A	N/A		N/A	N/A	N/A	N/A	N/A	N/A	N/A		1983/	600	N/A	N/A	Bin Zeng et al., 2010
914	Fujian	Jiangle National Forest Farm	26°26′N	117 °05′E	180-500	N/A	15-45	Planted	18.2	1910	N/A	17.8	18.4	N/A	N/A		N/A	N/A	N/A	N/A	N/A	N/A	N/A		1983/0.9	N/A	1	2012	Guangyi Mei et al., 2013
915	Zhejiang	Kaihua County Forest Farm	29°09′N	118°25′E	200	N/A	20	Planted	16.4	1814	22	19.6	16.8	N/A	N/A		N/A	N/A	N/A	N/A	N/A	N/A	N/A		1985/0.98	N/A	N/A	2012	Xiangrong Cheng et al., 2014
916	Jiangxi	Xiaoyedong Forest Farm	24°50'33"N	114°28'47"E	400-1113	N/A	N/A	Planted	18.6	1695	29	13.1	9.4	0.0645113	128.7	3	N/A	N/A	N/A	N/A	28.41	N/A	N/A	3	1995/	667	1	N/A	Zhanchun Li et al., 1986
917	Zhejiang	Jingning County Forestry General Farm	27°57'38"N	119°38'14"E	420	N/A	N/A	Planted	12.4	2020	19	8.5	5.7	N/A	N/A		N/A	N/A	N/A	N/A	N/A	N/A	N/A		1995/	N/A	N/A	2017	Zhongling Cheng et al., 2019*
918	Fujian	Houtang Village, Huating Town, Chengxiang District, Putian City	25°24′24″N	118°54′34″E	455	HSU	8	Planted	19	1800	N/A	11.37	10.12	N/A	N/A		N/A	N/A	N/A	N/A	N/A	N/A	N/A		1998/0.92	670	3	2016	Liangzhi Chen, 2019
919	Guangxi	Shankou Forest Farm	24°59′N	107°29′E	860-1100	N/A	N/A	Planted	16.9	1498	N/A	10.8	9.9	N/A	N/A		15.94	3.74	2.25	2.62	21.93	5.63	27.56	3	2000/	400	3	2006	Yuping Chen et al., 2009
920	Fujian	Jiangle National Forest Farm	26°25′N	117°05′E	412-798	SH	32	Planted	18.9	1665	12	17.6	15.8	N/A	N/A		N/A	N/A	N/A	N/A	N/A	N/A	N/A		2000/0.7	600	3	2018	Bo Shi, 2019
921	Fujian	Nanjing Forest Farm	24°26′N	121°E	120	N/A	N/A	Planted	19.2	1730	N/A	8.3	7.5	N/A	N/A		11.91	1.365	1.88	N/A	15.145	3.625	18.77	3	2000/	667	3	2015	Zhaofeng Li et al., 2015
922	Hunan	Huitong County	27°09′N	110°08′E	521	HSU	N/A	Planted	16.5	1200	N/A	22	19.3	N/A	N/A		N/A	N/A	N/A	N/A	N/A	N/A	N/A		2000/	N/A	9	2005	Qingkui Wang et al., 2006
923	Jiangxi	Qingyuan Mountain Experimental Forest Farm	27°3'38"N	115°2'51"E	200	N/A	N/A	Planted	18.2	1457	25	18.16	17.51	0.249711	500.67	5	N/A	N/A	N/A	N/A	N/A	N/A	N/A		2005/0.85	400	5	N/A	Long He et al., 2008
924	Hunan	Shencong Forest Farm	26°50′N	109°45′E	270-350	HSH	15-25	Planted	16.9	1250	25	17.5	16.33	N/A	N/A		70.005	9.97007	8.60349	14.404	88.5786	16.2793	104.858	1	2005/	667	1	N/A	Zhongcheng Lv et al., 2019
925	Fujian	Xiche Village, Daji Town, Xianyou County	25°04′35″N	118°06′02″E	381	HSU	16.5	Planted	20	1484.8	11	10.09	9	N/A	N/A		N/A	N/A	N/A	N/A	N/A	N/A	N/A		2005/0.92	670	4	2015	Hongyi Lin, 2015
926	Anhui	Lingxia	29°24′N	118°00′E	176	N/A	N/A	Planted	16	1700	N/A	15.4	11.9	N/A	N/A		N/A	N/A	N/A	N/A	N/A	N/A	N/A		2007/	N/A	N/A	1990	Xingguo Pan, 1992*
927	Fujian	Xikou State-owned Forest Farm	25°43′N	118°34′E	340-530	HSU	28	Planted	28	1535	13	13.7	10.2	N/A	N/A		N/A	N/A	N/A	N/A	N/A	N/A	N/A		2010/	N/A	N/A	2012	Pingyong Yan, 2013
928	Jiangxi	Yanzhu Forest Farm	28°47′N	114°54′E	870	HSU	14	Planted	17	1740	16	11.8	9.3	N/A	N/A		N/A	N/A	N/A	N/A	N/A	N/A	N/A		2013/	600	3	2016	Kaili Dong, 2020
929	Fujian	Nanping City	26°38′N	118°10′ E	72	N/A	N/A	Planted	19.4	1800	16	14.4	12.3	N/A	N/A		N/A	N/A	N/A	N/A	N/A	N/A	N/A		2014/	N/A	N/A	N/A	Deling Jin, 2000*
930	Jiangxi	Maozifeng Forest Farm	25°19′N	114°08′E	300-500	SU	N/A	Planted	19.6	1500	17	18.3	15.7	N/A	N/A		N/A	N/A	N/A	N/A	N/A	N/A	N/A		2016/	600	N/A	N/A	Bin Zeng et al., 2010
931	Hunan	Shencong Forest Farm	26°50′N	109°45′E	270-350	HSH	15-25	Planted	16.9	1250	16	13.4	12.74	N/A	N/A		31.1193	9.28152	7.70283	6.09971	48.1036	8.91984	79.7116	1	2016/	667	1	N/A	Zhongcheng Lv et al., 2019
932	Hunan	Shencong Forest Farm	26°50′N	109°45′E	270-350	HSH	15-25	Planted	16.9	1250	20	16.3	14.62	N/A	N/A		50.5903	9.94544	8.23413	9.72222	68.7698	12.128	80.8978	1	2016/	667	1	N/A	Zhongcheng Lv et al., 2019
933	Hunan	Jindong Forest Farm	26°17'49"N	112°5'31"E	125	N/A	N/A	Planted	17	1750	17	13.9	9.9	N/A	N/A		N/A	N/A	N/A	N/A	N/A	N/A	N/A		2023/	N/A	52	N/A	Yun Zhao et al., 2019*
934	Guangxi	Beijianghe Forest Farm	24°57′N	109°11′E	498	HSU	26	Planted	18.8	1824.6	15	14.7	13.8	N/A	N/A		N/A	N/A	N/A	N/A	N/A	N/A	N/A		2025/0.69	600	3	2019	Liwen Lin et al., 2020
935	Fujian	Xikou State-owned Forest Farm	25°43′N	118°34′E	340-530	HSU	28	Planted	28	1535	13	10	8.3	N/A	N/A		N/A	N/A	N/A	N/A	N/A	N/A	N/A		2028/	N/A	N/A	2012	Pingyong Yan, 2013
936	Hunan	Huitong County	26°50′N	109°45′E	300-500	N/A	N/A	Planted	16.8	1250	7	8.49	6.66	N/A	N/A		7.14	2	3.07	1.07	12.21	1.91	14.12	1	2040/	N/A	N/A	N/A	Chao Yang, 2011
937	Jiangxi	Qingyuan Mountain Experimental Forest Farm	27°3'38"N	115°2'51"E	200	N/A	N/A	Planted	18.2	1457	25	17.75	16.44	0.169248	346.62	5	N/A	N/A	N/A	N/A	N/A	N/A	N/A		2048/0.65	400	5	N/A	Long He et al., 2008
938	Zhejiang	Beijie Town, Suichang County	28°45'51"N	119°13'29"E	430	HSH	28	Planted	17.1	1212	18	10.3	8	N/A	N/A		N/A	N/A	N/A	N/A	N/A	N/A	N/A		2050/0.9	N/A	N/A	2019	Xiangxiong Zhu et al., 2020*
939	Jiangxi	Qianyanzhou, Taihe County	26°44′48″N	115°04′13″E	100	N/A	20	Planted	16.5	1389	18	15.9	14.1	N/A	N/A		N/A	N/A	N/A	N/A	N/A	N/A	N/A		2051/0.75	400	3	2008	Haitao Li et al., 2007
940	Fujian	Wuyishan Science and Technology Experimental Forest Farm	27°21′31″N	117°37′22″E	180	HSH	18	Planted	17.7	1906	N/A	12.42	11.48	N/A	N/A		25.645	5.065	7.43	7.61	38.14	N/A	N/A	3	2052/	400	3	2018	Jiuguang Lin, 2018*
941	Guangdong	Xijiang Forest Farm	23°08′N	114°48′E	300-400	N/A	25-30	Planted	21.3	1602	31	13.5	11.1	0.092029	190.5	1	N/A	N/A	N/A	N/A	N/A	N/A	N/A		2070/	N/A	N/A	N/A	Wenzhu Xie, 1987
942	Zhejiang	Wuyi County	28°53′N	119°48′E	200	N/A	N/A	Planted	16.7	1486	8	11.4	7.6	0.04505	93.255	1	N/A	N/A	N/A	N/A	N/A	N/A	N/A		2070/	400	1	N/A	Miaoding Jiang, 1986
943	Guangxi	Qingmingshan Forest Farm	24°59′N	108°48′E	220	N/A	N/A	Planted	18.8	1630.6	4	1.33	1.53	N/A	N/A		N/A	N/A	N/A	N/A	N/A	N/A	N/A		2072/	600	1	2011	Yuhuatao, 2012
944	Fujian	Jiangle National Forest Farm	26°26′N	117°05′E	212	HSH	23	Planted	18.7	2027	17	10.6	8.1	N/A	N/A		N/A	N/A	N/A	N/A	N/A	N/A	N/A		2075/0.3	400	1	N/A	Raofu, 2016
945	Anhui	Mazongling Forest Farm	31°10′N	115°40′E	850	N/A	34	Planted	16.6	1315	N/A	17.43	12.35	N/A	N/A		N/A	N/A	N/A	N/A	N/A	N/A	N/A		2075/	400	3	2018	Liang Wang et al., 2019
946	Fujian	Darong Village, Xiayang Town, Yongchun County	25°39′N	117°56′E	470	N/A	20	Planted	18	1900	10	8.3	7	N/A	N/A		N/A	N/A	N/A	N/A	N/A	N/A	N/A		2075/	400	3	2015	Qiuping Huang, 2017
947	Fujian	State-owned Forest Farm of Jiangle County	26°26′N	117°05′E	212	HSH	23	Planted	18.7	1669	N/A	10.6	8.1	N/A	N/A		N/A	N/A	N/A	N/A	N/A	N/A	N/A		2075/0.3	600	1	N/A	Zhaowei Cai, 2014
948	Fujian	Jiangle National Forest Farm	26°25′N	117°05′E	412-798	SH	29	Planted	18.9	1665	12	17.7	16.7	N/A	N/A		N/A	N/A	N/A	N/A	N/A	N/A	N/A		2075/0.7	600	3	2018	Bo Shi, 2019
949	Hunan	Shencong Forest Farm	26°50′N	109°45′E	270-350	HSH	15-25	Planted	16.9	1250	11	11.7	9.83	N/A	N/A		19.1298	6.05769	5.76442	3.70192	30.9519	5.41827	36.3702	1	2080/	667	1	N/A	Zhongcheng Lv et al., 2019
950	Fujian	Jiangle County	26°43'45"N	117°28'15"E	200	N/A	N/A	Planted	18.7	1698.2	8	7.9	6.5	N/A	N/A		N/A	N/A	N/A	N/A	N/A	N/A	N/A		2082/	N/A	N/A	N/A	Lin Cao, 2016
951	Anhui	Mazongling Forest Farm	31°10′N	115°30′E	1050	N/A	27-38	Planted	13.5	1500	22	14.1	11.1	N/A	N/A		33.2998	9.64508	3.76978	N/A	46.7146	9.51559	56.2302		2085/	400	3	N/A	Wentao Shi et al., 2015
952	Anhui	Lujiang County	30°57′N	117°01′E	100	N/A	N/A	Planted	16.5	1324	22	14.1	11.1	N/A	N/A		33.2998	9.64508	3.76978	N/A	46.7146	9.51559	56.2302	18	2085/	400	3	2002	Xinyun Xie, 2015*
953	Fujian	Jiangle County	27°06′N	116°30′E	234-435	HSH	27	Planted	18.4	1669	N/A	4.48	4.65	N/A	N/A		N/A	N/A	N/A	N/A	N/A	N/A	N/A		2091/	N/A	N/A	2019	Shuirong Fan, 2019
954	Fujian	Nanping City	26°38′N	118°10′ E	72	N/A	N/A	Planted	19.4	1800	14	13.4	11.5	N/A	N/A		N/A	N/A	N/A	N/A	N/A	N/A	N/A		2097/	N/A	N/A	N/A	Deling Jin, 2000*
955	Fujian	Youxi State Forest Farm	26°10'6"N	118°10'4"E	150	N/A	N/A	Planted	19.5	1600	20	15.9	11.6	N/A	N/A		N/A	N/A	N/A	N/A	N/A	N/A	N/A		2100/0.82	400	3	2011	Guirao Zhan, 2017
956	Fujian	Youxi State Forest Farm	26°10'6"N	118°10'4"E	150	N/A	N/A	Planted	19.5	1600	20	17.8	12.3	N/A	N/A		N/A	N/A	N/A	N/A	N/A	N/A	N/A		2100/0.85	400	3	2011	Guirao Zhan, 2017
957	Fujian	State-owned Forest Farm of Tingxi County	24°49′N	118°07′E	330	N/A	26	Planted	20.6	1568	23	19.8	14.8	N/A	N/A		N/A	N/A	N/A	N/A	N/A	N/A	N/A		2100/	400	3	2017	Lei Wang et al., 2020
958	Hunan	Jinglongqiao Town, Cili County	29°16′32.91″N	111°06′15.25″E	133.41	N/A	N/A	Planted	16.3	1440	N/A	15.18	12.56	N/A	N/A		N/A	N/A	N/A	N/A	N/A	N/A	N/A		2100/	600	1	2011	Xie Zhang et al., 2018
959	Hunan	Jinglongqiao Town, Cili County	29°16′32.91″N	111°06′15.25″E	133.41	N/A	N/A	Planted	16.3	1440	N/A	23.55	15.69	N/A	N/A		N/A	N/A	N/A	N/A	N/A	N/A	N/A		2100/	600	1	2011	Xie Zhang et al., 2018
960	Jiangxi	Yanzhu Forest Farm	28°47′N	114°54′E	870	HSU	15	Planted	17	1740	16	10.9	8.9	N/A	N/A		N/A	N/A	N/A	N/A	N/A	N/A	N/A		2100/	600	3	2016	Kaili Dong, 2020
961	Fujian	Dong'an Village Forest Farm	27°3'38"N	118°21'44"E	160	N/A	N/A	Planted	18.8	1665.7	13	11.4	11.2	0.0617	129.57	4	N/A	N/A	N/A	N/A	N/A	N/A	N/A		2100/	667	4	1996	Yushan Zheng and Yingxiang Ding, 1997
962	Fujian	Jiulongling Forest Farm	24°25′N	117°37′E	60-135	HSH	24	Planted	21	1400	N/A	10.3	9	N/A	N/A		N/A	N/A	N/A	N/A	N/A	N/A	N/A		2100/	667	6	2008	Jinyuan He, 2008
963	Fujian	Changhua Village, Xiwei Township, Youxi County	26°05＇N	118°16＇E	300	HSU	25-28	Planted	18.9	1599.6	N/A	15.2	14.2	0.1349	283.29	1	33	1.92	1.6	N/A	N/A	N/A	N/A	1	2100/0.8	1250	1	N/A	Hengyong Yang, 1995
964	Guangxi	Laoshan Forest Farm	24°14′N	106°15′E	405	N/A	N/A	Planted	20.7	1190.3	N/A	15.2	14.5	0.139676	293.32	1	N/A	N/A	N/A	N/A	N/A	N/A	N/A		2100/	N/A	N/A	N/A	Feng Wei et al., 1991
965	Guangxi	Pingshan Forest Farm	22°31'N	109°27'E	143	N/A	N/A	Planted	21.8	1552	18	12.5	10.5	0.075	157.5	1	N/A	N/A	N/A	N/A	N/A	N/A	N/A		2100/	N/A	N/A	N/A	Kejixiezuozu,1977*
966	Hunan	Yangjiaoping, Huitong County	26°18'21"N	111°27'6"E	283	N/A	N/A	Planted	16.5	1325	17	15.2	16.6	0.154	323.4	1	N/A	N/A	N/A	N/A	N/A	N/A	N/A		2100/	N/A	N/A	N/A	Changhua Li et al., 1962
967	Anhui	Mazongling Forest Farm	31°10′N	115°40′E	1150	N/A	28.6	Planted	16.6	1315	N/A	17.58	11.58	N/A	N/A		N/A	N/A	N/A	N/A	N/A	N/A	N/A		2104/	400	3	2018	Liang Wang et al., 2019
968	Hunan	Huitong County	26°50′N	109°45′E	300-500	N/A	N/A	Planted	16.9	1250	25	17.7	14.9	N/A	N/A		N/A	N/A	N/A	N/A	N/A	N/A	N/A		2106/	600	4	2018	Yiye Xu, 2019
969	Hunan	Huitong County	26°50′N	109°45′E	467	N/A	27	Planted	16.5	1300	N/A	17.76	14.89	N/A	N/A		N/A	N/A	N/A	N/A	N/A	N/A	N/A		2113/	400	4	2018	Jingyu Xia et al., 2019
970	Hunan	Huitong county	26°41′50″N	109°35′26″E	467	N/A	27	Planted	16.8	1268	25	17.8	14.9	N/A	N/A		N/A	N/A	N/A	N/A	N/A	N/A	N/A		2113/	400	4	2017	Qi Xia et al., 2021
971	Guangdong	Yunfu County	22°34′N	112°07′E	300	N/A	N/A	Planted	21.5	1595	N/A	7.8	6	N/A	N/A		N/A	N/A	N/A	N/A	N/A	N/A	N/A		2115/	N/A	8	N/A	Jieyin Wu, 1981
972	Jiangxi	Ji'an City	27°6′16″N	115°18′11″E	60	N/A	N/A	Planted	18	1627	N/A	14.2	11.8	N/A	N/A		N/A	N/A	N/A	N/A	N/A	N/A	N/A		2117/	800	3	2015	Yinghong Wang et al., 2017
973	Jiangxi	Nianzhu Forest Farm	27°30′N	114°30′E	620	N/A	N/A	Planted	17.9	1400	16	16.4	12.5	N/A	N/A		38.49	4.7	5.34	5.37	48.54	N/A	N/A	3	2120/	N/A	N/A	N/A	Jinquan Tong, 2008
974	Hunan	Huitong County	26°57′06″N	109°30′10″E	473	N/A	N/A	Planted	16.7	1250	10	8.8	6.3	N/A	N/A		N/A	N/A	N/A	N/A	N/A	N/A	N/A		2125/	400	3	2013	Zhenan Yang, 2014
975	Fujian	Jiangle National Forest Farm	26°25′N	117°05′E	412-798	SU	24	Planted	18.9	1665	11	16.1	13.9	N/A	N/A		N/A	N/A	N/A	N/A	N/A	N/A	N/A		2125/0.4	600	3	2018	Bo Shi, 2019
976	Fujian	Shangyang Forest Farm	26°39′54″N	117°58′45″E	300-500	N/A	N/A	Planted	18.7	1663	N/A	5.61	4.70E	0.0464	93.98	3	7.21716	0.285675	0.52263	N/A	8.03	2.36401	10.39	3	2125/	670	3	N/A	Chunhua Liu, 2008
977	Hunan	Shencong Forest Farm	26°50′N	109°45′E	270-350	HSH	15-25	Planted	16.9	1250	7	8.2	6.51	N/A	N/A		10.4225	2.30047	3.65258	1.77934	16.3756	2.43192	18.8075	1	2130/	667	1	N/A	Zhongcheng Lv et al., 2019
978	Fujian	Banlin state-owned forest farm	24°57′1″N	117°4′1″E	640	N/A	N/A	Planted	19	1800	12	9.64	8.02	N/A	N/A		N/A	N/A	N/A	N/A	N/A	N/A	N/A		2130/0.9	667	3	2015	Zhiguo Pei, 2016
979	Hunan	Huitong County	26°50′N	109°45′E	300-500	N/A	N/A	Planted	16.8	1250	7	8.18	6.31	N/A	N/A		6.43	1.79	2.77	0.95	10.99	1.7	12.69	1	2130/	N/A	N/A	N/A	Chao Yang, 2011
980	Zhejiang	Huangtan Forest Farm	29°3'15"N	120°27'0.8"E	100	SH	N/A	Planted	16.2	1486	26	16.1	11.7	0.12893	274.62	1	N/A	N/A	N/A	N/A	N/A	N/A	N/A		2130/	N/A	N/A	N/A	Binghua Zhao et al., 1990*
981	Guangxi	Daqingshan Experimental Forest Farm	21°57′N	106°39′E	690-710	N/A	25-30	Planted	20.5-21.7	1200-1500	N/A	14.53	12.59	N/A	N/A		29.3277	3.72082	2.35761	3.45938	35.4015	9.00093	44.4024	8	2142/	600	4	N/A	Qiuxiang Deng et al., 2008
982	Jiangsu	Dongshanqiao Forest Farm	31°35′N	118°40′E	10	N/A	N/A	Planted	15.5	1006	26	13.6	10.1	0.0802587	172.155	1	N/A	N/A	N/A	N/A	N/A	N/A	N/A		2145/	N/A	N/A	N/A	Yuanpeng Hou et al., 1986
983	Fujian	Dongyou Town, Jian'ou City	27°9'43"N	118°38'16"E	170-260	N/A	N/A	Planted	18.7	1665.7	N/A	15.2	11.1	N/A	N/A		N/A	N/A	N/A	N/A	N/A	N/A	N/A		2150/0.75	400	1	2013	Hongqing Huang, 2015
984	Anhui	Tianma Nature Reserve	31°10′N	115°31′E	1150	N/A	N/A	Planted	14	1510	N/A	17.7	11.6	N/A	N/A		N/A	N/A	N/A	N/A	N/A	N/A	N/A		2150/	400	3	2018	Shasha Zhang et al., 2020
985	Anhui	Qingyang County	30°38'22"N	117°50'51"E	20	N/A	N/A	Planted	16.1	1800	N/A	14.1	13.5	N/A	N/A		N/A	N/A	N/A	N/A	N/A	N/A	N/A		2150/	400	3	N/A	Guifen Bi, 2017
986	Guangxi	Liluo Forest Farm	25°50'18"N	110°2'51"E	410	N/A	28	Planted	18	1500-2400	N/A	12.2	10	N/A	N/A		N/A	N/A	N/A	N/A	N/A	N/A	39.93		2150/	N/A	N/A	1985	Yuangaung Wen, 1986
987	Fujian	Kuiyuan Village, Penghu Town, Yongchun County	25°23′18″N	118°12′8″E	366-790	HSU	27	Planted	20.6	1832	10	10.6	7.82	N/A	N/A		N/A	N/A	N/A	N/A	N/A	N/A	N/A		2160/	N/A	N/A	2011	Baoding Zheng, 2012
988	Fujian	Kuiyuan Village, Penghu Town, Yongchun County	25°23′18″N	118°12′8″E	366-790	HSU	27	Planted	20.6	1832	10	11.3	8.36	N/A	N/A		N/A	N/A	N/A	N/A	N/A	N/A	N/A		2160/	N/A	N/A	2011	Baoding Zheng, 2012
989	Fujian	Kuiyuan Village, Penghu Town, Yongchun County	25°23′18″N	118°12′8″E	366-790	HSU	27	Planted	20.6	1832	10	11	8.1	N/A	N/A		N/A	N/A	N/A	N/A	N/A	N/A	N/A		2160/	N/A	N/A	2011	Baoding Zheng, 2012
990	Jiangxi	Nianzhu Forest Farm	27°30′N	114°30′E	620	N/A	N/A	Planted	17.9	1400	8	10.4	7.3	N/A	N/A		7.65	1.45	2.25	1.15	11.35	N/A	N/A	3	2160/	N/A	N/A	N/A	Jinquan Tong, 2008
991	Zhejiang	Shilian Town, Suichang County	28°29'50"N	119°3'45"E	410	HSH	25	Planted	16	1644	18	10.8	8.2	N/A	N/A		N/A	N/A	N/A	N/A	N/A	N/A	N/A		2160/0.9	N/A	N/A	2019	Xiangxiong Zhu et al., 2020*
992	Fujian	Youxi County	25°48′N	117°48′E	260	HSH	25	Planted	18.9	1599.6	9	9.9	7.5	0.0341	74.13	1	N/A	N/A	N/A	N/A	N/A	N/A	N/A		2174/	400	2	N/A	Shaohui Fan, 2000
993	Fujian	Zhaixia State-owned Forest Farm	27°49.15′N	118°24.817′E	345	N/A	N/A	Planted	17.4	1700	22	18.27	16.57	N/A	N/A		N/A	N/A	N/A	N/A	N/A	N/A	N/A		2175/	400	1	2017	Xingfa Huang, 2019
994	Hunan	Huitong County	26°50′N	109°45′E	270-355	SH	25	Planted	16.9	1250	N/A	15.78	15.42	N/A	N/A		N/A	N/A	N/A	N/A	N/A	N/A	N/A		2175/0.7	400	5	2003	Liangsheng Zhao et al., 2013
995	Fujian	Qingzhou Town, Sha County	26°32′47.241″N	117°55′17.839″E	300-380	SU	23	Planted	18.3	1617	10	10.7	7.1	N/A	N/A		N/A	N/A	N/A	N/A	N/A	N/A	N/A		2175/	670	3	2016	Xuepan Huang, 2017
996	Hunan	Huitong County	26°50′N	109°45′E	270-357	SH	25	Planted	16.8	1250	15	14.5	14	N/A	N/A		N/A	N/A	N/A	N/A	N/A	N/A	N/A		2175/0.7	N/A	N/A	N/A	Qian Wu et al., 2016
997	Fujian	Gaoqiao Town, Sha County	26°6′N	117°32′E	320-450	N/A	20	Planted	17.65	1675	16	14.1	12.1	N/A	N/A		46.26	6.02	7.26	N/A	59.54	17.29	76.83	3	2190/	600	3	2010	Shaomu Zhu, 2012*
998	Guangdong	Xingang, Huaiji County	23°11′42″N	112°22′27″E	250-500	N/A	N/A	Planted	21	2200	28	20.64	14.47	N/A	N/A		N/A	N/A	N/A	N/A	N/A	N/A	N/A		2190/	N/A	N/A	N/A	Boliang Wu et al., 2004
999	Guangxi	Jintian Forest Farm	23°32'N	109°56'E	220	N/A	N/A	Planted	20.9	1592	17	10.25	8.9	0.030137	66	1	N/A	N/A	N/A	N/A	N/A	N/A	N/A		2190/	N/A	N/A	N/A	Kejixiezuozu,1977*
1000	Guizhou	Dongfeng Forest Farm	26°18′N	109°10′E	445	HSU	14	Planted	17.5	1200	16	16.2	9.93	N/A	N/A		N/A	N/A	N/A	N/A	N/A	N/A	N/A		2191/0.97	400	3	2016	Mingjun Li et al., 2018
1001	Fujian	Youxi County	25°48′N	117°48′E	200	HSU	28	Planted	18.9	1599.6	9	9	6.6	0.0252	55.31	1	N/A	N/A	N/A	N/A	N/A	N/A	N/A		2195/	400	2	N/A	Shaohui Fan, 2000
1002	Fujian	Yuchuan Township Management Forest Farm	25° 48′N	117° 48′E	650-750	HSH	24	Planted	18.9	1800	N/A	7.2	5.6	0.01376	30.272	3	N/A	N/A	N/A	N/A	9.18	N/A	N/A	3	2200/	400	1	2012	Yubiao Hu et al., 2013
1003	Fujian	Lingshishan State-owned Forest Farm	25°40′N	119°13′E	200-800	N/A	N/A	Planted	20.3	1548	10	12.7	12.3	N/A	N/A		N/A	N/A	N/A	N/A	N/A	N/A	N/A		2200/0.8	400	3	2016	Shubin Li et al., 2019
1004	Guangxi	Shankou Forest Farm	24°59′N	107°29′E	860-1100	N/A	N/A	Planted	16.9	1498	N/A	7.8	6.6	N/A	N/A		8.65	3.25909	1.87273	1.25	13.7818	2.46818	16.25	3	2200/	400	3	2006	Yuping Chen et al., 2009
1005	Fujian	Jiangle National Forest Farm	26°25′N	117°05′E	208	N/A	30	Planted	16.45	1676.3	19	15	15.3	N/A	N/A		N/A	N/A	N/A	N/A	N/A	10.6091	N/A		2200/0.7	600	2	N/A	Hongtao Tu et al., 2015
1006	Fujian	Zhengfang Township, Shunchang County	26°42'39"N	117°42'49"E	255	N/A	N/A	Planted	18.7	1698	18	12.2	11.8	0.110909	244	1	37.45	N/A	N/A	N/A	45.64	N/A	N/A	1	2200/	N/A	N/A	1996	Qinglin Huang, 2000*
1007	Fujian	Nanping City	26°38′N	118°10′ E	72	N/A	N/A	Planted	19.4	1800	12	12.2	10.5	N/A	N/A		N/A	N/A	N/A	N/A	N/A	N/A	N/A		2213/	N/A	N/A	N/A	Deling Jin, 2000*
1008	Anhui	Tianma Nature Reserve	31°10′N	115°31′E	850	N/A	N/A	Planted	14	1510	N/A	17.6	12.5	N/A	N/A		N/A	N/A	N/A	N/A	N/A	N/A	N/A		2216/	400	3	2018	Shasha Zhang et al., 2020
1009	Hunan	Huitong Fir Forest Ecosystem Positioning Research Station	26°50′N	109°45′E	270-400	N/A	N/A	Planted	16.8	1250	20	9.83	10.65	N/A	N/A		N/A	N/A	N/A	N/A	N/A	N/A	N/A		2216/0.88	400	3	2006	Simian Liu et al., 2015
1010	Fujian	Zhongcun Township, Sanyuan District, Sanming City	26°13′N	117°43′E	810-1140	SU	20-23	Planted	17.2	1800	N/A	10.6	8.2	N/A	N/A		N/A	N/A	N/A	N/A	N/A	N/A	N/A		2218/	900	4	2011	Zhengzhong Liu, 2012*
1011	Guangdong	Xijiang Forest Farm	23°08′N	114°48′E	300-400	N/A	25-30	Planted	21.3	1602	23	12.7	10.6	0.0675676	150	1	N/A	N/A	N/A	N/A	N/A	N/A	N/A		2220/	N/A	N/A	N/A	Wenzhu Xie, 1987
1012	Guangdong	Dakeng Mountain, Huaiji County	23°45′18″N	112°10′08″E	250-500	N/A	N/A	Planted	21	2200	28	18.24	17.17	N/A	N/A		N/A	N/A	N/A	N/A	N/A	N/A	N/A		2220/	N/A	N/A	N/A	Boliang Wu et al., 2004
1013	Fujian	Jiangle National Forest Farm	26°26′N	117°05′E	210	SH	34	Planted	18.7	1669	7	10.2	6.1	N/A	N/A		N/A	N/A	N/A	N/A	N/A	N/A	N/A		2225/0.9	600	3	N/A	Peng Zhang et al., 2015
1014	Fujian	Jiangle County	26°43'45"N	117°28'15"E	200	N/A	N/A	Planted	18.7	1698.2	7	7.1	5.8	N/A	N/A		N/A	N/A	N/A	N/A	N/A	N/A	N/A		2231/	N/A	N/A	N/A	Lin Cao, 2016
1015	Fujian	Yanxi Forest Farm	24°47′36″N	117°37′33″E	45-400	N/A	20-30	Planted	21	1460	8	11.2	9.78	N/A	N/A		N/A	N/A	N/A	N/A	N/A	N/A	N/A		2238/	N/A	N/A	N/A	Jianfu Tang, 2004
1016	Fujian	Jiangle County	26°47′04″N	117°32′18″E	215	HSU	28	Planted	18.7	1698	40	19.6	16	N/A	N/A		N/A	N/A	N/A	N/A	N/A	N/A	N/A		2249/0.8	400	3	2014	Lin Cao, 2015
1017	Fujian	Jiangle County	26°47′04″N	117°32′18″E	215	HSU	28	Planted	18.7	1698	40	19.6	16	N/A	N/A		N/A	N/A	N/A	N/A	N/A	N/A	N/A		2249/0.8	600	3	2014	Lin Cao, 2015
1018	Fujian	Fanqiao State-owned Forest Farm	27°16′N	117 °43′E	225-363	HSU	28	Planted	18.2	1780	N/A	16.9	14	0.154902	348.53	1	48	4.25	5.02	5.35	57.27	18.65	75.92	1	2250/	400	1	2009	Chonghe Wei, 2010
1019	Fujian	Xuanhe Forest Farm	25°36'13"N	116°38'39"E	360	HSU	35	Planted	19.1	1688	N/A	4.2	4.2	0.0035	7.875	10	N/A	N/A	N/A	N/A	N/A	N/A	0.94	10	2250/	400	1	2006	Zhengyan Luo, 2008*
1020	Fujian	Xuanhe Forest Farm	25°36'13"N	116°38'39"E	360	HSU	35	Planted	19.1	1688	N/A	5.6	4.9	0.0061	13.725	10	N/A	N/A	N/A	N/A	N/A	N/A	1.81	10	2250/	400	1	2006	Zhengyan Luo, 2008*
1021	Fujian	Xuanhe Forest Farm	25°36'13"N	116°38'39"E	360	HSU	35	Planted	19.1	1688	N/A	5.9	5.2	0.0071	15.975	10	N/A	N/A	N/A	N/A	N/A	N/A	1.99	10	2250/	400	1	2006	Zhengyan Luo, 2008*
1022	Fujian	Dunshang Village, Dongyou Town, Jian'ou City	27°05′25″N	118°30′45″E	175-255	N/A	N/A	Planted	18.7	1673	11	10.93	10.35	N/A	N/A		N/A	N/A	N/A	N/A	N/A	N/A	N/A		2250/	400	3	2005	Xingde Wu, 2006
1023	Fujian	Xidong Village, Shunyang Township, Jian'ou City	27°4′53″N	118°35′54″E	110	N/A	N/A	Planted	18.7	1663	15	14.4	13	N/A	N/A		N/A	N/A	N/A	N/A	N/A	N/A	N/A		2250/	400	3	2015	Shilong Pan, 2015
1024	Fujian	Xidong Village, Shunyang Township, Jian'ou City	27°04′53″N	118°35′54″E	200	SU	26	Planted	18.7	1663	15	14.4	13	N/A	N/A		N/A	N/A	N/A	N/A	N/A	N/A	N/A		2250/	400	3	2015	Jianming Wang, 2015
1025	Hubei	Taizishan National Forest Park	30°48′30″N	112°48′45″E	25	SU	8	Planted	16.4	1094.8	18	12.9	10.4	N/A	N/A		N/A	N/A	N/A	N/A	N/A	N/A	N/A		2250/0.6	400	3	N/A	Xiuhong Jia, 2013, 2015
1026	Hunan	Jinglongqiao Town, Cili County	29°16′32.91″N	111°06′15.25″E	133.41	N/A	N/A	Planted	16.3	1440	N/A	14.79	12.52	N/A	N/A		N/A	N/A	N/A	N/A	N/A	N/A	N/A		2250/	600	1	2011	Xie Zhang et al., 2018
1027	Hunan	Jinglongqiao Town, Cili County	29°16′32.91″N	111°06′15.25″E	133.41	N/A	N/A	Planted	16.3	1440	N/A	22.87	15.31	N/A	N/A		N/A	N/A	N/A	N/A	N/A	N/A	N/A		2250/	600	1	2011	Xie Zhang et al., 2018
1028	Jiangxi	Yanzhu Forest Farm	28°47′N	114°54′E	870	HSU	14	Planted	17	1740	16	14.2	10.3	N/A	N/A		N/A	N/A	N/A	N/A	N/A	N/A	N/A		2250/	600	3	2016	Kaili Dong, 2020
1029	Zhejiang	Wangcun, Suichang County	28°21'17"N	118°59'13"E	300-400	N/A	25	Planted	17.1	1212	21	11.2	10.2	N/A	N/A		N/A	N/A	N/A	N/A	N/A	N/A	N/A		2250/0.9	600	4	2010	Jianhua Pan et al., 2014
1030	Henan	Nanwan Experimental Forest Farm	31°46′N	113°58′E	165	SH	27	Planted	16.3	1194	18	17.1	11.9	N/A	N/A		N/A	N/A	N/A	N/A	N/A	N/A	59.0667	9	2250/0.94	900	3	N/A	Huaping Deng et al., 2013
1031	Fujian	Jiangle National Forest Farm	26°26′N	117 °05′E	180-500	N/A	15-45	Planted	18.2	1910	N/A	13.5	14.6	N/A	N/A		N/A	N/A	N/A	N/A	N/A	N/A	N/A		2250/0.9	N/A	1	2012	Guangyi Mei et al., 2013
1032	Fujian	Zhengfang Township, Shunchang County	26°42'39"N	117°42'49"E	255	N/A	N/A	Planted	18.7	1698	16	14	13	0.105867	238.2	1	37.07	N/A	N/A	N/A	43.56	N/A	N/A	1	2250/	N/A	N/A	1996	Qinglin Huang, 2000*
1033	Zhejiang	Weiping Forest Farm	29°37′N	119°01′E	160	HSH	33	Planted	17	1430	9	13.7	8.5	0.05938	133.605	3	13.58	5.85	7.09	N/A	26.52	7.83	34.35	3	2250/	N/A	N/A	1998	Jianhong Xiao et al.,1999
1034	Guangxi	Beijianghe Forest Farm	24°49′N	108°35′E	160-650	N/A	N/A	Planted	18.5	1742	10	14.3	12.3	N/A	N/A		N/A	N/A	N/A	N/A	N/A	N/A	N/A		2250/	600	8	2019	Jun Dai et al., 2020
1035	Fujian	Fengtian State Forest Farm	25°17′N	117°41′E	408	HSU	19.5	Planted	20	1800	14	14.4	13.1	0.0944099	212.8	3	23.2919	7.49778	3.46051	N/A	34.2502	8.51819	42.7684	3	2254/0.8	400	3	2010	Qingtian Wang, 2014
1036	Fujian	Fengtian State Forest Farm	25°17′N	117°41′E	408	HSU	19.5	Planted	20	1800	14	14.4	13.1	0.0944099	212.8	3	23.2919	7.49778	3.46051	N/A	34.2502	8.51819	42.7684	3	2254/0.8	400	3	2010	Qingtian Wang et al., 2010
1037	Fujian	Sanming Xinkou Teaching Forest Farm	26°10′N	117°27′E	260	N/A	N/A	Planted	19.1	1749	17	13.5	11	N/A	N/A		N/A	N/A	N/A	N/A	N/A	N/A	N/A		2260/	400	1	2006	Jinneng Lian, 2010
1038	Hunan	Huitong county	26° 50′N	109° 45′E	270-400	N/A	N/A	Planted	16.8	1200-1600	14	12.8	11.2	N/A	N/A		26.56	5.28	4.62	4.71	36.46	5.61	42.07	1	2260/	667	1	N/A	Dalun Tian et al., 2011
1039	Hunan	Huitong county	26° 50′N	109° 45′E	270-400	N/A	N/A	Planted	16.8	1200-1600	18	14.7	14.2	N/A	N/A		40.41	5.2	5.66	8.52	51.28	11.19	62.47	1	2260/	667	1	N/A	Dalun Tian et al., 2011
1040	Fujian	Baixi Forest Farm	26°6′N	117°32′E	600	N/A	N/A	Planted	17.65	1675	10	8.1	7.8	N/A	N/A		N/A	N/A	N/A	N/A	N/A	N/A	N/A		2262/	400	3	1994	Youshen Xie et al., 1996*
1041	Fujian	Jiangle County	27°06′N	116°30′E	234-435	HSH	27	Planted	18.4	1669	N/A	3.97	4.05	N/A	N/A		N/A	N/A	N/A	N/A	N/A	N/A	N/A		2262/	N/A	N/A	2019	Shuirong Fan, 2019
1042	Zhejiang	Jingning County Forestry General Farm	27°57'38"N	119°38'14"E	420	N/A	N/A	Planted	12.4	2020	24	10.3	7.1	N/A	N/A		N/A	N/A	N/A	N/A	N/A	N/A	N/A		2265/	N/A	N/A	2017	Zhongling Cheng et al., 2019*
1043	Fujian	Sanming Xinkou Teaching Forest Farm	26°10′N	117°27′E	213-246	HSU	33-45	Planted	19.1	1749	N/A	7.17	5.57	N/A	N/A		N/A	N/A	N/A	N/A	N/A	N/A	N/A		2267/	400	6	2015	Yun Zhang, 2016
1044	Hunan	Fushou Forest Farm	28°03′00″ N	113°41′15″E	835-1573	N/A	25	Planted	12.1	2200	22	15.23	12.19	N/A	N/A		N/A	N/A	N/A	N/A	N/A	N/A	N/A		2267/0.78	600	1	N/A	Xiaoyu Cao et al., 2018*
1045	Fujian	Jianyang City	27°06′N	117°31′E	622	SU	25	Planted	18.1	1770	4	5.43	4.23	N/A	N/A		N/A	N/A	N/A	N/A	N/A	N/A	N/A		2267/	600	3	N/A	Xinfang Chen, 2017*
1046	Fujian	Jiangle National Forest Farm	26°26′N	117 °05′E	180-500	N/A	15-45	Planted	18.2	1910	N/A	12.3	11.3	N/A	N/A		N/A	N/A	N/A	N/A	N/A	N/A	N/A		2267/1	N/A	1	2012	Guangyi Mei et al., 2013
1047	Fujian	Yanxi Forest Farm	24°47′36″N	117°37′33″E	45-403	N/A	20-30	Planted	21	1460	8	7.24	5.3	N/A	N/A		N/A	N/A	N/A	N/A	N/A	N/A	N/A		2268/	N/A	N/A	N/A	Jianfu Tang, 2004
1048	Fujian	Jiangle National Forest Farm	26°26′N	117°05′E	210	SH	34	Planted	18.7	1669	7	10.2	5	N/A	N/A		N/A	N/A	N/A	N/A	N/A	N/A	N/A		2275/0.9	600	3	N/A	Peng Zhang et al., 2015
1049	Fujian	Shunchang County State-owned Forest Farm	26°39′N	117°30′E	360	HSU	N/A	Planted	18.5	1696.9	N/A	8.11	6.25	0.0187	42.6	3	6.37	0.5	0.72	N/A	7.59	1.82	9.41	3	2278/	400	3	2011	Xian Weng, 2011
1050	Fujian	Fanqiao State-owned Forest Farm	27°16′N	117 °43′E	225-363	HSU	28	Planted	18.2	1780	N/A	14.8	11.5	0.103404	235.76	1	27.95	2.4	3.15	2.75	33.5	11.1	44.6	1	2280/	400	1	2009	Chonghe Wei, 2010
1051	Guangxi	Jintian Forest Farm	23°32'N	109°56'E	220	N/A	N/A	Planted	20.9	1592	17	10.7	12	0.0434211	99	1	N/A	N/A	N/A	N/A	N/A	N/A	N/A		2280/	N/A	N/A	N/A	Kejixiezuozu,1977*
1052	Guangxi	Samboling Forest Farm	24°11'N	109°41'E	275	N/A	N/A	Planted	20.5	1548	17	10.7	12	0.0434211	99	1	N/A	N/A	N/A	N/A	N/A	N/A	N/A		2280/	N/A	N/A	N/A	Kejixiezuozu,1977*
1053	Zhejiang	Huangtan Forest Farm	29°3'15"N	120°27'0.8"E	100	HSH	N/A	Planted	16.2	1486	24	16.5	12.1	0.137382	313.23	1	N/A	N/A	N/A	N/A	N/A	N/A	N/A		2280/	N/A	N/A	N/A	Binghua Zhao et al., 1990*
1054	Jiangsu	Zhoucheng Town, Liyang City	31°25′N	119°29′E	10	N/A	0-15	Planted	15.8	1237	10	8	5.92	N/A	N/A		N/A	N/A	N/A	N/A	N/A	N/A	N/A		2284/0.8	600	1	N/A	Boquan Cao et al., 1987*
1055	Hunan	Huitong county	26° 50′N	109° 45′E	280-390	N/A	N/A	Planted	15-17	1270-1650	20	15.71	13.2	N/A	N/A		52.1119	N/A	3.47617	N/A	N/A	9.87757	N/A	1	2287/	N/A	N/A	N/A	Meifang Zhao et al., 2009
1056	Sichuan	Xiaoyudong Town	31°13′32″N	103°44′49″E	1360	HSU	30	Planted	15.8	1126	17	11	10.3	N/A	N/A		N/A	N/A	N/A	N/A	N/A	N/A	N/A		2290/	400	1	2003	Wenxia Duan et al., 2008
1057	Jiangxi	Qixiling Forest Farm	26°43′30″N	114°5′E	230-620	N/A	15-25	Planted	18.1	1685	21	20.8	15	N/A	N/A		N/A	N/A	N/A	N/A	N/A	N/A	N/A		2295/	800	1	2001	Lizhong He et al., 2009
1058	Guangxi	Liuwan Forest Farm	22°35'N	109°53'E	400	N/A	N/A	Planted	21.5	1632	19	11.2	10.8	0.045098	103.5	1	N/A	N/A	N/A	N/A	N/A	N/A	N/A		2295/	N/A	N/A	N/A	Kejixiezuozu,1977*
1059	Fujian	Xingtian Town, Wuyi City	27°12′31″N	117°37′29″E	455	N/A	N/A	Planted	19.7	1960	9	10.88	9.36	N/A	N/A		N/A	N/A	N/A	N/A	N/A	N/A	N/A		2300/	100	3	2016	Yipeng Xie, 2018
1060	Fujian	Youxi County	25°48′N	117°48′E	230	HSU	25	Planted	18.9	1599.6	9	11.2	8.5	0.0478	109.94	1	N/A	N/A	N/A	N/A	N/A	N/A	N/A		2300/	400	2	N/A	Shaohui Fan, 2000
1061	Fujian	Jiangle National Forest Farm	26°26′N	117 °05′E	180-500	N/A	15-45	Planted	18.2	1910	N/A	10.9	11	N/A	N/A		N/A	N/A	N/A	N/A	N/A	N/A	N/A		2300/0.8	N/A	1	2012	Guangyi Mei et al., 2013
1062	Guangxi	Laoshan Forest Farm	24°14′N	106°15′E	1373	N/A	N/A	Planted	20.7	1190.3	17.5	13.17	10.03	N/A	N/A		35.2344	7.8776	5.19097	5.24306	48.303	11.9835	60.2865	6	2304/	N/A	N/A	N/A	Feng Wei et al., 1991
1063	Fujian	Jiuxian Mountain Forest Park	25°16′N	118°6′40″E	1325	HSU	N/A	Planted	18	1900	18	14.8	8.5	N/A	N/A		N/A	N/A	N/A	N/A	N/A	N/A	N/A		2305/	400	3	2000	Jinzhang Ouyang, 2017
1064	Fujian	Huangtian State-owned Forest Farm	25°36′N	118°37′E	183	HSU	25	Planted	17.7	1479	9	8.5	7.1	0.022	50.69	3	10.49	3.91	2.82	N/A	17.22	4.44	21.66	3	2305/	670	4	2003	Jianqing Lin, 2004
1065	Hunan	Fushou Forest Farm	28°03′00″ N	113°41′15″E	835-1573	N/A	25	Planted	12.1	2200	22	14.9	12.57	N/A	N/A		N/A	N/A	N/A	N/A	N/A	N/A	N/A		2307/0.8	600	1	N/A	Xiaoyu Cao et al., 2018*
1066	Fujian	Baisha State-owned Forest Farm	25°04'N	116° 30' E	400-700	N/A	29.5	Planted	20.1	1600	5	7.34	6.08E	N/A	N/A		N/A	N/A	N/A	N/A	N/A	N/A	N/A		2307/	600	4	2018	Zhenyu Wang, 2020
1067	Fujian	Jiangle County	26°41′03″N	117°30′24″E	290	SH	29	Planted	18.7	1698	30	16.3	14.4	N/A	N/A		N/A	N/A	N/A	N/A	N/A	N/A	N/A		2309/0.7	400	3	2014	Lin Cao, 2015
1068	Fujian	Jiangle County	26°41′03″N	117°30′24″E	290	SH	29	Planted	18.7	1698	30	16.3	14.4	N/A	N/A		N/A	N/A	N/A	N/A	N/A	N/A	N/A		2309/0.7	600	3	2014	Lin Cao, 2015
1069	Hunan	Huitong county	26° 50′N	109° 45′E	270-400	N/A	N/A	Planted	16.8	1200-1600	14	14.6	14.1	N/A	N/A		36.25	2.33	2.99	6.13	41.57	3.41	44.98	1	2310/	667	1	N/A	Dalun Tian et al., 2011
1070	Hunan	Huitong county	26° 50′N	109° 45′E	270-400	N/A	N/A	Planted	16.8	1200-1600	18	15.5	15.4	N/A	N/A		52	4.95	3.59	8.05	60.54	3.7	64.24	1	2310/	667	1	N/A	Dalun Tian et al., 2011
1071	Hunan	Huitong County	26°50′N	109°45′E	300-500	N/A	N/A	Planted	16.8	1300	14	14.6	14.1	0.119481	276	5	34.7403	3.23377	2.5368	5.55411	40.5108	3.31602	43.8095	5	2310/	N/A	N/A	N/A	Weizhu Pan et al., 1981
1072	Hunan	Huitong County	26°50′N	109°45′E	300-500	N/A	N/A	Planted	16.8	1300	18	15.5	15.4	0.144892	334.7	5	51.8442	4.44589	3.31169	7.97835	59.6017	3.77489	63.3766	5	2310/	N/A	N/A	N/A	Weizhu Pan et al., 1981
1073	Guangxi	Qingmingshan Forest Farm	24°59′N	108°48′E	220	N/A	N/A	Planted	18.8	1630.6	28	15.12	14.77	N/A	N/A		N/A	N/A	N/A	N/A	N/A	N/A	N/A		2311/	600	1	2011	Yuhua Tao and Lirong Bai, 2018
1074	Jiangxi	Guanshan Forest Farm	27°15′N	115°29′E	113	N/A	18	Planted	18	1640	15	9.2	8.3	N/A	N/A		N/A	N/A	N/A	N/A	N/A	N/A	N/A		2316/	600	3	N/A	Wei Zeng et al., 2016
1075	Fujian	Jiangle National Forest Farm	26°26′N	117 °05′E	180-500	N/A	15-45	Planted	18.2	1910	N/A	14.9	14.1	N/A	N/A		N/A	N/A	N/A	N/A	N/A	N/A	N/A		2317/0.9	N/A	1	2012	Guangyi Mei et al., 2013
1076	Hunan	Huitong county	26° 50′N	109° 45′E	280-390	N/A	N/A	Planted	15-17	1270-1650	19	15.38	12.91	N/A	N/A		48.6966	N/A	3.82391	N/A	N/A	9.73673	N/A	1	2317/	N/A	N/A	N/A	Meifang Zhao et al., 2009
1077	Hunan	Huitong County	26°50′N	109°45′E	300-500	N/A	N/A	Planted	16.9	1250	26	23.5	17.1	N/A	N/A		N/A	N/A	N/A	N/A	N/A	N/A	N/A		2319/	600	4	2018	Yiye Xu, 2019
1078	Fujian	Fanqiao State-owned Forest Farm	27°16′N	117 °43′E	225-363	HSU	28	Planted	18.2	1780	N/A	12.4	9.7	0.062972	146.41	1	24.1	1.95	2.65	2.05	28.7	9.55	38.25	1	2325/	400	1	2009	Chonghe Wei, 2010
1079	Fujian	Guanzhuang State-owned Forest Farm	26°6′N	117°32′E	170	N/A	N/A	Planted	19.3	1880	17	18.5	17.2	N/A	N/A		N/A	N/A	N/A	N/A	N/A	N/A	N/A		2325/	400	5	2015	Shuangquan Zheng, 2016
1080	Guangxi	Beijianghe Forest Farm	24°57′N	109°11′E	500	SU	24	Planted	18.8	1824.6	15	13.2	12.5	N/A	N/A		N/A	N/A	N/A	N/A	N/A	N/A	N/A		2325/0.76	600	3	2019	Liwen Lin et al., 2020
1081	Anhui	Foziling Forest Farm	31°06′N	116°11′E	1050	HSU	38	Planted	15.2	1600	22	13.38	10.27	0.0777376	180.74	6	N/A	N/A	N/A	N/A	38.0774	7.14839	45.2258	6	2325/0.75	670	3	N/A	Xiaoniu Xu and Hongkai Li, 1996
1082	Guangdong	Yunfu County	22°34′N	112°07′E	300	N/A	N/A	Planted	21.5	1595	N/A	10.6	8.4	N/A	N/A		N/A	N/A	N/A	N/A	N/A	N/A	N/A		2325/	N/A	10	N/A	Jieyin Wu, 1981
1083	Guangxi	Samboling Forest Farm	24°11'N	109°41'E	275	N/A	N/A	Planted	20.5	1548	20	10.6	10.6	0.0554839	129	1	N/A	N/A	N/A	N/A	N/A	N/A	N/A		2325/	N/A	N/A	N/A	Kejixiezuozu,1977*
1084	Zhejiang	Huangtan Forest Farm	29°3'15"N	120°27'0.8"E	100	HSH	N/A	Planted	16.2	1486	26	15.5	10.85	0.112548	261.675	1	N/A	N/A	N/A	N/A	N/A	N/A	N/A		2325/	N/A	N/A	N/A	Binghua Zhao et al., 1990*
1085	Fujian	Fengtian State Forest Farm	25°17′N	117°41′E	340	HSU	20	Planted	19.5	1800	5	5.6	5.4	N/A	N/A		N/A	N/A	N/A	N/A	N/A	N/A	N/A		2340/	670	6	2016	Qingyuan Chen, 2016
1086	Guangdong	Hanjiang Forest Farm	23°25'49"N	116°42'10"E	5	N/A	N/A	Planted	19	1600	16	13.1	10.4	0.0760897	178.05	1	58.8	N/A	N/A	N/A	76.3	N/A	N/A	1	2340/	N/A	N/A	N/A	Chuncheng Li, 1992
1087	Guangxi	Liuwanshan Forest Farm	22°35'N	109°53'E	400	N/A	N/A	Planted	21.5	1632	18	9.67	6.9	0.0269231	63	1	N/A	N/A	N/A	N/A	N/A	N/A	N/A		2340/	N/A	N/A	N/A	Kejixiezuozu,1977*
1088	Guangxi	Fubo Experimental Forest Farm	21°57′47″N	106°39′50″E	348	SU	34	Planted	20.2	1400	26	17.2	14.3	N/A	N/A		N/A	N/A	N/A	N/A	N/A	N/A	N/A		2341/0.85	400	4	2013	Angang Ming et al., 2016
1089	Hunan	Huitong County	26°50′N	109°45′E	270-355	SH	25	Planted	16.9	1250	N/A	14.06	12.04	N/A	N/A		N/A	N/A	N/A	N/A	N/A	N/A	N/A		2350/0.65	400	5	2003	Liangsheng Zhao et al., 2013
1090	Fujian	Jiangle National Forest Farm	26°25′N	117°05′E	412-798	SU	24	Planted	18.9	1665	11	16	13.9	N/A	N/A		N/A	N/A	N/A	N/A	N/A	N/A	N/A		2350/0.9	600	3	2018	Bo Shi, 2019
1091	Fujian	Liucheng Village, Sanyuan District, Sanming City	26°09′N	117°32′E	220-400	N/A	N/A	Planted	19.6	1775	N/A	9.1	8.6	N/A	N/A		N/A	N/A	N/A	N/A	N/A	N/A	N/A		2350/	600	3	N/A	Xiujin Wei, 2008
1092	Fujian	Huangkengling, Zhenghu Township, Sha County	26°13′N	117°33′E	580-750	HSH	25	Planted	17.2	1800	10	7.53	5.83	N/A	N/A		N/A	N/A	N/A	N/A	N/A	N/A	N/A		2350/	600	3	2005	Kunfu Hua, 2006*
1093	Fujian	Guanzhuang State-owned Forest Farm	26°6′N	117°32′E	616	N/A	N/A	Planted	19.6	1820	N/A	7.8	8.4	N/A	N/A		N/A	N/A	N/A	N/A	N/A	N/A	N/A		2350/	N/A	N/A	2013	Guanghe Luo, 2015
1094	Hunan	Huitong County	26°50′N	109°45′E	270-356	SH	25	Planted	16.8	1250	10	13.4	11.9	N/A	N/A		N/A	N/A	N/A	N/A	N/A	N/A	N/A		2350/0.65	N/A	N/A	N/A	Qian Wu et al., 2016
1095	Jiangxi	Zhaoxia Forest Farm	28°38′N	115°15′E	70	N/A	N/A	Planted	17.4	1613	N/A	14	11.5	N/A	N/A		N/A	N/A	N/A	N/A	N/A	N/A	N/A		2355/	667	1	N/A	Linyekexueyanjiusuo,1978
1096	Guangxi	Pingtianshan Forest Farm	23°12'N	109°28'E	170	N/A	N/A	Planted	21.1	1520	14	12.3	9.8	0.0647134	152.4	1	N/A	N/A	N/A	N/A	N/A	N/A	N/A		2355/	N/A	N/A	N/A	Kejixiezuozu,1977*
1097	Fujian	State-owned Forest Farm in the Suburbs of Sanming City	26°29′15″N	117°37′35″E	515	N/A	20	Planted	19.4	1726.3	14	12.2	11.9	N/A	N/A		32.778	6.014	7.342	N/A	46.13	N/A	N/A	1	2360/	600	3	2012	Bifang Zhan, 2013
1098	Hunan	Huitong county	26° 50′N	109° 45′E	270-400	N/A	N/A	Planted	16.8	1200-1600	7	8.2	6.3	N/A	N/A		6.43	1.8	2.78	0.94	11.02	1.72	12.74	1	2364/	667	1	N/A	Dalun Tian et al., 2011
1099	Hunan	Huitong county	26° 50′N	109° 45′E	270-400	N/A	N/A	Planted	16.8	1200-1600	11	11.7	9.8	N/A	N/A		17.99	3.44	4.55	3.17	25.98	5.13	31.11	1	2364/	667	1	N/A	Dalun Tian et al., 2011
1100	Guangdong	Tianjingshan Forest Farm	24°41′35″N	113°1′58″E	688	SU	21	Planted	17.1	2800	N/A	11.5	6.6	N/A	N/A		N/A	N/A	N/A	N/A	N/A	N/A	N/A		2367/	600	1	2008	Qianhe et al., 2010
1101	Guangxi	Qingmingshan Forest Farm	24°59′00″N	108°48′00″E	320	N/A	N/A	Planted	18.8	1630.6	N/A	14.3	14.3	N/A	N/A		N/A	N/A	N/A	N/A	N/A	N/A	N/A		2367/	600	1	N/A	Juping Luo, 2013
1102	Hunan	Jindong Forest Farm	26°2′10″N	110°53′43″E	130	SH	18	Planted	18	1745	7	7.1	6	N/A	N/A		N/A	N/A	N/A	N/A	N/A	N/A	N/A		2367/0.7	600	1	2016	Xiaoyu Cao et al., 2019
1103	Hunan	Fu Shou Mountain	28°3′00″N	113°41′15″E	835-1573	N/A	40	Planted	12.1	2200	20	15.1	12.2	N/A	N/A		N/A	N/A	N/A	N/A	N/A	N/A	N/A		2367/	600	3	2012	Yongqi Zhou et al., 2014*
1104	Hunan	Fu Shou Mountain	28°3′00″N	113°41′15″E	835-1573	SU	40	Planted	12.1	2200	23	14.19	10.67	N/A	N/A		N/A	N/A	N/A	N/A	N/A	N/A	N/A		2367/	600	6	2012	Jiping Li et al., 2014
1105	Jiangxi	Qianyanzhou	26°44′48″N	115°04′13″E	100	N/A	N/A	Planted	17.9	1489	N/A	14.5	10.8	N/A	N/A		N/A	N/A	N/A	N/A	N/A	N/A	N/A		2368/	400	11	2005	Zeqing Ma et al., 2007
1106	Hunan	Buziling Forest Farm	26°28′21″N	110°12′23″E	260-290	HSU	22	Planted	16.8	1320	15	13.6	14.1	N/A	N/A		N/A	N/A	N/A	N/A	N/A	N/A	N/A		2368/0.95	1000	3	2014	Zhihao Zhou, 2019
1107	Fujian	Xiabian Forest Farm	26°18'12"N	117°8'38"E	620	N/A	25	Planted	15.5	1750	N/A	17	14.3	0.1595	378.015	1	N/A	N/A	N/A	N/A	N/A	N/A	N/A		2370/	600	1	1990	Junqin Zhang et al., 1999
1108	Guangdong	Xijiang Forest Farm	23°08′N	114°48′E	300-400	N/A	25-30	Planted	21.3	1602	31	13	12.5	0.0841772	199.5	1	N/A	N/A	N/A	N/A	N/A	N/A	N/A		2370/	N/A	N/A	N/A	Wenzhu Xie, 1987
1109	Fujian	Ninghua State-owned Forest Farm	26°20′N	116°32′E	300-1000	N/A	N/A	Planted	17	1800	12	12.4	11.5	N/A	N/A		22.3116	4.16842	7.17474	N/A	33.65	10.7158	44.3663	9	2375/	400	3	2014	Xinrong Fan, 2015
1110	Guangxi	Daqingshan Experimental Forest Farm	21°57′N	106°39′E	690-710	N/A	25-30	Planted	21.1	1350	12	13.68	11.75	0.00780664	18.572	8	24.79	3.17	1.77	3.03	29.73	7.62	37.35	8	2379/	600	4	N/A	Qiuxiang Deng et al., 2008
1111	Fujian	Xinkou Teaching Forest Farm	26°16′N	117°46′E	205-500	N/A	N/A	Planted	18.2	1700	8	11.17	9.45	N/A	N/A		N/A	N/A	N/A	N/A	N/A	10.82	N/A	3	2382/	400	3	N/A	Yayun Jia et al., 2016
1112	Guangdong	Xiaolong Forest Farm	23°33'9"N	113°8'14"E	205-500	N/A	N/A	Planted	18.2	1700	N/A	11.17	9.45	N/A	N/A		N/A	N/A	N/A	N/A	N/A	N/A	N/A		2382/	400	3	N/A	Wenjun Lai, 2016
1113	Hunan	Huitong Forest Ecological Experimental Station	26°48′N	109°30′E	300-1100	N/A	N/A	Planted	16.5	1300	9	13.62	10.58	N/A	N/A		N/A	N/A	N/A	N/A	N/A	N/A	N/A		2383/	400	3	2014	Siyi Ding et al., 2015; Yuchen She et al., 2016
1114	Fujian	Jiangle National Forest Farm	26°26′N	117 °05′E	180-500	N/A	15-45	Planted	18.2	1910	N/A	15.4	16.8	N/A	N/A		N/A	N/A	N/A	N/A	N/A	N/A	N/A		2383/1	N/A	1	2012	Guangyi Mei et al., 2013
1115	Fujian	Weimin Forest Farm	27°05′N	117°43′E	355-370	N/A	32-35	Planted	19.4	1712	12	10.85	9.02	N/A	N/A		N/A	N/A	N/A	N/A	N/A	N/A	N/A		2386/1	600	3	2017	Chaoqun Wang et al., 2019
1116	Fujian	Nanping City	26°38′N	118°10′ E	72	N/A	N/A	Planted	19.4	1800	10	10.7	9.1	N/A	N/A		N/A	N/A	N/A	N/A	N/A	N/A	N/A		2387/	N/A	N/A	N/A	Deling Jin, 2000*
1117	Fujian	Niukenglong, Dongmen, Jian'ou City	26°38′54″N	117°45′58″E	320	N/A	23.5	Planted	18.7	1663.7	N/A	10.8	8.7	N/A	N/A		N/A	N/A	N/A	N/A	N/A	N/A	N/A		2390/0.8	N/A	N/A	2002	Rongzhen Huang, 2005
1118	Fujian	Niukenglong, Jian'ou City	26°38′54″N	117°45′58″E	317	N/A	23.5	Planted	18.7	1663.7	N/A	10.8	8.7	N/A	N/A		N/A	N/A	N/A	N/A	N/A	N/A	N/A		2390/0.8	N/A	N/A	2002	Rongzhen Huang, 2005
1119	Fujian	Niukenglong, Jian'ou City	26°38′54″N	117°45′58″E	360	N/A	23.5	Planted	18.7	1663.7	N/A	10.8	8.7	N/A	N/A		N/A	N/A	N/A	N/A	N/A	N/A	N/A		2390/0.8	N/A	N/A	2002	Jianfen Guo et al., 2006; Jianfen Guo et al., 2006
1120	Fujian	Yong'an State-owned Forest Farm	29°16′N	109°50′E	205-500	N/A	N/A	Planted	17.2	1650	8	11.2	9.5	N/A	N/A		N/A	N/A	N/A	N/A	N/A	N/A	N/A		2391/	400	3	N/A	Qi Li, 2018
1121	Hunan	Jindong Forest Farm	26°2′10″N	110°53′43″E	130	SH	19	Planted	18	1745	7	6.9	5.8	N/A	N/A		N/A	N/A	N/A	N/A	N/A	N/A	N/A		2398/0.7	600	1	2016	Xiaoyu Cao et al., 2019
1122	Fujian	Baisha State-owned Forest Farm	25°04'N	116° 30' E	400-700	N/A	26	Planted	20.1	1600	8	10.13	8.38E	N/A	N/A		N/A	N/A	N/A	N/A	N/A	N/A	N/A		2398/	600	4	2018	Zhenyu Wang, 2020
1123	Fujian	Xiaojiang Village, Yangzhuang Township, Wuyishan City	27°50'N	117°53'E	700-920	HSU	25-30	Planted	17.3	1926	N/A	6.9	6	N/A	N/A		N/A	N/A	N/A	N/A	N/A	N/A	N/A		2400/	100	1	2017	Guoyong He, 2018
1124	Fujian	Xiaojiang Village, Yangzhuang Township, Wuyishan City	27°50'N	117°53'E	700-920	HSU	25-30	Planted	17.3	1926	N/A	8.8	7.8	N/A	N/A		N/A	N/A	N/A	N/A	N/A	N/A	N/A		2400/	100	1	2017	Guoyong He, 2018
1125	Fujian	Youxi County	25.8°N	117.8°E	225	HSH	36	Planted	18.9	1600	6	8.76	6.17	N/A	N/A		N/A	N/A	N/A	N/A	N/A	N/A	N/A		2400/	400	1	N/A	Yaoxi Wu and Zhenwen Li, 1991
1126	Fujian	Yong'an State-owned Forest Farm	25° 33′N	116°56′E	260	HSU	21	Planted	19.1	1688	6	10.15	6.91	N/A	N/A		9.04	2.96	4.91	N/A	15.91	4.04	19.95	3	2400/	400	3	N/A	Yiquan Chen, 2012
1127	Fujian	Yong'an State-owned Forest Farm	25° 33′N	116°56′E	260	HSU	21	Planted	19.1	1688	6	10.36	7.29	N/A	N/A		9.95	3.5	5.84	N/A	19.29	4.86	24.15	3	2400/	400	3	N/A	Yiquan Chen, 2012
1128	Fujian	Xinkou Teaching Forest Farm	26°10′N	117°27′E	205	N/A	N/A	Planted	19.1	1749	11	10.2	9.3	N/A	N/A		N/A	N/A	N/A	N/A	N/A	N/A	N/A		2400/0.7	400	3	2013	Linlin He et al., 2015
1129	Fujian	Huangfang Township, Jianning County	26°59′N	116°53′E	450	N/A	N/A	Planted	15	1727	N/A	4.5	3.8	N/A	N/A		N/A	N/A	N/A	N/A	N/A	N/A	N/A		2400/	400	3	2014	Jisi Chen, 2015
1130	Hunan	Huitong County	26°50′N	109°45′E	270-355	SH	25	Planted	16.9	1250	N/A	11.36	9.56	N/A	N/A		N/A	N/A	N/A	N/A	N/A	N/A	N/A		2400/0.4	400	5	2003	Liangsheng Zhao et al., 2013
1131	Fujian	Jiangle National Forest Farm	26°25′N	117°05′E	400-800	HSH	15	Planted	16.65	1676.3	10	12.4	12.9	N/A	N/A		12.19	1.83	2.9	1.77	16.92	3.24	20.16	2	2400/0.35	600	1	N/A	Hongtao Tu et al., 2015
1132	Hunan	Jinglongqiao Town, Cili County	29°16′32.91″N	111°06′15.25″E	133.41	N/A	N/A	Planted	16.3	1440	N/A	14.17	12.24	N/A	N/A		N/A	N/A	N/A	N/A	N/A	N/A	N/A		2400/	600	1	2011	Xie Zhang et al., 2018
1133	Hunan	Jinglongqiao Town, Cili County	29°16′32.91″N	111°06′15.25″E	133.41	N/A	N/A	Planted	16.3	1440	N/A	23.38	15.65	N/A	N/A		N/A	N/A	N/A	N/A	N/A	N/A	N/A		2400/	600	1	2011	Xie Zhang et al., 2018
1134	Fujian	Huangkang Village, Jian'ou City	26°45′N	118°18′E	380	HSU	21	Planted	16.8	1900	N/A	10.2	6.08	0.0273	65.52	1	11.92	3.64	2.8	N/A	18.35	8.43	26.78	1	2400/	600	3	1998	Xiucheng Su, 2000
1135	Zhejiang	Caiyuan Township, Suichang County	28°26'21"N	118°56'47"E	300-400	N/A	25	Planted	17.1	1212	20	11	10.1	N/A	N/A		N/A	N/A	N/A	N/A	N/A	N/A	N/A		2400/0.95	600	4	2010	Jianhua Pan et al., 2014
1136	Zhejiang	Nianbadu Town, Jiangshan City	28°17′49′′ N	118°29′11′′E	360	HSU	45	Planted	17	1925	35	11.9	8.2	N/A	N/A		N/A	N/A	N/A	N/A	N/A	N/A	N/A		2400/0.7	900	1	2017	Wenkai Liao et al., 2019
1137	Fujian	Jingdong Village, Chengdong Township, Sanyuan District, Sanming City	26°13′N	117°34′E	330	N/A	N/A	Planted	19.3	1669	10	9.8	8.9	N/A	N/A		N/A	N/A	N/A	N/A	N/A	N/A	N/A		2400/0.85	1200	1	2012	Ruilan Su, 2017
1138	Fujian	Jiangle National Forest Farm	26°26′N	117 °05′E	180-500	N/A	15-45	Planted	18.2	1910	N/A	13.5	12.6	N/A	N/A		N/A	N/A	N/A	N/A	N/A	N/A	N/A		2400/0.9	N/A	1	2012	Guangyi Mei et al., 2013
1139	Hunan	Huitong County	26°50′N	109°45′E	270-355	SH	25	Planted	16.8	1250	5	7.1	7.6	N/A	N/A		N/A	N/A	N/A	N/A	N/A	N/A	N/A		2400/0.4	N/A	N/A	N/A	Qian Wu et al., 2016
1140	Zhejiang	Kaihua County Forest Farm	29°08′21″N	118°24′05″E	230	HSH	N/A	Planted	16.4	1805	N/A	15.5	13.2	N/A	N/A		N/A	N/A	N/A	N/A	N/A	N/A	N/A		2400/	N/A	N/A	2016	Anna Yang et al., 2019
1141	Zhejiang	Kaihua County Forest Farm	29°08′21″N	118°24′04″E	230	HSH	N/A	Planted	16.4	1805	N/A	14	12.8	N/A	N/A		N/A	N/A	N/A	N/A	N/A	N/A	N/A		2400/	N/A	N/A	2016	Anna Yang et al., 2019
1142	Fujian	Xikou Town, Jianning County	26°30′N	116°30′E	480	N/A	15-18	Planted	16.8	1950	N/A	7.36	5.13	N/A	N/A		7.18	2.31	1.83	N/A	11.32	3.86	15.19	3	2405/	400	4	1999	Guoqin Qian, 2000
1143	Fujian	Wuhu Mountain, Xiangqian Town, Minhou County	25°47′35″N	118°52′10″E	523	HSU	18-26	Planted	19	1450	10	10.86	8.35	N/A	N/A		8.42827	2.72765	1.82952	N/A	12.9854	5.52599	18.5	9	2405/	500	3	2001	Kelin Chen, 2002
1144	Jiangxi	Qixiling Forest Farm	26°43′30″N	114°5′E	230-620	N/A	15-25	Planted	18.1	1685	7	12.1	9	N/A	N/A		N/A	N/A	N/A	N/A	N/A	N/A	N/A		2405/	800	1	2008	Lizhong He et al., 2009
1145	Guangdong	Meizhou Experimental Base	24°19′N	116°12′E	250	N/A	N/A	Planted	25	2498	N/A	10.87	8.36	N/A	N/A		N/A	N/A	N/A	N/A	N/A	4.78	N/A		2406/	N/A	N/A	N/A	Haiming Chen, 2019
1146	Hunan	Jindong Forest Farm	26°2′10″N	110°53′43″E	130	SH	20	Planted	18	1745	7	6.8	5.9	N/A	N/A		N/A	N/A	N/A	N/A	N/A	N/A	N/A		2412/0.7	600	1	2016	Xiaoyu Cao et al., 2019
1147	Fujian	Jiangle County	26°41′02″N	117°30′15″E	263	HSU	35	Planted	18.7	1698	25	14.9	13.2	N/A	N/A		N/A	N/A	N/A	N/A	N/A	N/A	N/A		2414/0.9	600	3	2014	Lin Cao, 2015
1148	Hunan	Huitong County	26°56′N	109°59′E	469	N/A	N/A	Planted	16.8	1250	12	13.65	11.96	N/A	N/A		N/A	N/A	N/A	N/A	N/A	N/A	N/A		2415/	400	10	N/A	Ruiteng Cheng, 2019
1149	Jiangxi	Zhaoxia Forest Farm	28°38′N	115°15′E	70	N/A	N/A	Planted	17.4	1613	N/A	12.1	10.9	N/A	N/A		N/A	N/A	N/A	N/A	N/A	N/A	N/A		2415/	667	1	N/A	Linyekexueyanjiusuo,1978
1150	Hunan	Fushou Forest Farm	28°3′00″N	113°41′15″E	1078	HSH	25	Planted	12.1	2200	20	13.3	10.1	N/A	N/A		N/A	N/A	N/A	N/A	N/A	N/A	N/A		2417/0.8	600	1	N/A	Xiaoyu Cao and Jiping Li, 2014*
1151	Fujian	Jiangle County	26°43'45"N	117°28'15"E	200	N/A	N/A	Planted	18.7	1698.2	6	6.3	5.1	N/A	N/A		N/A	N/A	N/A	N/A	N/A	N/A	N/A		2418/	N/A	N/A	N/A	Lin Cao, 2016
1152	Fujian	Hua'an County	25°00′N	117°32′E	107	N/A	N/A	Planted	20.6	1870	N/A	5.9	5.6	N/A	N/A		N/A	N/A	N/A	N/A	N/A	N/A	N/A		2424/0.5	N/A	N/A	2011	Jinwen Chen, 2017
1153	Hubei	Gangpenshui Forest Farm	30°16'20"N	109°29'17"E	1100	N/A	N/A	Planted	14.2	1219	22	15	14.7	N/A	N/A		N/A	N/A	N/A	N/A	N/A	N/A	N/A		2430/	670	1	1978	Yi Yu, 1978*
1154	Jiangxi	Guanxi Town, Taihe County	26°45'N	115°4'12"E	100	N/A	N/A	Planted	17.9	1489	N/A	20.5	17.2	N/A	N/A		N/A	N/A	N/A	N/A	N/A	N/A	N/A		2440/0.77	400	1	2016	Xueli Mo et al., 2018
1155	Sichuan	Gong County	28°26'19.86"N	104°42'32"E	430	N/A	N/A	Planted	17	1087	24	14.97	10.98	N/A	N/A		N/A	N/A	N/A	N/A	N/A	N/A	N/A		2440/0.9	400	1	2017	Simeng Song et al., 2021*
1156	Sichuan	Gulin County	28°2'19.824"N	105°48'45"E	520	N/A	N/A	Planted	15	1200	8	6.29	4.61	N/A	N/A		N/A	N/A	N/A	N/A	N/A	N/A	N/A		2440/0.5	400	1	2017	Simeng Song et al., 2021*
1157	Sichuan	Gulin County	28°2'19.824"N	105°48'45"E	520	N/A	N/A	Planted	15	1200	16	14.13	10.19	N/A	N/A		N/A	N/A	N/A	N/A	N/A	N/A	N/A		2440/0.66	400	1	2017	Simeng Song et al., 2021*
1158	Sichuan	Gulin County	28°2'19.824"N	105°48'45"E	520	N/A	N/A	Planted	15	1200	22	17.14	12.68	N/A	N/A		N/A	N/A	N/A	N/A	N/A	N/A	N/A		2440/0.92	400	1	2017	Simeng Song et al., 2021*
1159	Sichuan	Hongya County	29°54'18"N	103°22'22"E	460	N/A	N/A	Planted	16.6	1435	21	16.26	14.67	N/A	N/A		N/A	N/A	N/A	N/A	N/A	N/A	N/A		2440/0.84	400	1	2017	Simeng Song et al., 2021*
1160	Sichuan	Hongya County	29°54'18"N	103°22'22"E	460	N/A	N/A	Planted	16.6	1435	15	14.41	10.88	N/A	N/A		N/A	N/A	N/A	N/A	N/A	N/A	N/A		2440/0.65	400	1	2017	Simeng Song et al., 2021*
1161	Sichuan	Hongya County	29°54'18"N	103°22'22"E	460	N/A	N/A	Planted	16.6	1435	21	15.79	13.98	N/A	N/A		N/A	N/A	N/A	N/A	N/A	N/A	N/A		2440/0.81	400	1	2017	Simeng Song et al., 2021*
1162	Sichuan	Hongya County	29°54'18"N	103°22'22"E	460	N/A	N/A	Planted	16.6	1435	14	13.76	10.25	N/A	N/A		N/A	N/A	N/A	N/A	N/A	N/A	N/A		2440/0.58	400	1	2017	Simeng Song et al., 2021*
1163	Sichuan	Hongya County	29°54'18"N	103°22'22"E	460	N/A	N/A	Planted	16.6	1435	15	15.75	12.11	N/A	N/A		N/A	N/A	N/A	N/A	N/A	N/A	N/A		2440/0.62	400	1	2017	Simeng Song et al., 2021*
1164	Sichuan	Jiangyou City	31°45'25"N	104°43'28"E	535	N/A	N/A	Planted	16	867	12	10.04	7.39	N/A	N/A		N/A	N/A	N/A	N/A	N/A	N/A	N/A		2440/0.56	400	1	2017	Simeng Song et al., 2021*
1165	Sichuan	Naxi	28°46'23"N	105°22'17"E	280	N/A	N/A	Planted	18.2	1098	23	14.83	10.71	N/A	N/A		N/A	N/A	N/A	N/A	N/A	N/A	N/A		2440/0.93	400	1	2017	Simeng Song et al., 2021*
1166	Sichuan	Pengzhou City	30°54ˊN	103°10ˊE	600	N/A	N/A	Planted	16.3	1117	16	14.79	11.01	N/A	N/A		N/A	N/A	N/A	N/A	N/A	N/A	N/A		2440/0.7	400	1	2017	Simeng Song et al., 2021*
1167	Sichuan	Xuyong County	28°9'21.168"N	105°26'41.1"E	370	N/A	N/A	Planted	17.5	1250	23	14.87	10.76	N/A	N/A		N/A	N/A	N/A	N/A	N/A	N/A	N/A		2440/0.93	400	1	2017	Simeng Song et al., 2021*
1168	Sichuan	Yucheng District, Ya'an City	30°0'21.204"N	103°1'57.144"E	570	N/A	N/A	Planted	16.3	1117	24	15.31	11.22	N/A	N/A		N/A	N/A	N/A	N/A	N/A	N/A	N/A		2440/0.9	400	1	2017	Simeng Song et al., 2021*
1169	Hunan	Huitong County	26°50′N	109°45′E	300-500	N/A	N/A	Planted	16.5	1300	7	6.7	5.6	N/A	N/A		N/A	N/A	N/A	N/A	N/A	N/A	N/A		2440/0.7	400	3	2014	Dongjiao Kuang and Pifeng Lei, 2015
1170	Hunan	Huitong County	26°50′N	109°45′E	300-500	N/A	N/A	Planted	16.9	1250	8	6.7	5.6	N/A	N/A		N/A	N/A	N/A	N/A	N/A	N/A	N/A		2440/	400	3	2014	Juan Cao et al., 2016
1171	Hunan	Huitong County	26°50′N	109°45′E	300-500	SH	28	Planted	16.8	1250	7	6.8	5.6	N/A	N/A		N/A	N/A	N/A	N/A	N/A	N/A	N/A		2440/0.7	400	3	2013	Juan Cao et al., 2014, 2015
1172	Jiangxi	Nianzhu Forest Farm	27°30′N	114°30′E	620	N/A	N/A	Planted	17.9	1400	8	11.6	7.5	N/A	N/A		9.77	1.86	2.87	1.47	14.5	N/A	N/A	3	2440/	N/A	N/A	N/A	Jinquan Tong, 2008
1173	Fujian	Yong'an State-owned Forest Farm	25°56′N	117°22′E	300-620	HSU	N/A	Planted	19.1	1800	10	9.2	7.2	N/A	N/A		29.48	6.57	5.29	N/A	41.34	N/A	N/A	3	2445/	600	3	N/A	Heshun Huang, 2011*
1174	Zhejiang	Huangtan Forest Farm	29°3'15"N	120°27'0.8"E	100	SH	N/A	Planted	16.2	1486	26	15.8	11.3	0.111853	273.48	1	N/A	N/A	N/A	N/A	N/A	N/A	N/A		2445/	N/A	N/A	N/A	Binghua Zhao et al., 1990*
1175	Fujian	Zhaixia State-owned Forest Farm	27°49.15′N	118°24.817′E	345	N/A	N/A	Planted	17.4	1700	22	16.18	14.67	N/A	N/A		N/A	N/A	N/A	N/A	N/A	N/A	N/A		2450/	400	1	2017	Xingfa Huang, 2019
1176	Fujian	Jiangle County	26°26′N	117°05'E	284	SU	20	Planted	18.7	1669	11	11.6	9.2	N/A	N/A		N/A	N/A	N/A	N/A	N/A	N/A	N/A		2450/	600	1	2014	Huazhong Lin, 2018
1177	Hunan	Fu Shou Mountain	28°3′00″N	113°41′15″E	835-1573	N/A	4	Planted	12.1	2200	20	13	10.1	N/A	N/A		N/A	N/A	N/A	N/A	N/A	N/A	N/A		2450/	600	3	2012	Yongqi Zhou et al., 2014*
1178	Guangdong	Taiping Town, Guangzhou	23°22′N	113°17′E	10	HSU	20-30	Planted	20.5	2000	N/A	13.5	10.9	N/A	N/A		N/A	N/A	N/A	N/A	N/A	N/A	N/A		2456/	N/A	N/A	2014	Tingting Zeng et al., 2016
1179	Fujian	Xinkou Experimental Forest Farm	26°10′N	117°27′E	205-500	N/A	N/A	Planted	19	1612	N/A	12.46	12.01	N/A	N/A		39.81	3.66	8.01	4.38	51.48	9.87	61.35	6	2460/	400	3	N/A	Taimoor Hassan Farooq et al., 2019
1180	Sichuan	Yutiao Commune Forest Farm of Xuyong County	28°20′N	105°05′E	500	N/A	N/A	Planted	17.5	1250	7	9.7	8.6	N/A	N/A		N/A	N/A	N/A	N/A	N/A	N/A	N/A		2460/	670	1	1980	Benhu Zhao and Xijiu Zhang, 1981
1181	Hunan	Huitong county	26° 50′N	109° 45′E	280-390	N/A	N/A	Planted	15-17	1270-1650	18	15.04	12.56	N/A	N/A		40.9813	N/A	3.71452	N/A	N/A	9.10381	N/A	1	2466/	N/A	N/A	N/A	Meifang Zhao et al., 2009
1182	Guangxi	Laoshan Forest Farm	24°14′N	106°15′E	405	N/A	N/A	Planted	20.7	1190.3	N/A	12.2	9.5	0.0694294	171.56	1	N/A	N/A	N/A	N/A	N/A	N/A	N/A		2471/	N/A	N/A	N/A	Feng Wei et al., 1991
1183	Fujian	Guanzhuang State-owned Forest Farm	26°06′N	117°32′E	150-300	N/A	20-30	Planted	19.2	1628	N/A	10.1	10.5	N/A	N/A		N/A	N/A	N/A	N/A	N/A	N/A	N/A		2475/	400	3	N/A	Jiarong Qiu, 2006
1184	Zhejiang	Beijie Town, Suichang County	28°45'51"N	119°13'29"E	300-400	N/A	25	Planted	17.1	1212	21	11.1	10.5	N/A	N/A		N/A	N/A	N/A	N/A	N/A	N/A	N/A		2475/0.9	600	4	2010	Jianhua Pan et al., 2014
1185	Zhejiang	Hushan Forest Farm	28°35'0.1"N	119°0'41"E	300-400	N/A	25	Planted	17.1	1212	22	11.5	11.5	N/A	N/A		N/A	N/A	N/A	N/A	N/A	N/A	N/A		2475/0.9	600	4	2010	Jianhua Pan et al., 2014
1186	Guangxi	Liuwanshan Forest Farm	22°35'N	109°53'E	400	N/A	N/A	Planted	21.5	1632	18	12	8	0.0418182	103.5	1	N/A	N/A	N/A	N/A	N/A	N/A	N/A		2475/	N/A	N/A	N/A	Kejixiezuozu,1977*
1187	Guangxi	Liuwanshan Forest Farm	22°35'N	109°53'E	400	N/A	N/A	Planted	21.5	1632	18	6.5	9.5	0.0260606	64.5	1	N/A	N/A	N/A	N/A	N/A	N/A	N/A		2475/	N/A	N/A	N/A	Kejixiezuozu,1977*
1188	Hunan	Guangping Town, Huitong County	26°54'14"N	110°2'48"E	270	N/A	N/A	Planted	16.5	1325	17	13	12.4	0.086	212.85	1	N/A	N/A	N/A	N/A	N/A	N/A	N/A		2475/	N/A	N/A	N/A	Changhua Li et al., 1962
1189	Guangxi	Daqingshan Experimental Forest Farm	21°57′N	106°39′E	690-710	N/A	25-30	Planted	20.5-21.7	1200-1500	N/A	13.56	12.1	N/A	N/A		24.7963	3.17467	1.76684	3.03348	29.7378	7.61597	37.3538	8	2479/	600	4	N/A	Qiuxiang Deng et al., 2008
1190	Hunan	Fushou Forest Farm	28°3′00″N	113°41′15″E	1078	SH	11	Planted	12.1	2200	13	10.7	7	N/A	N/A		N/A	N/A	N/A	N/A	N/A	N/A	N/A		2483/0.8	600	1	N/A	Xiaoyu Cao and Jiping Li, 2014*
1191	Hunan	Fu Shou Mountain	28°3′00″N	113°41′15″E	835-1573	N/A	50	Planted	12.1	2200	13	10.7	7.1	N/A	N/A		N/A	N/A	N/A	N/A	N/A	N/A	N/A		2483/	600	3	2012	Yongqi Zhou et al., 2014*
1192	Anhui	Xitian Forest Farm	29°36′N	118°17′E	190	N/A	N/A	Planted	16.2	2000	N/A	11.8	9.8	N/A	N/A		N/A	N/A	N/A	N/A	N/A	N/A	N/A		2487/	N/A	N/A	1990	Xingguo Pan, 1992*
1193	Fujian	Jiangle County	26°48′16″N	117°32′14″E	211	SH	32	Planted	18.7	1698	20	12.4	11.1	N/A	N/A		N/A	N/A	N/A	N/A	N/A	N/A	N/A		2489/0.8	600	3	2014	Lin Cao, 2015
1194	Zhejiang	Niutoushan Forest Farm	28°26′N	118°58′E	278	HSU	20	Planted	16.8	1510	6	8.03	5.9	0.0175823	43.78	1	4.33	1.51	2.61	N/A	8.45	N/A	N/A	1	2490/	480	1	2011	Xiubao Luo, 2013
1195	Fujian	Sandu Village, Shuibei Town, Shaowu City	27°25′N	117°40′E	260	N/A	N/A	Planted	17.7	1786	6	8.03	5.9	N/A	N/A		N/A	N/A	N/A	N/A	N/A	N/A	N/A		2490/	480	3	2002	Guiping He et al., 2004*
1196	Fujian	Wangtai Town, Yanping District, Nanping City	26°38′N	117°58′E	175	N/A	20-25	Planted	18.7	1662.9	5	6.85	5.22	0.0115221	28.69	6	3.43775	1.37349	2.15663	N/A	6.97189	N/A	N/A	6	2490/	720	3	2001	Fang Liu, 2002
1197	Fujian	Sandu Village, Shuibei Town, Shaowu City	27°25′N	117°40′E	265	HSH	25	Planted	17.7	1786	7	9.03	6.71	0.0248474	61.87	16	7.11807	1.47189	2.34137	N/A	10.9277	N/A	N/A	16	2490/	N/A	N/A	2002	Guiping He et al., 2003
1198	Anhui	Xitian Forest Farm	29°36′N	118°17′E	190	N/A	N/A	Planted	16.2	2000	N/A	12.2	8.5	N/A	N/A		N/A	N/A	N/A	N/A	N/A	N/A	N/A		2492/	N/A	N/A	1990	Xingguo Pan, 1992*
1199	Jiangsu	Jurong County Forest Farm	31°45′N	119°17′E	60	N/A	N/A	Planted	15.5	1006	16	9.9	7	N/A	N/A		N/A	N/A	N/A	N/A	N/A	N/A	N/A		2500/	100	1	N/A	Jurongxianlinchang, 1974*
1200	Jiangsu	Jurong County Forest Farm	31°45′N	119°17′E	60	N/A	N/A	Planted	15.5	1006	16	10.36	7.25	N/A	N/A		N/A	N/A	N/A	N/A	N/A	N/A	N/A		2500/	100	1	N/A	Jurongxianlinchang, 1974*
1201	Jiangsu	Jurong County Forest Farm	31°45′N	119°17′E	60	N/A	N/A	Planted	15.5	1006	16	9.62	7.35	N/A	N/A		N/A	N/A	N/A	N/A	N/A	N/A	N/A		2500/	100	1	N/A	Jurongxianlinchang, 1974*
1202	Fujian	Zengfang Village, Huaqiao Township, Guangze County	27°18′N	117E	270	HSU	30	Planted	17.6	2025	N/A	12.3	9.1	N/A	N/A		N/A	N/A	N/A	N/A	N/A	N/A	N/A		2500/1	400	1	N/A	Qingli Xu, 2007
1203	Fujian	Yong'an State-owned Forest Farm	25° 33′N	116°56′E	260	HSU	21	Planted	19.1	1688	6	11.08	7.6	N/A	N/A		11.56	3.73	6.58	N/A	21.87	5.7	27.57	3	2500/	400	3	N/A	Yiquan Chen, 2012
1204	Guangdong	Gaoming County	22°43′N	112°40′E	130	HSH	30	Planted	22	2000	10	14.6	14	N/A	N/A		N/A	N/A	N/A	N/A	N/A	N/A	N/A		2500/0.95	400	3	2004	Li Xue et al., 2008
1205	Hunan	Huitong County	26°50′N	109°45′E	300-500	N/A	N/A	Planted	16.9	1250	3	3.7	2.8	N/A	N/A		N/A	N/A	N/A	N/A	N/A	N/A	N/A		2500/	400	3	2014	Juan Cao et al., 2016
1206	Fujian	Weimin Forest Farm	27°05′N	117°43′E	340-360	N/A	28-32	Planted	19.4	1712	3	4.06	2.93	N/A	N/A		N/A	N/A	N/A	N/A	N/A	N/A	N/A		2500/0.4	600	3	2017	Chaoqun Wang et al., 2019
1207	Guangxi	Huangmian Forest Farm	24°46′N	109°53′E	230	FL	16	Planted	19	1560	8	7.8	9.3	N/A	N/A		N/A	N/A	N/A	N/A	N/A	N/A	N/A		2500/	600	3	2017	Tao Tao and Lijun Lu, 2017*
1208	Jiangxi	Guanshan Forest Farm	27°30′N	114°30′E	305	HSU	N/A	Planted	18	1627	29	18.75	15.25	N/A	N/A		N/A	N/A	N/A	N/A	N/A	N/A	N/A		2500/	600	9	N/A	Zhao Zhang, 2012
1209	Jiangxi	Nianzhu Forest Farm	27°30′N	114°30′E	202	SU	15	Planted	17.2	1600	N/A	15.76	11.3	N/A	N/A		N/A	N/A	N/A	N/A	N/A	N/A	N/A		2500/0.81	1000	1	2018	Yongqiang Zhang et al., 2020
1210	Anhui	Bo Village Forest Farm	29°48′N	117°18′E	200	N/A	N/A	Planted	15.9	1670	16	9.8	10.1	N/A	N/A		N/A	N/A	N/A	N/A	N/A	N/A	N/A		2500/	N/A	N/A	N/A	Deyu Wang, 2005
1211	Fujian	Huangdun Village, Dongkeng Township, Yanping District, Nanping City	26°39'36"N	118°10'9"E	60	HSH	24	Planted	18.8	1663	N/A	9.66	7.46	N/A	N/A		5.75	0.99	1.39	0.8	8.13223	1.84378	19.976	3	2500/0.86	N/A	N/A	2006	Xiaoyue Chen, 2009
1212	Fujian	Wuyi Forest Farm	26°48′N	117°53′E	400-750	N/A	20-25	Planted	20.3	1509	10	6.33	5.19	0.0092	23.371	1	4.0978	2.28743	2.15768	N/A	8.54291	2.82834	11.3713	1	2505/	400	3	2006	Zhixin Chen, 2007
1213	Fujian	Caoban Village, Guanqiao Town, Anxi County	27°09′N	118°39′E	228	HSH	12	Planted	21	1800	N/A	6.8	5.5	0.014012	35.1	4	N/A	N/A	N/A	N/A	N/A	N/A	N/A		2505/0.5	400	3	2008	Qingtian Wang, 2009
1214	Fujian	Changtan State Forest Farm	27°27′31″N	117°37′22″E	660	N/A	N/A	Planted	18	1916.4	8	9.6	8.5	N/A	N/A		N/A	N/A	N/A	N/A	N/A	N/A	N/A		2505/	400	3	2016	Heding Liu, 2017
1215	Hubei	Ganxi Mountain Forest Farm	30°15'0.8"N	108°51'41"E	1450	N/A	N/A	Planted	13.3	1186	20	13.5	12	N/A	N/A		N/A	N/A	N/A	N/A	N/A	N/A	N/A		2505/	670	1	1978	Yi Yu, 1978*
1216	Fujian	Xiushan Village, Kanshi Town, Yongding District, Longyan City	24°54'51"N	116°48'28"E	341	N/A	N/A	Planted	20.6	1515	N/A	6.75	6.2	N/A	N/A		N/A	N/A	N/A	N/A	N/A	N/A	N/A		2505/	68000	1	2019	Hongzhi Fan, 2020
1217	Fujian	Xiushan Village, Kanshi Town, Yongding District, Longyan City	24°54'51"N	116°48'28"E	341	N/A	N/A	Planted	20.6	1515	N/A	3.58	3.28	N/A	N/A		N/A	N/A	N/A	N/A	N/A	N/A	N/A		2505/	98000	1	2017	Hongzhi Fan, 2020
1218	Fujian	Xiushan Village, Kanshi Town, Yongding District, Longyan City	24°54'51"N	116°48'28"E	341	N/A	N/A	Planted	20.6	1515	N/A	1.58	1.28	N/A	N/A		N/A	N/A	N/A	N/A	N/A	N/A	N/A		2505/	669000	1	2015	Hongzhi Fan, 2020
1219	Guangxi	Darongshan Forest Farm	22°50'N	110°14'E	400	N/A	N/A	Planted	21.3	1676	19	10.2	8.8	0.0413174	103.5	1	N/A	N/A	N/A	N/A	N/A	N/A	N/A		2505/	N/A	N/A	N/A	Kejixiezuozu,1977*
1220	Guangxi	Samboling Forest Farm	24°11'N	109°41'E	275	N/A	N/A	Planted	20.5	1548	21	15.1	12.6	0.105988	265.5	1	N/A	N/A	N/A	N/A	N/A	N/A	N/A		2505/	N/A	N/A	N/A	Kejixiezuozu,1977*
1221	Fujian	Xiayang Town, Nanping City	26°50′N	117°58′E	180-230	HSH	30-36	Planted	19.5	1653	10	12.74	10.62	0.0802	201.863	12	N/A	N/A	N/A	N/A	N/A	N/A	N/A		2517/	400	3	N/A	Rongfu Xie, 2006
1222	Guangxi	Daqingshan Experimental Forest Farm	21°57′N	106°39′E	690-710	N/A	25-30	Planted	20.5-21.7	1200-1500	N/A	12.96	10.57	N/A	N/A		20.9138	2.70957	1.26341	2.66985	24.8868	6.45213	31.3389	8	2517/	600	4	N/A	Qiuxiang Deng et al., 2008
1223	Hunan	Huitong County	26°50′N	109°45′E	300-500	N/A	N/A	Planted	16.8	1250	7	7.84	6.26	N/A	N/A		5.96	1.65	2.58	0.87	10.19	1.56	11.75	1	2520/	N/A	N/A	N/A	Chao Yang, 2011
1224	Zhejiang	Jingning County Forestry General Farm	27°57'38"N	119°38'14"E	420	N/A	N/A	Planted	12.4	2020	21	10.4	7.8	N/A	N/A		N/A	N/A	N/A	N/A	N/A	N/A	N/A		2520/	N/A	N/A	2017	Zhongling Cheng et al., 2019*
1225	Fujian	Yong'an State-owned Forest Farm	29°16′N	109°50′E	205-500	N/A	N/A	Planted	17.4	1640	8	11.1	9.9	N/A	N/A		N/A	N/A	N/A	N/A	N/A	N/A	N/A		2521/	400	3	N/A	Qi Li, 2018
1226	Hunan	Huitong County	26°43′N	109°38′E	450	N/A	N/A	Planted	16.8	1250	8	11.87	9.92	N/A	N/A		N/A	N/A	N/A	N/A	N/A	N/A	N/A		2525/	400	8	N/A	Ruiteng Cheng, 2019
1227	Zhejiang	Jiangshan Forest Farm	28°24′21′′ N	118°29′17′′E	350	HSH	42	Planted	17	1925	26	12.1	8.8	N/A	N/A		N/A	N/A	N/A	N/A	N/A	N/A	N/A		2525/0.7	900	1	2017	Wenkai Liao et al., 2019
1228	Guangdong	Tianjingshan Forest Farm	24°44′44″N	113°4′9″E	472	HSU	32	Planted	17.1	2800	N/A	9	7.1	N/A	N/A		N/A	N/A	N/A	N/A	N/A	N/A	N/A		2533/	600	1	2008	Qianhe et al., 2010
1229	Fujian	State-owned Forest Farm of Jiangle County	26°26′N	117°05′E	278	HSH	29	Planted	18.7	1669	N/A	11.7	9.9	N/A	N/A		N/A	N/A	N/A	N/A	N/A	N/A	N/A		2533/0.9	N/A	N/A	N/A	Zhaowei Cai, 2014
1230	Guangdong	Xijiang Forest Farm	23°08′N	114°48′E	300-400	N/A	25-30	Planted	21.3	1602	31	12	11.6	0.0686391	174	1	N/A	N/A	N/A	N/A	N/A	N/A	N/A		2535/	N/A	N/A	N/A	Wenzhu Xie, 1987
1231	Anhui	Xitian Forest Farm	29°36′N	118°17′E	190	N/A	N/A	Planted	16.2	2000	N/A	7.9	6	N/A	N/A		N/A	N/A	N/A	N/A	N/A	N/A	N/A		2537/	N/A	N/A	1990	Xingguo Pan, 1992*
1232	Zhejiang	Lin'an City	30° 15'N	119°50'E	50	N/A	20	Planted	16.4	1629	N/A	12	12.5	N/A	N/A		N/A	N/A	N/A	N/A	N/A	N/A	N/A		2544/0.9	625	3	2010	Jianqiang Wu et al., 2015
1233	Fujian	Jiangle County	26°48′50″N	117°31′29″E	214	HSH	32	Planted	18.7	1698	15	12	9	N/A	N/A		N/A	N/A	N/A	N/A	N/A	N/A	N/A		2549/0.6	400	3	2014	Lin Cao, 2015
1234	Fujian	Jiangle County	26°48′50″N	117°31′29″E	214	HSH	32	Planted	18.7	1698	15	12	9	N/A	N/A		N/A	N/A	N/A	N/A	N/A	N/A	N/A		2549/0.6	600	3	2014	Lin Cao, 2015
1235	Guizhou	Gangzhai Forest Farm	26°52'44"N	107°6'21"E	1220	HSH	5	Planted	12	1186	N/A	9.7	6.82	N/A	N/A		N/A	N/A	N/A	N/A	N/A	N/A	N/A		2550/0.9	400	3	2013	Yanhui Liu et al., 2015
1236	Fujian	Jiangle County	26°26′N	117°05'E	268	SU	24	Planted	18.7	1669	10	11.2	8.6	N/A	N/A		N/A	N/A	N/A	N/A	N/A	N/A	N/A		2550/	600	1	2014	Huazhong Lin, 2018
1237	Hunan	Jinglongqiao Town, Cili County	29°16′32.91″N	111°06′15.25″E	133.41	N/A	N/A	Planted	16.3	1440	N/A	13.47	11.97	N/A	N/A		N/A	N/A	N/A	N/A	N/A	N/A	N/A		2550/	600	1	2011	Xie Zhang et al., 2018
1238	Hunan	Jinglongqiao Town, Cili County	29°16′32.91″N	111°06′15.25″E	133.41	N/A	N/A	Planted	16.3	1440	N/A	22.36	15.22	N/A	N/A		N/A	N/A	N/A	N/A	N/A	N/A	N/A		2550/	600	1	2011	Xie Zhang et al., 2018
1239	Zhejiang	Xinluwan, Suichang County	28°42'11"N	119°15'12"E	300-400	N/A	25	Planted	17.1	1212	22	12.9	11.2	N/A	N/A		N/A	N/A	N/A	N/A	N/A	N/A	N/A		2550/0.95	600	4	2010	Jianhua Pan et al., 2014
1240	Guangdong	Xijiang Forest Farm	23°08′N	114°48′E	300-400	N/A	25-30	Planted	21.3	1602	23	12.7	10.7	0.0729412	186	1	N/A	N/A	N/A	N/A	N/A	N/A	N/A		2550/	N/A	N/A	N/A	Wenzhu Xie, 1987
1241	Hunan	Huitong County	26°50′N	109°45′E	300-500	N/A	N/A	Planted	16.8	1250	7	8.12	6.23	N/A	N/A		6.28	1.75	2.71	0.92	10.74	1.66	12.4	1	2550/	N/A	N/A	N/A	Chao Yang, 2011
1242	Hunan	Guangping Town, Huitong County	26°54'14"N	110°2'48"E	270	N/A	N/A	Planted	16.5	1325	19	14.2	17	0.137	349.35	1	N/A	N/A	N/A	N/A	N/A	N/A	N/A		2550/	N/A	N/A	N/A	Changhua Li et al., 1962
1243	Fujian	Jiangle National Forest Farm	26°25′N	117°05′E	219	N/A	31	Planted	16.45	1676.3	7	6.2	6.1	N/A	N/A		N/A	N/A	N/A	N/A	N/A	1.23582	N/A		2557/0.5	600	2	N/A	Hongtao Tu et al., 2015
1244	Hunan	Huitong County	26°43′N	109°38′E	425	N/A	N/A	Planted	16.8	1250	6	6.4	4.77	N/A	N/A		N/A	N/A	N/A	N/A	N/A	N/A	N/A		2564/	400	6	N/A	Ruiteng Cheng, 2019
1245	Fujian	Yizhou State-owned Forest Farm	26°6′N	117°32′E	150	N/A	N/A	Planted	17.6	1675	N/A	15.6	13.9	N/A	N/A		N/A	N/A	N/A	N/A	N/A	N/A	N/A		2565/	600	3	2017	Hongli Liao, 2018
1246	Jiangxi	Zhaoxia Forest Farm	28°38′N	115°15′E	70	N/A	N/A	Planted	17.4	1613	N/A	11.8	10.2	N/A	N/A		N/A	N/A	N/A	N/A	N/A	N/A	N/A		2565/	667	1	N/A	Linyekexueyanjiusuo,1978
1247	Guangxi	Beijianghe Forest Farm	25°N	109°E	250-300	N/A	N/A	Planted	19.3	1748	16	13.4	14.3	N/A	N/A		N/A	N/A	N/A	N/A	N/A	N/A	N/A		2565/	670	3	N/A	Ruiwen Ruan and Yongzhang Dou, 1981
1248	Hunan	Taoyuan County	28°54′N	111°30′E	36	N/A	15-25	Planted	16.5	1443	7	13.3	8.33	N/A	N/A		15.85	3.39	4.6	N/A	23.84	5.04	31.8	1	2565/	N/A	N/A	N/A	Jiawu Zhang and Zongwei Feng, 1979
1249	Fujian	Jiangle National Forest Farm	26°26′N	117 °05′E	180-500	N/A	15-45	Planted	18.2	1910	N/A	12.8	15	N/A	N/A		N/A	N/A	N/A	N/A	N/A	N/A	N/A		2567/0.7	N/A	1	2012	Guangyi Mei et al., 2013
1250	Fujian	Jiangle National Forest Farm	26°26′N	117°05′E	192	HSH	25	Planted	18.7	2027	23	14.3	13.8	N/A	N/A		N/A	N/A	N/A	N/A	N/A	N/A	N/A		2575/0.7	400	1	N/A	Raofu, 2016
1251	Fujian	State-owned Forest Farm of Jiangle County	26°26′N	117°05′E	192	HSH	15	Planted	18.7	1669	N/A	14.3	13.8	N/A	N/A		N/A	N/A	N/A	N/A	N/A	N/A	N/A		2575/0.7	600	1	N/A	Zhaowei Cai, 2014
1252	Fujian	Jiangle National Forest Farm	26°25′N	117°05′E	400-800	HSH	31	Planted	16.65	1676.3	7	4.8	4.2	N/A	N/A		2.51	0.67	1.62	0.5	4.8	0.83	5.63	2	2575/0.28	600	1	N/A	Hongtao Tu et al., 2015
1253	Jiangxi	Ji'an City	27°6′16″N	115°18′11″E	60	N/A	N/A	Planted	18	1627	N/A	11.6	10.05	N/A	N/A		N/A	N/A	N/A	N/A	N/A	N/A	N/A		2579/	800	3	2015	Yinghong Wang et al., 2017
1254	Fujian	Xiabian Forest Farm	26°18'12"N	117°8'38"E	620	N/A	25	Planted	15.5	1750	N/A	14.8	13.2	0.1132	292.056	1	N/A	N/A	N/A	N/A	N/A	N/A	N/A		2580/	600	1	1990	Junqin Zhang et al., 1999
1255	Guangdong	Xijiang Forest Farm	23°08′N	114°48′E	300-400	N/A	25-30	Planted	21.3	1602	31	12.3	10.5	0.0697674	180	1	N/A	N/A	N/A	N/A	N/A	N/A	N/A		2580/	N/A	N/A	N/A	Wenzhu Xie, 1987
1256	Hunan	Huitong County	26°50′N	109°45′E	300-500	N/A	N/A	Planted	16.8	1250	7	8.48	7.11	N/A	N/A		7.52	2.12	3.23	1.13	12.87	2.03	14.9	1	2580/	N/A	N/A	N/A	Chao Yang, 2011
1257	Jiangsu	Dongshanqiao Forest Farm	31°35′N	118°40′E	10	HSH	N/A	Planted	15.5	1006	10	10.6	5.89	0.0301395	77.76	1	N/A	N/A	N/A	N/A	N/A	N/A	N/A		2580/	N/A	N/A	N/A	Yuanpeng Hou et al., 1986
1258	Fujian	Jianyang City	27°06′N	117°31′E	597	HSH	28	Planted	18.1	1770	5	6.14	4.63	N/A	N/A		N/A	N/A	N/A	N/A	N/A	N/A	N/A		2584/	600	3	N/A	Xinfang Chen, 2017*
1259	Hunan	Huitong County	26°42′N	109°37′E	404	N/A	N/A	Planted	16.8	1250	10	13.08	11.62	N/A	N/A		N/A	N/A	N/A	N/A	N/A	N/A	N/A		2588/	400	12	N/A	Ruiteng Cheng, 2019
1260	Hunan	Fushou Forest Farm	28°3′00″N	113°41′15″E	1204	N/A	22-27	Planted	12.1	2200	13	9.6	7.5	N/A	N/A		N/A	N/A	N/A	N/A	N/A	N/A	N/A		2591/	600	3	2012	Jiping Li et al., 2015*
1261	Hunan	Fushou Forest Farm	28°3′00″N	113°41′15″E	1000	HSH	18	Planted	12.1	2200	13	9.6	7.5	N/A	N/A		N/A	N/A	N/A	N/A	N/A	N/A	11.7	3	2591/0.8	600	3	N/A	Xiaoyu Cao et al., 2014； Chao Deng et al., 2015*
1262	Hunan	Fushou Forest Farm	28°03′00″ N	113°41′15″ E	175	HSU	18	Planted	12.1	2200	13	9.8	7.1	N/A	N/A		N/A	N/A	N/A	N/A	N/A	N/A	N/A		2599/0.8	600	3	N/A	Xiaoyu Cao and Jiping Li, 2014*
1263	Fujian	Xiyuan Township, Xianyou County	25°29′N	118°33′E	200-1800	N/A	25	Planted	16.9	2150	23	11.89	11.2	N/A	N/A		N/A	N/A	N/A	N/A	N/A	N/A	N/A		2600/	100	1	2015	Junning Li, 2018
1264	Fujian	Xiqin Teaching Forest Farm	26°40′ N	118°10′ E	200-500	N/A	25	Planted	19.4	1817	22	11.89	11	N/A	N/A		N/A	N/A	N/A	N/A	N/A	N/A	N/A		2600/	100	3	2015	Lina Shi et al., 2018
1265	Fujian	Xiqin Teaching Forest Farm	26°40′N	118°10′E	200-500	N/A	25	Planted	19.4	1817	20	11.89	11	N/A	N/A		N/A	N/A	N/A	N/A	N/A	N/A	N/A		2600/	400	1	2010	Kaimin Lin et al., 2014
1266	Fujian	Jiangle National Forest Farm	26°26′N	117°05′E	278	HSH	29	Planted	18.7	2027	18	11.7	9.9	N/A	N/A		N/A	N/A	N/A	N/A	N/A	N/A	N/A		2600/0.8	400	1	N/A	Raofu, 2016
1267	Fujian	Jiangle National Forest Farm	26°26′N	117°05′E	244	HSU	28	Planted	18.7	2027	22	14.3	13.5	N/A	N/A		N/A	N/A	N/A	N/A	N/A	N/A	N/A		2600/0.7	400	1	N/A	Raofu, 2016
1268	Jiangxi	Xiuhe	28°47′N	113°57′E	160	HSU	28	Planted	16.5	1600	N/A	12.4	11	N/A	N/A		N/A	N/A	N/A	N/A	N/A	N/A	N/A		2600/0.8	800	1	2015	Hao Sun et al., 2017
1269	Fujian	Jiangle National Forest Farm	26°26′N	117 °05′E	180-500	N/A	15-45	Planted	18.2	1910	N/A	9.1	7.5	N/A	N/A		N/A	N/A	N/A	N/A	N/A	N/A	N/A		2600/0.6	N/A	1	2012	Guangyi Mei et al., 2013
1270	Fujian	Jiangle National Forest Farm	26°26′N	117 °05′E	180-500	N/A	15-45	Planted	18.2	1910	N/A	9.7	9.5	N/A	N/A		N/A	N/A	N/A	N/A	N/A	N/A	N/A		2600/0.4	N/A	1	2012	Guangyi Mei et al., 2013
1271	Fujian	Jiangle National Forest Farm	26°26′N	117 °05′E	180-500	N/A	15-45	Planted	18.2	1910	N/A	13.4	14.9	N/A	N/A		N/A	N/A	N/A	N/A	N/A	N/A	N/A		2600/1	N/A	1	2012	Guangyi Mei et al., 2013
1272	Fujian	State-owned Forest Farm of Jiangle County	26°26′N	117°05′E	244	HSU	28	Planted	18.7	1669	N/A	14.3	13.5	N/A	N/A		N/A	N/A	N/A	N/A	N/A	N/A	N/A		2600/0.9	N/A	N/A	N/A	Zhaowei Cai, 2014
1273	Fujian	Ninghua State-owned Forest Farm	26°15′00″N	116°36′45″E	380-445	N/A	N/A	Planted	16.5	1800	N/A	5.5	3.7	N/A	N/A		N/A	N/A	N/A	N/A	N/A	N/A	N/A		2610/	667	3	2008	Xianzhu Lei, 2009
1274	Hunan	Fushou Forest Farm	28°3′00″N	113°41′15″E	1078	SU	23	Planted	12.1	2200	13	9.6	6.7	N/A	N/A		N/A	N/A	N/A	N/A	N/A	N/A	N/A		2617/0.8	600	1	N/A	Xiaoyu Cao and Jiping Li, 2014*
1275	Hunan	Fushou Forest Farm	28°03′00″ N	113°41′15″E	835-1573	N/A	25	Planted	12.1	2200	14	9.52	6.74	N/A	N/A		N/A	N/A	N/A	N/A	N/A	N/A	N/A		2617/0.67	600	1	N/A	Xiaoyu Cao et al., 2018*
1276	Hunan	Fu Shou Mountain	28°3′00″N	113°41′15″E	835-1573	HSH	32	Planted	12.1	2200	13	8.88	5.72	N/A	N/A		N/A	N/A	N/A	N/A	N/A	N/A	N/A		2617/	600	6	2012	Jiping Li et al., 2014*
1277	Fujian	Jiangle County	26°26′N	120°05′E	270	N/A	N/A	Planted	18.7	1680	N/A	13.81	10	N/A	N/A		N/A	N/A	N/A	N/A	N/A	N/A	N/A		2625/0.9	400	4	2012	Lei Li, 2014*
1278	Fujian	Jiangle National Forest Farm	26°25′N	117°05′E	412-798	SH	38	Planted	18.9	1665	4	6.6	4.5	N/A	N/A		N/A	N/A	N/A	N/A	N/A	N/A	N/A		2625/0.4	600	3	2018	Bo Shi, 2019
1279	Guangxi	Yongle Forest Farm	23°57'N	106°37'E	190	N/A	N/A	Planted	21	1584	21	10	10.7	0.0508571	133.5	1	N/A	N/A	N/A	N/A	N/A	N/A	N/A		2625/	N/A	N/A	N/A	Kejixiezuozu,1977*
1280	Fujian	Jiangle County	26°26′N	117°05'E	270	SU	23	Planted	18.7	1669	6	8.5	7.8	N/A	N/A		N/A	N/A	N/A	N/A	N/A	N/A	N/A		2632/	600	1	2014	Huazhong Lin, 2018
1281	Guangdong	Tianjingshan Forest Farm	24°44′28″N	113°14′19″E	573	HSH	0	Planted	17.1	2800	N/A	9.9	5.8	N/A	N/A		N/A	N/A	N/A	N/A	N/A	N/A	N/A		2633/	600	1	2008	Qianhe et al., 2010
1282	Hunan	Huitong County	26°53′N	109°44′E	280	N/A	N/A	Planted	16.7	1250	30	15.2	16.54	0.169886	448.5	8	N/A	N/A	N/A	N/A	N/A	N/A	N/A		2640/	677	1	N/A	Zichun Wang and Guangxing Wang, 1986*
1283	Fujian	Xihou Village, Wangtai Town, Nanping City	26°38'46"N	117°55'41"E	200	HSH	26	Planted	19.3	1969	18	12.1	12.9	N/A	N/A		N/A	N/A	N/A	N/A	N/A	N/A	N/A		2640/	900	3	2018	Shaoyu Yan, 2020
1284	Fujian	Beituan State-owned Forest Farm	25°51′38″N	116°37′52″E	480-670	N/A	29	Planted	13.8-19.5	1734.4	N/A	18.2	11.2	0.145173	385	1	N/A	N/A	N/A	N/A	N/A	N/A	N/A		2652/	670	4	2017	Kunming Qiu, 2018
1285	Fujian	Jiangle County	26°43'45"N	117°28'15"E	200	N/A	N/A	Planted	18.7	1698.2	5	5.4	4.4	N/A	N/A		N/A	N/A	N/A	N/A	N/A	N/A	N/A		2658/	N/A	N/A	N/A	Lin Cao, 2016
1286	Jiangxi	Dagangshan Mountain	27°30′N	114°30′E	300-700	N/A	30	Planted	16.75	1591	31	13.7	12.8	N/A	N/A		N/A	N/A	N/A	N/A	N/A	N/A	N/A		2667/0.6	600	1	N/A	Zhuo Yin et al., 2013
1287	Fujian	Nanping City	26°38′N	118°10′ E	72	N/A	N/A	Planted	19.4	1800	8	8.8	7.5	N/A	N/A		N/A	N/A	N/A	N/A	N/A	N/A	N/A		2673/	N/A	N/A	N/A	Deling Jin, 2000*
1288	Fujian	Weimin State-owned Forest Farm	27°7′56″N	117°38′57″E	200	N/A	N/A	Planted	17.7	1770	20	16.41	14.18	N/A	N/A		N/A	N/A	N/A	N/A	N/A	N/A	N/A		2675/	337	1	2018	Shouyun Zhao, 2019
1289	Fujian	Jiangle County	26°26′N	120°05′E	270	N/A	N/A	Planted	18.7	1680	N/A	15.73	16.7	N/A	N/A		N/A	N/A	N/A	N/A	N/A	N/A	N/A		2675/0.9	400	4	2012	Lei Li, 2014*
1290	Hunan	Huitong County	26°50′N	109°45′E	300-500	N/A	N/A	Planted	16.8	1300	25	15.7	19.5	0.189795	509.6	5	81.0503	5.8622	4.82309	11.8659	91.7356	9.53073	102.756	5	2685/	N/A	N/A	N/A	Weizhu Pan et al., 1981
1291	Hunan	Huitong County	26°50′N	109°45′E	300-500	N/A	N/A	Planted	16.9	1250	29	18	15.8	N/A	N/A		N/A	N/A	N/A	N/A	N/A	N/A	N/A		2694/	600	4	2018	Yiye Xu, 2019
1292	Fujian	Jiangle County	26°48′26″N	117°32′27″E	213	HSH	28	Planted	18.7	1698	10	6.1	8.7	N/A	N/A		N/A	N/A	N/A	N/A	N/A	N/A	N/A		2699/0.4	400	3	2014	Lin Cao, 2015
1293	Fujian	Jiangle County	26°48′26″N	117°32′27″E	213	HSH	28	Planted	18.7	1698	10	6.1	8.7	N/A	N/A		N/A	N/A	N/A	N/A	N/A	N/A	N/A		2699/0.4	600	3	2014	Lin Cao, 2015
1294	Fujian	Xiaojiang Village, Yangzhuang Township, Wuyishan City	27°50'N	117°53'E	700-920	HSU	25-30	Planted	17.3	1926	N/A	10.1	8.5	N/A	N/A		N/A	N/A	N/A	N/A	N/A	N/A	N/A		2700/	100	1	2017	Guoyong He, 2018
1295	Fujian	Xinkou Teaching Forest Farm	26°10′N	117°27′E	205	N/A	N/A	Planted	19.1	1749	23	20.6	14.8	N/A	N/A		N/A	N/A	N/A	N/A	N/A	N/A	N/A		2700/0.8	400	3	2013	Linlin He et al., 2015
1296	Guizhou	Gangzhai Forest Farm	26°52'44"N	107°6'21"E	1225	HSU	12	Planted	12	1186	N/A	9.9	5.33	N/A	N/A		N/A	N/A	N/A	N/A	N/A	N/A	N/A		2700/0.8	400	3	2013	Yanhui Liu et al., 2015
1297	Hunan	Tiangongshan Forest Park	29°52′19.71″N	111°32′48.79″E	179	SH	15	Planted	16.5	1213	N/A	14.91	12.85	N/A	N/A		N/A	N/A	N/A	N/A	N/A	N/A	N/A		2700/0.91	400	5	2018	Zheng Xie, 2018
1298	Hunan	Jinglongqiao Town, Cili County	29°16′32.91″N	111°06′15.25″E	133.41	N/A	N/A	Planted	16.3	1440	N/A	12.62	11.6	N/A	N/A		N/A	N/A	N/A	N/A	N/A	N/A	N/A		2700/	600	1	2011	Xie Zhang et al., 2018
1299	Hunan	Jinglongqiao Town, Cili County	29°16′32.91″N	111°06′15.25″E	133.41	N/A	N/A	Planted	16.3	1440	N/A	23.3	15.53	N/A	N/A		N/A	N/A	N/A	N/A	N/A	N/A	N/A		2700/	600	1	2011	Xie Zhang et al., 2018
1300	Fujian	Jiangle National Forest Farm	26°25′N	117°05′E	412-798	SU	30	Planted	18.9	1665	25	14.8	16.2	N/A	N/A		N/A	N/A	N/A	N/A	N/A	N/A	N/A		2700/0.7	600	3	2018	Bo Shi, 2019
1301	Guangxi	Beijianghe Forest Farm	24°57′N	109°11′E	496	SU	22	Planted	18.8	1824.6	15	12.6	11.9	N/A	N/A		N/A	N/A	N/A	N/A	N/A	N/A	N/A		2700/0.81	600	3	2019	Liwen Lin et al., 2020
1302	Fujian	Ninghua County, Sanming City	25°41′N	116°17′E	330-412	N/A	23-26	Planted	16.5	1750	N/A	7.2	5.2	N/A	N/A		N/A	N/A	N/A	N/A	N/A	N/A	N/A		2700/0.8	667	1	2017	Ye Huang, 2018
1303	Sichuan	Yutiao Commune Forest Farm of Xuyong County	28°20′N	105°05′E	500	N/A	N/A	Planted	17.5	1250	9	8.6	8.5	N/A	N/A		N/A	N/A	N/A	N/A	N/A	N/A	N/A		2700/	670	1	1980	Benhu Zhao and Xijiu Zhang, 1981
1304	Fujian	Yuxi Village, Jiyang Town, Jian'ou City	27°10′N	117°15′E	380	HSU	28	Planted	16.5	1880	5	8.2	5.48	N/A	N/A		8.25018	3.26015	6.48007	N/A	17.9904	3.80701	21.7974	3	2710/0.8	400	3	1990	Yusheng Yang and Qiqi Wang, 1996
1305	Guangxi	NanNing City	22°28′N	107°59′E	235	SH	22	Planted	21	1425	16	13.6	13.2	N/A	N/A		N/A	N/A	N/A	N/A	N/A	N/A	N/A		2713/	400	3	N/A	Kai Chen et al., 2018
1306	Guangxi	Beijianghe Forest Farm	25°04′N	109°14′E	187	HSH	38	Planted	19.6	1825	8	11.18	11.11	N/A	N/A		N/A	N/A	N/A	N/A	N/A	N/A	N/A		2716/0.95	400	3	2019	Yuhua Peng et al., 2020
1307	Fujian	Wangtai Town, Nanping City	26°11′30″N	117°26′E	170	N/A	N/A	Planted	19.1	1749	16	13.5	13.3	0.0964725	263.37	9	33.83	3.07	3.54	5.03	40.44	6.02	46.47	9	2730/0.8	400	3	2005	Yong Cai, 2007; Jiaxin Guo, 2008
1308	Guangxi	Namo Forest Farm of Tianyang County	23°59'N	107°06'E	550	N/A	N/A	Planted	21.4	1552	18	9.6	9.2	0.0318681	87	1	N/A	N/A	N/A	N/A	N/A	N/A	N/A		2730/	N/A	N/A	N/A	Kejixiezuozu,1977*
1309	Zhejiang	Huangtan Forest Farm	29°3'15"N	120°27'0.8"E	100	HSH	N/A	Planted	16.2	1486	27	14.2	10.7	0.0938846	256.305	1	N/A	N/A	N/A	N/A	N/A	N/A	N/A		2730/	N/A	N/A	N/A	Binghua Zhao et al., 1990*
1310	Fujian	Jianyang City	27°06′N	117°31′E	650	HSU	29	Planted	18.1	1770	3	3.07	2.69	N/A	N/A		N/A	N/A	N/A	N/A	N/A	N/A	N/A		2734/	600	3	N/A	Xinfang Chen, 2017*
1311	Jiangxi	Guanshan Forest Farm	27°15′N	115°29′E	108	N/A	25	Planted	18	1640	6	3.57	2.81	N/A	N/A		N/A	N/A	N/A	N/A	N/A	N/A	N/A		2750/	600	3	N/A	Wei Zeng et al., 2016
1312	Fujian	Changlong State Forest Farm	26°17′30″N	119°31′25″E	225-640	HSU	20	Planted	21	1500	12	8.37	4.01	N/A	N/A		N/A	N/A	N/A	N/A	N/A	N/A	N/A		2750/	670	3	2007	Jiwen Nian, 2007
1313	Fujian	Jiangle County	26°48′16″N	117°32′14″E	211	SH	32	Planted	18.7	1698	20	12.4	11.1	N/A	N/A		N/A	N/A	N/A	N/A	N/A	N/A	N/A		2759/0.8	400	3	2014	Lin Cao, 2015
1314	Hunan	Fu Shou Mountain	28°3′00″N	113°41′15″E	835-1573	N/A	24	Planted	12.1	2200	6	4.1	3.4	N/A	N/A		N/A	N/A	N/A	N/A	N/A	N/A	N/A		2767/	600	3	2012	Yongqi Zhou et al., 2014*
1315	Hunan	Fu Shou Mountain	28°3′00″N	113°41′15″E	835-1573	HSH	24	Planted	12.1	2200	3	3.77	2.92	N/A	N/A		N/A	N/A	N/A	N/A	N/A	N/A	N/A		2767/	600	6	2012	Jiping Li et al., 2014*
1316	Jiangxi	Zhaoxia Forest Farm	28°38′N	115°15′E	70	N/A	N/A	Planted	17.4	1613	N/A	11.4	10.1	N/A	N/A		N/A	N/A	N/A	N/A	N/A	N/A	N/A		2775/	667	1	N/A	Linyekexueyanjiusuo,1978
1317	Fujian	Xihou Village, Wangtai Town, Nanping City	26°38'46"N	117°55'41"E	200	HSH	26	Planted	19.3	1969	19	11.5	12.4	N/A	N/A		N/A	N/A	N/A	N/A	N/A	N/A	N/A		2775/	900	3	2018	Shaoyu Yan, 2020
1318	Fujian	Yanxi Forest Farm	24°47′36″N	117°37′33″E	45-401	N/A	20-30	Planted	21	1460	8	9.6	8.03	N/A	N/A		N/A	N/A	N/A	N/A	N/A	N/A	N/A		2780/	N/A	N/A	N/A	Jianfu Tang, 2004
1319	Fujian	Jingxi Town, Minhou County	26°30′N	119°26′E	300-350	HSH	20-30	Planted	19.9	1687.6	20	11.5	8.8	N/A	N/A		N/A	N/A	N/A	N/A	N/A	N/A	N/A		2785/	420	N/A	N/A	Xiuguan Chen, 2007
1320	Fujian	Jiangle County	26°41′02″	117°30′15″E	263	HSU	35	Planted	18.7	1698	25	14.9	13.2	N/A	N/A		N/A	N/A	N/A	N/A	N/A	N/A	N/A		2789/0.9	400	3	2014	Lin Cao, 2015
1321	Fujian	Zhaixia State-owned Forest Farm	27°49.15′N	118°24.817′E	345	N/A	N/A	Planted	17.4	1700	9	13.24	10.19	N/A	N/A		N/A	N/A	N/A	N/A	N/A	N/A	N/A		2800/	400	1	2017	Xingfa Huang, 2019
1322	Hunan	Tiangongshan Forest Park	29°51′35.98″N	111°31′59.23″E	165	HSH	12	Planted	16.5	1213	N/A	7.8	6.81	N/A	N/A		N/A	N/A	N/A	N/A	N/A	N/A	N/A		2800/0.93	400	5	2018	Zheng Xie, 2018
1323	Fujian	Gaosha Forest Farm	26°15′N	117°50′E	420-560	N/A	19-30	Planted	19.3	1663.9	29	19.51	17.48	N/A	N/A		N/A	N/A	N/A	N/A	N/A	N/A	N/A		2805/0.73	400	3	2017	Jiantao Huang, 2019
1324	Fujian	Gaosha Forest Farm	26°15′N	117°50′E	430-570	N/A	N/A	Planted	19.7	1887	28	18.58	16.48	N/A	N/A		N/A	N/A	N/A	N/A	N/A	N/A	N/A		2805/0.73	400	3	2016	Yicong Hong, 2017
1325	Guangdong	Xijiang Forest Farm	23°08′N	114°48′E	300-400	N/A	25-30	Planted	21.3	1602	10	8.8	7.2	0.0283422	79.5	1	N/A	N/A	N/A	N/A	N/A	N/A	N/A		2805/	N/A	N/A	N/A	Wenzhu Xie, 1987
1326	Guangxi	Liufengshan Forest Farm	23°44'N	109°44'E	260	N/A	N/A	Planted	21.1	1400	14	13.7	12.2	0.0865241	242.7	1	N/A	N/A	N/A	N/A	N/A	N/A	N/A		2805/	N/A	N/A	N/A	Kejixiezuozu,1977*
1327	Zhejiang	Huangtan Forest Farm	29°3'15"N	120°27'0.8"E	100	HSH	N/A	Planted	16.2	1486	29	14.2	11	0.0916383	258.42	1	N/A	N/A	N/A	N/A	N/A	N/A	N/A		2820/	N/A	N/A	N/A	Binghua Zhao et al., 1990*
1328	Hunan	Huitong County	26°50′N	109°45′E	300-500	N/A	N/A	Planted	16.9	1250	3	3.4	1.9	N/A	N/A		N/A	N/A	N/A	N/A	N/A	N/A	N/A		2831/	600	4	2018	Yiye Xu, 2019
1329	Hunan	Fushou Forest Farm	28°3′00″N	113°41′15″E	1078	HSU	19	Planted	12.1	2200	13	9.2	7.3	N/A	N/A		N/A	N/A	N/A	N/A	N/A	N/A	N/A		2833/0.9	600	1	N/A	Xiaoyu Cao and Jiping Li, 2014*
1330	Hunan	Fu Shou Mountain	28°3′00″N	113°41′15″E	835-1573	N/A	40	Planted	12.1	2200	13	9.3	7.3	N/A	N/A		N/A	N/A	N/A	N/A	N/A	N/A	N/A		2833/	600	3	2012	Yongqi Zhou et al., 2014*
1331	Hunan	Fushou Forest Farm	28°03′00″ N	113°41′15″E	835-1573	N/A	25	Planted	12.1	2200	14	9.81	7.32	N/A	N/A		N/A	N/A	N/A	N/A	N/A	N/A	N/A		2839/0.71	600	1	N/A	Xiaoyu Cao et al., 2018*
1332	Jiangxi	Changbu Experimental Forest Farm	27°33′N	114°35′E	150	FL	25	Planted	18	1600	N/A	11.94	9.51	N/A	N/A		N/A	N/A	N/A	N/A	N/A	N/A	N/A		2840/	400	3	2010	Jiabao Yao et al., 2017
1333	Hunan	Jinglongqiao Town, Cili County	29°16′32.91″N	111°06′15.25″E	133.41	N/A	N/A	Planted	16.3	1440	N/A	12.19	11.59	N/A	N/A		N/A	N/A	N/A	N/A	N/A	N/A	N/A		2850/	600	1	2011	Xie Zhang et al., 2018
1334	Hunan	Jinglongqiao Town, Cili County	29°16′32.91″N	111°06′15.25″E	133.41	N/A	N/A	Planted	16.3	1440	N/A	22.97	15.41	N/A	N/A		N/A	N/A	N/A	N/A	N/A	N/A	N/A		2850/	600	1	2011	Xie Zhang et al., 2018
1335	Fujian	Chenda State Forest Farm	26°19′N	117°36′E	301	N/A	30	Planted	20.3	1530	36	15.6	18.6	N/A	N/A		N/A	N/A	N/A	N/A	N/A	N/A	N/A		2858/	400	3	N/A	Kaisen Lin, 2020
1336	Guizhou	Dongfeng Forest Farm	26°18′N	109°10′E	450	HSH	19	Planted	17.5	1200	8	10.4	6.1	N/A	N/A		N/A	N/A	N/A	N/A	N/A	N/A	N/A		2858/0.92	400	3	2016	Mingjun Li et al., 2018
1337	Fujian	Chenda State Forest Farm	26°19′N	117°36′E	301	N/A	30	Planted	20.3	1530	N/A	15.6	18.2	N/A	N/A		N/A	N/A	N/A	N/A	N/A	N/A	N/A		2858/	N/A	N/A	N/A	Kaimiao Lin, 2015
1338	Fujian	Dongyuan Forest Farm	26°38′N	117°58′E	130-180	N/A	20-26	Planted	18.7	1662.9	7	7.8	7.1	0.0194869	55.83	2	N/A	N/A	N/A	N/A	N/A	N/A	N/A		2865/	400	2	N/A	Mengneng Zhuang, 1994
1339	Hunan	Fu Shou Mountain	28°3′00″N	113°41′15″E	835-1573	N/A	50	Planted	12.1	2200	13	10.1	6.2	N/A	N/A		N/A	N/A	N/A	N/A	N/A	N/A	N/A		2867/	600	3	2012	Yongqi Zhou et al., 2014*
1340	Jiangxi	Qixiling Forest Farm	26°43′30″N	114°5′E	230-620	N/A	15-25	Planted	18.1	1685	8	13.6	12	N/A	N/A		N/A	N/A	N/A	N/A	N/A	N/A	N/A		2880/	800	1	2008	Lizhong He et al., 2009
1341	Fujian	Yanqian Town, Sanyuan District, Sanming City	26°25′N	117°18′E	500	N/A	N/A	Planted	19.4	1752	10	8.1	8.7	N/A	N/A		N/A	N/A	N/A	N/A	N/A	N/A	N/A		2884/	600	9	2001	Youlin Guo, 2003
1342	Fujian	Chengjiao Town, Ninghua County	26°14′25″N	116°37′45″E	403-500	HSH	N/A	Planted	16.5	1800	4	4.6	3.5	N/A	N/A		N/A	N/A	N/A	N/A	N/A	N/A	N/A		2893/	670	6	2016	Fengying Zhang, 2017
1343	Guangdong	Yunfu County	22°34′N	112°07′E	300	N/A	N/A	Planted	21.5	1595	N/A	10.4	8.7	N/A	N/A		N/A	N/A	N/A	N/A	N/A	N/A	N/A		2895/	N/A	6	N/A	Jieyin Wu, 1981
1344	Fujian	Jiangle County	26°26′N	117°05'E	246.5	HSH	32	Planted	19.8	1669	8	11.8	10	N/A	N/A		N/A	N/A	N/A	N/A	N/A	N/A	N/A		2900/0.88	300	1	2016	Xuelei Xu et al., 2019
1345	Sichuan	Hexing Village, Kongxi Township, Qingchuan County	32°35'57"N	105°16'34"E	1850	HSU	19	Planted	14.06	1022	N/A	16.02	10.39	N/A	N/A		N/A	N/A	N/A	N/A	N/A	N/A	N/A		2900/	400	3	2013	Huaming Yuan et al., 2015*
1346	Jiangxi	Nianzhu Forest Farm	27°30′N	114°30′E	620	N/A	N/A	Planted	17.9	1400	16	14.8	11.8	N/A	N/A		29.6	3.62	4.11	4.13	37.32	N/A	N/A	3	2900/	N/A	N/A	N/A	Jinquan Tong, 2008
1347	Hunan	Huitong county	26° 50′N	109° 45′E	270-400	N/A	N/A	Planted	16.8	1200-1600	7	8.2	6.4	N/A	N/A		9.2	1.77	2.88	1.48	13.84	1.8	15.64	1	2903/	667	1	N/A	Dalun Tian et al., 2011
1348	Hunan	Huitong county	26° 50′N	109° 45′E	270-400	N/A	N/A	Planted	16.8	1200-1600	11	12.7	10.5	N/A	N/A		23.3	2.77	4.16	2.62	30.22	7.26	37.48	1	2903/	667	1	N/A	Dalun Tian et al., 2011
1349	Hunan	Huitong County	26°50′N	109°45′E	300-500	N/A	N/A	Planted	16.8	1300	7	8.2	6.4	0.0298657	86.7	5	10.9576	1.94282	3.08646	1.60524	15.9869	2.25629	18.257	5	2903/	N/A	N/A	N/A	Weizhu Pan et al., 1981
1350	Fujian	Luxia Town, Yanping City	26°31′N	118°16′E	100	N/A	N/A	Planted	18.7	1670	N/A	9.26	7.64	0.031	90.21	3	N/A	N/A	N/A	N/A	N/A	N/A	N/A		2910/	N/A	N/A	2003	Shuhai Kang, 2004
1351	Guangdong	Tianjingshan Forest Farm	24°44′59″N	113°4′12″E	531	HSU	36	Planted	17.1	2800	N/A	12	6.2	N/A	N/A		N/A	N/A	N/A	N/A	N/A	N/A	N/A		2917/	600	1	2008	Qianhe et al., 2010
1352	Fujian	Yuchi Village, Xixi Township	26°10′33″N	118°07′14″E	250	N/A	32	Planted	18	1593.6	N/A	9.66	7.91	0.0343268	100.2	3	N/A	N/A	N/A	N/A	4.8	N/A	N/A	3	2919/	400	1	2014	Xiaofeng Tian, 2015
1353	Fujian	Mingxi County State-owned Forest Farm	26°8′N	116°47′E	480	HSH	25	Planted	17.2	1837	10	9.4	8.5	N/A	N/A		15.4	4.925	3.84	N/A	24.165	4.29	28.455	1	2920/	N/A	N/A	N/A	Jianming Lai, 2013
1354	Fujian	Jiangle National Forest Farm	26°26′N	117°05′E	210	HSH	34	Planted	18.7	2027	7	10.2	5	N/A	N/A		N/A	N/A	N/A	N/A	N/A	N/A	N/A		2925/0.9	400	1	N/A	Raofu, 2016
1355	Fujian	Xiamao Forest Farm	26°33′N	117°40′E	450-570	N/A	N/A	Planted	19.5	1897	27	13.9	10.69	N/A	N/A		N/A	N/A	N/A	N/A	N/A	6.73	N/A		2925/0.78	400	3	2016	Xingzhao Le, 2017
1356	Fujian	Zhongxian Township, Youxi County	25°57′N	118°22′E	670	N/A	N/A	Planted	16	1732	N/A	8.3	6.86E	0.0191	55.86	3	7.63077	3.55214	3.81538	N/A	15	4.86496	19.86	3	2925/	400	3	2005	Shihai Xiao, 2006
1357	Fujian	Jiangle National Forest Farm	26°26′N	117°05′E	239	SH	35	Planted	18.7	1669	5	11.9	6.7	N/A	N/A		N/A	N/A	N/A	N/A	N/A	N/A	N/A		2925/1	600	3	N/A	Peng Zhang et al., 2015
1358	Fujian	Qingliu State-owned Forest Farm	26°1′53″N	116°48′29″E	400	N/A	N/A	Planted	17.9	1771.3	10	10.2	9.1	N/A	N/A		N/A	N/A	N/A	N/A	N/A	N/A	N/A		2925/	670	1	2018	Shuhe Huang, 2019
1359	Fujian	Jiangle National Forest Farm	26°26′N	117 °05′E	180-500	N/A	15-45	Planted	18.2	1910	N/A	9.9	5	N/A	N/A		N/A	N/A	N/A	N/A	N/A	N/A	N/A		2925/1	N/A	1	2012	Guangyi Mei et al., 2013
1360	Fujian	State-owned Forest Farm of Jiangle County	26°26′N	117°05′E	210	HSH	34	Planted	18.7	1669	N/A	11.3	7.6	N/A	N/A		N/A	N/A	N/A	N/A	N/A	N/A	N/A		2925/0.9	N/A	N/A	N/A	Zhaowei Cai, 2014
1361	Fujian	Jiangle County	26°26′N	117°05'E	221.8	HSH	31	Planted	19.8	1669	8	12.8	9.9	N/A	N/A		N/A	N/A	N/A	N/A	N/A	N/A	N/A		2933/0.89	300	1	2016	Xuelei Xu et al., 2019
1362	Anhui	Tunguang Town, Tunxi District, Huangshan City	29°23′N	118°12′E	160	HSH	28	Planted	16	1700	6	3.61	4.37	N/A	9.51		N/A	N/A	N/A	N/A	N/A	N/A	N/A		2934/	400	3	2006	Jiankang Cao et al., 2007
1363	Jiangxi	Qixiling Forest Farm	26°43′30″N	114°5′E	230-620	N/A	15-25	Planted	18.1	1685	7	8.7	7	N/A	N/A		N/A	N/A	N/A	N/A	N/A	N/A	N/A		2940/	800	1	2008	Lizhong He et al., 2009
1364	Fujian	Zhaixia State-owned Forest Farm	27°49.15′N	118°24.817′E	345	N/A	N/A	Planted	17.4	1700	9	14.22	11.37	N/A	N/A		N/A	N/A	N/A	N/A	N/A	N/A	N/A		2950/	400	1	2017	Xingfa Huang, 2019
1365	Fujian	Guangze County	27°43′N	117°24′E	405	HSU	26	Planted	17.6	2025	14	10.87	8.06	N/A	N/A		11.3	4.08	2.61	N/A	17.09	N/A	N/A	3	2950/	625	4	2005	Jinzhang Chen, 2006
1366	Sichuan	Yutiao Commune Forest Farm of Xuyong County	28°20′N	105°05′E	500	N/A	N/A	Planted	17.5	1250	7	8.3	7.4	N/A	N/A		N/A	N/A	N/A	N/A	N/A	N/A	N/A		2952/	670	1	1980	Benhu Zhao and Xijiu Zhang, 1981
1367	Fujian	Yong'an State-owned Forest Farm	29°16′N	109°50′E	205-500	N/A	N/A	Planted	17.3	1640	8	11.4	9.6	N/A	N/A		N/A	N/A	N/A	N/A	N/A	N/A	N/A		2954/	400	3	N/A	Qi Li, 2018
1368	Fujian	Sha County	26°6′N	117°32′E	460-550	N/A	N/A	Planted	19.6	1840	12	8.9	7.9	0.029	73.8357	1	12.2893	1.73773	0.901861	N/A	14.93	4.17597	19.1	1	2955/0.73	400	1	N/A	Yicong Hong, 2016
1369	Fujian	Shuinan Forest Farm	26°26′N	117 °50′E	300	HSH	30	Planted	19.2	1628	N/A	10.1	8.2	N/A	N/A		N/A	N/A	N/A	N/A	N/A	N/A	N/A		2960/	N/A	N/A	1989	Dongxiong Zhou, 1994
1370	Fujian	Shuinan Forest Farm	26°23′N	117°47′E	300	HSH	25	Planted	19.2	1678	N/A	13.7	10.5	N/A	N/A		N/A	N/A	N/A	N/A	N/A	N/A	N/A		2964/	N/A	N/A	N/A	Jingping Xiao, 2011
1371	Guangxi	Qingmingshan Forest Farm	24°59′00″N	108°48′00″E	320	N/A	N/A	Planted	18.8	1630.6	N/A	12.7	13.2	N/A	N/A		N/A	N/A	N/A	N/A	N/A	N/A	N/A		2967/	600	1	N/A	Juping Luo, 2013
1372	Fujian	Yanxi Forest Farm	24°47′36″N	117°37′33″E	45-402	N/A	20-30	Planted	21	1460	8	8.9	8.21	N/A	N/A		N/A	N/A	N/A	N/A	N/A	N/A	N/A		2975/	N/A	N/A	N/A	Jianfu Tang, 2004
1373	Hunan	Huitong county	26° 50′N	109° 45′E	280-390	N/A	N/A	Planted	15-17	1270-1650	17	14.67	12.5	N/A	N/A		31.9651	N/A	3.13883	N/A	N/A	7.45473	N/A	1	2982/	N/A	N/A	N/A	Meifang Zhao et al., 2009
1374	Zhejiang	Ninghai County	29°17'17.052"N	121°25'46.596"E	35	N/A	N/A	Planted	15.5	1464	9	9.76	5.7	N/A	N/A		N/A	N/A	N/A	N/A	N/A	N/A	N/A		2984/0.89	N/A	N/A	N/A	Shaoyuan Xu,1984*
1375	Fujian	Jiangle County	26°43'45"N	117°28'15"E	200	N/A	N/A	Planted	18.7	1698.2	4	4.5	3.6	N/A	N/A		N/A	N/A	N/A	N/A	N/A	N/A	N/A		2985/	N/A	N/A	N/A	Lin Cao, 2016
1376	Hunan	Shencong Forest Farm	26°46'48"N	109°37'48"E	280	N/A	N/A	Planted	16.8	1332	11	11.5	10.7	0.0656616	196	4	18.12	2.38	3.89	2.61	24.39	6.37	30.75	4	2985/	N/A	N/A	N/A	Weichou Pan et al., 1980
1377	Fujian	Jiangle County	26°26′N	120°05′E	270	N/A	N/A	Planted	18.7	1680	N/A	12.28	9	N/A	N/A		N/A	N/A	N/A	N/A	N/A	N/A	N/A		2988/0.95	400	4	2012	Lei Li, 2014*
1378	Fujian	Xingtian Town, Wuyi City	27°12′31″N	117°37′29″E	455	N/A	N/A	Planted	19.7	1960	9	11.13	9.58	N/A	N/A		N/A	N/A	N/A	N/A	N/A	N/A	N/A		3000/	100	3	2016	Yipeng Xie, 2018
1379	Fujian	Xinkou Teaching Forest Farm	26°10'N	117°27'E	350	HSH	N/A	Planted	19.2	1625	12	13.66	12.24	N/A	N/A		20.5	N/A	N/A	4.74	27.73	5.8	33.53	3	3000/0.72	400	1	2019	Jianwen Xie, 2020
1380	Fujian	Xinkou Teaching Forest Farm	26°10′N	117°27′E	350	HSH	30	Planted	19.2	1625	12	13.66	12.24	N/A	N/A		N/A	N/A	N/A	N/A	N/A	N/A	N/A		3000/0.72	400	3	2019	Yongping Wei, 2020
1381	Fujian	Zhaixia State-owned Forest Farm	27°32′N	118°11′E	190	HSH	22	Planted	17.4	1782.2	5	8.5	5.3	0.018	53.94	1	3.6	2.02467	2.21133	0.283667	7.84	2.49	10.3	1	3000/	400	4	1993	Zhiping Su, 2000
1382	Fujian	Huangkang Village, Nanya Town, Jian'ou City	26°52′30″N	118°18′36″E	350	N/A	N/A	Planted	18.8	1165.7	5	6.2	5.9	N/A	N/A		N/A	N/A	N/A	N/A	10.08	4.27	14.35	3	3000/	667	3	1995	Renhao Zhang, 1999
1383	Fujian	Zhuxu Village, Huangbu Township, Jianning County	26°44′N	116°40′E	420-480	N/A	25-35	Planted	17	1930	6	5	5.5	0.01	30	5	7.70667	4.56	2.63667	N/A	14.9	5.54	20.44	5	3000/	667	5	1995	Qiongtao Shen, 2002
1384	Jiangxi	Qingyuan Mountain Experimental Forest Farm	27°08′N	114°39′E	105	N/A	N/A	Planted	18.2	1457	7	7.8	7.1	0.01861	55.83	1	5.5	2.62	2.79	1.09	10.91	3.4	14.31	1	3000/	670	6	N/A	Liang Yang et al., 2007
1385	Fujian	Zhengfang Township, Shunchang County	26°42'39"N	117°42'49"E	255	N/A	N/A	Planted	18.7	1698	18	13.5	12	0.0921	276.3	1	32.23	N/A	N/A	N/A	37.9	N/A	N/A	1	3000/	N/A	N/A	1996	Qinglin Huang, 2000*
1386	Hunan	Taoyuan County	28°54′N	111°30′E	36	N/A	15-25	Planted	16.5	1443	7	8.1	6.75	0.0198	59.4	1	7.3	2.19	2.62	N/A	12.11	2.45	14.86	1	3000/	N/A	N/A	N/A	Jiawu Zhang and Zongwei Feng, 1979
1387	Fujian	Xinkou Teaching Forest Farm	26°16′N	117°46′E	205-500	N/A	N/A	Planted	18.2	1700	8	11.42	9.62	N/A	N/A		N/A	N/A	N/A	N/A	N/A	10.09	N/A	3	3013/	400	3	N/A	Yayun Jia et al., 2016
1388	Guangdong	Xiaolong Forest Farm	23°33'9"N	113°8'14"E	205-500	N/A	N/A	Planted	18.2	1700	N/A	11.42	9.62	N/A	N/A		N/A	N/A	N/A	N/A	N/A	N/A	N/A		3013/	400	3	N/A	Wenjun Lai, 2016
1389	Fujian	Qingliu State-owned Forest Farm	26°1′53″N	116°48′29″E	400	N/A	N/A	Planted	17.9	1771.3	10	9.7	8.3	N/A	N/A		N/A	N/A	N/A	N/A	N/A	N/A	N/A		3015/	670	1	2018	Shuhe Huang, 2019
1390	Fujian	Jiangle National Forest Farm	26°26′N	117 °05′E	180-500	N/A	15-45	Planted	18.2	1910	N/A	11	9.7	N/A	N/A		N/A	N/A	N/A	N/A	N/A	N/A	N/A		3017/0.9	N/A	1	2012	Guangyi Mei et al., 2013
1391	Fujian	Jiangle National Forest Farm	26°26′N	117 °05′E	180-500	N/A	15-45	Planted	18.2	1910	N/A	12	11.9	N/A	N/A		N/A	N/A	N/A	N/A	N/A	N/A	N/A		3033/0.9	N/A	1	2012	Guangyi Mei et al., 2013
1392	Jiangxi	Wanhuashan Forest Farm	27°32′30″N	114°53′48″E	260	SU	15-24	Planted	18.2	1541.8	N/A	9.4	6.7	N/A	N/A		N/A	N/A	N/A	N/A	N/A	N/A	N/A		3035/	667	3	2000	Jianxiang Huang et al., 2011
1393	Jiangxi	Wanhuashan Forest Farm	27°32′30″N	114°53′48″E	260	SU	15-24	Planted	18.2	1541.8	N/A	10.3	7	N/A	N/A		N/A	N/A	N/A	N/A	N/A	N/A	N/A		3035/	667	3	2000	Jianxiang Huang et al., 2011
1394	Jiangxi	Wanhuashan Forest Farm	27°32′30″N	114°53′48″E	260	SU	15-24	Planted	18.2	1541.8	N/A	12.4	9.2	N/A	N/A		N/A	N/A	N/A	N/A	N/A	N/A	N/A		3035/	667	3	2000	Jianxiang Huang et al., 2011
1395	Hunan	Huitong county	26° 50′N	109° 45′E	280-390	N/A	N/A	Planted	15-17	1270-1650	16	14.28	12.18	N/A	N/A		30.214	N/A	3.14126	N/A	N/A	7.21106	N/A	1	3037/	N/A	N/A	N/A	Meifang Zhao et al., 2009
1396	Fujian	Qingliu State-owned Forest Farm	26°1′53″N	116°48′29″E	400	N/A	N/A	Planted	17.9	1771.3	10	8.7	7.7	N/A	N/A		N/A	N/A	N/A	N/A	N/A	N/A	N/A		3045/	670	1	2018	Shuhe Huang, 2019
1397	Hunan	Fushou Forest Farm	28°3′00″N	113°41′15″E	1078	HSH	16	Planted	12.1	2200	6	3.6	2.8	N/A	N/A		N/A	N/A	N/A	N/A	N/A	N/A	N/A		3050/0.3	600	1	N/A	Xiaoyu Cao and Jiping Li, 2014*
1398	Hunan	Fu Shou Mountain	28°3′00″N	113°41′15″E	835-1573	N/A	5	Planted	12.1	2200	6	3.6	2.8	N/A	N/A		N/A	N/A	N/A	N/A	N/A	N/A	N/A		3050/	600	3	2012	Yongqi Zhou et al., 2014*
1399	Hunan	Fushou Forest Farm	28°03′00″ N	113°41′15″E	835-1573	N/A	25	Planted	12.1	2200	6	3.58	2.69	N/A	N/A		N/A	N/A	N/A	N/A	N/A	N/A	N/A		3054/0.42	600	1	N/A	Xiaoyu Cao et al., 2018*
1400	Hunan	Huitong county	26° 50′N	109° 45′E	280-390	N/A	N/A	Planted	15-17	1270-1650	15	13.86	11.65	N/A	N/A		28.6976	N/A	3.14463	N/A	N/A	7.01571	N/A	1	3056/	N/A	N/A	N/A	Meifang Zhao et al., 2009
1401	Fujian	Jiangle County	26°26′N	117°05'E	206.3	HSH	34	Planted	19.8	1669	8	13.2	9	N/A	N/A		N/A	N/A	N/A	N/A	N/A	N/A	N/A		3067/0.9	300	1	2016	Xuelei Xu et al., 2019
1402	Zhejiang	Longquan City	28°4'27.624"N	119°8'30"E	205	N/A	N/A	Planted	16	1644	9	10.28	7.48	N/A	N/A		N/A	N/A	N/A	N/A	N/A	N/A	N/A		3069/0.94	N/A	N/A	N/A	Shaoyuan Xu,1984*
1403	Zhejiang	Jiande City	29°28'29"N	119°16'52"E	80	N/A	N/A	Planted	16.6	1751	12	11.32	6.99	N/A	N/A		N/A	N/A	N/A	N/A	N/A	N/A	N/A		3074/0.92	N/A	N/A	N/A	Shaoyuan Xu,1984*
1404	Fujian	Jiangle National Forest Farm	26°26′N	117°05′E	231	SU	28	Planted	18.7	2027	28	15.2	16.2	N/A	N/A		N/A	N/A	N/A	N/A	N/A	N/A	N/A		3075/0.9	400	1	N/A	Raofu, 2016
1405	Anhui	Mazongling Forest Farm	31°10′N	115°30′E	760	N/A	17-32	Planted	13.5	1500	10	12.3	8.6	N/A	N/A		23.0179	7.06016	3.27805	N/A	33.3561	6.14634	39.5024		3075/	400	4	N/A	Wentao Shi et al., 2015
1406	Anhui	Lujiang County	30°57′N	117°01′E	100	N/A	N/A	Planted	16.5	1324	10	12.3	8.6	N/A	N/A		23.0179	7.06016	3.27805	N/A	33.3561	6.14634	39.5024	18	3075/	400	4	2002	Xinyun Xie, 2015*
1407	Fujian	Taoyuan State-owned Forest Farm	25°49′41″N	117°29′15″E	600	N/A	N/A	Planted	17.5	1650	N/A	10.6	8.8	N/A	N/A		N/A	N/A	N/A	N/A	N/A	N/A	N/A		3075/	400	8	1992	Zhaoshou Lin, 2004
1408	Fujian	State-owned Forest Farm of Jiangle County	26°26′N	117°05′E	231	SU	28	Planted	18.7	1669	N/A	15.3	16.2	N/A	N/A		N/A	N/A	N/A	N/A	N/A	N/A	N/A		3075/0.9	600	1	N/A	Zhaowei Cai, 2014
1409	Hunan	Fu Shou Mountain	28°3′00″N	113°41′15″E	835-1573	N/A	50	Planted	12.1	2200	20	12.4	10	N/A	N/A		N/A	N/A	N/A	N/A	N/A	N/A	N/A		3083/	600	3	2012	Yongqi Zhou et al., 2014*
1410	Hunan	Shencong Forest Farm	26°46'48"N	109°37'48"E	392	N/A	N/A	Planted	16.8	1332	11	12.1	11.4	0.0757282	234	34	20.7	3.2	3.1	N/A	27	6.6	33.6	34	3090/	N/A	3	N/A	Weichou Pan et al., 1978
1411	Hunan	Shencong Forest Farm	26°46'48"N	109°37'48"E	392	N/A	N/A	Planted	16.8	1332	11	11.7	10.4	0.0640777	198	34	17.6	2.4	4	N/A	24	6.3	30.3	34	3090/	N/A	8	N/A	Weichou Pan et al., 1978
1412	Hunan	Huitong county	26° 50′N	109° 45′E	280-390	N/A	N/A	Planted	15-17	1270-1650	14	13.42	11.2	N/A	N/A		28.1404	N/A	3.09508	N/A	N/A	6.74321	N/A	1	3092/	N/A	N/A	N/A	Meifang Zhao et al., 2009
1413	Hunan	Huitong County	26°50′N	109°45′E	300-500	N/A	N/A	Planted	16.9	1250	8	10.3	7	N/A	N/A		N/A	N/A	N/A	N/A	N/A	N/A	N/A		3094/	600	4	2018	Yiye Xu, 2019
1414	Fujian	Matou State-owned Forest Farm	26°39′N	117°30′E	320	HSU	24	Planted	18.5	1696.9	6	6.32	5.01	N/A	N/A		2.93	0.88	2.28	N/A	6.09	1.03	7.12	3	3100/	400	3	2011	Zhushu Luo, 2011
1415	Fujian	Jiangle National Forest Farm	26°26′N	117 °05′E	180-500	N/A	15-45	Planted	18.2	1910	N/A	10.9	9.2	N/A	N/A		N/A	N/A	N/A	N/A	N/A	N/A	N/A		3100/0.9	N/A	1	2012	Guangyi Mei et al., 2013
1416	Guangdong	Xijiang Forest Farm	23°08′N	114°48′E	300-400	HSU	25-30	Planted	21.3	1602	5	6.3	4.52	N/A	N/A		N/A	N/A	N/A	N/A	6.9164	N/A	N/A	1	3100/	N/A	N/A	N/A	Tianxun Zeng et al., 1990
1417	Guangdong	Xijiang Forest Farm	23°08′N	114°48′E	300-400	HSU	25-30	Planted	21.3	1602	5	6.38	4.55	N/A	N/A		N/A	N/A	N/A	N/A	5.2216	N/A	N/A	1	3100/	N/A	N/A	N/A	Tianxun Zeng et al., 1990
1418	Guangdong	Xijiang Forest Farm	23°08′N	114°48′E	300-400	HSU	25-30	Planted	21.3	1602	5	6.64	4.82	N/A	N/A		N/A	N/A	N/A	N/A	8.0463	N/A	N/A	1	3100/	N/A	N/A	N/A	Tianxun Zeng et al., 1990
1419	Guangdong	Xijiang Forest Farm	23°08′N	114°48′E	300-400	HSU	25-30	Planted	21.3	1602	5	6.52	4.95	N/A	N/A		N/A	N/A	N/A	N/A	6.2281	N/A	N/A	1	3100/	N/A	N/A	N/A	Tianxun Zeng et al., 1990
1420	Guangdong	Xijiang Forest Farm	23°08′N	114°48′E	300-400	HSU	25-30	Planted	21.3	1602	5	6.81	4.72	N/A	N/A		N/A	N/A	N/A	N/A	8.1229	N/A	N/A	1	3100/	N/A	N/A	N/A	Tianxun Zeng et al., 1990
1421	Guangdong	Xijiang Forest Farm	23°08′N	114°48′E	300-400	HSU	25-30	Planted	21.3	1602	5	6.03	4.65	N/A	N/A		N/A	N/A	N/A	N/A	6.0316	N/A	N/A	1	3100/	N/A	N/A	N/A	Tianxun Zeng et al., 1990
1422	Hunan	Huitong county	26° 50′N	109° 45′E	280-390	N/A	N/A	Planted	15-17	1270-1650	13	12.94	10.98	N/A	N/A		25.1527	N/A	2.93153	N/A	N/A	6.46095	N/A	1	3111/	N/A	N/A	N/A	Meifang Zhao et al., 2009
1423	Hunan	Fushou Forest Farm	28°3′00″N	113°41′15″E	1078	SU	11	Planted	12.1	2200	6	3.1	2.6	N/A	N/A		N/A	N/A	N/A	N/A	N/A	N/A	N/A		3117/0.3	600	1	N/A	Xiaoyu Cao and Jiping Li, 2014*
1424	Hunan	Huitong county	26°41′50″N	109°35′26″E	377	N/A	24	Planted	16.8	1268	3	3.29	1.73	N/A	N/A		N/A	N/A	N/A	N/A	N/A	N/A	N/A		3119/	400	4	2017	Qi Xia et al., 2021
1425	Guangdong	Xijiang Forest Farm	23°08′N	114°48′E	300-400	N/A	25-30	Planted	21.3	1602	31	11	9.9	0.0504808	157.5	1	N/A	N/A	N/A	N/A	N/A	N/A	N/A		3120/	N/A	N/A	N/A	Wenzhu Xie, 1987
1426	Hunan	Huitong County	26°50′N	109°45′E	300-500	N/A	N/A	Planted	16.8	1300	12	11.6	10	0.0601603	187.7	5	17.3141	2.51923	2.85577	2.23397	22.6891	6.12821	28.8141	5	3120/	N/A	N/A	N/A	Weizhu Pan et al., 1981
1427	Zhejiang	Longquan City	28°4'27.624"N	119°8'30"E	205	N/A	N/A	Planted	16	1644	9	10.33	7.42	N/A	N/A		N/A	N/A	N/A	N/A	N/A	N/A	N/A		3123/0.96	N/A	N/A	N/A	Shaoyuan Xu,1984*
1428	Guizhou	Sanjiangkou Town, Xingyi City	24°45′30″N	104°35′33″E	838	HSU	32	Planted	18	1358	12	10.9	10.5	N/A	N/A		N/A	N/A	N/A	N/A	N/A	N/A	N/A		3125/0.5	400	3	2014	Xin Li et al., 2015
1429	Guangdong	Longyandong Forest Farm	23°11′N	113°22′E	50	N/A	N/A	Planted	21.8	1694	13	13.9	14	N/A	N/A		N/A	N/A	N/A	N/A	N/A	N/A	N/A		3125/	N/A	N/A	N/A	Songkui Xu et al., 2003
1430	Fujian	Xikou County State-owned Forest Farm	25°43′N	118°34′E	270-425	SH	24	Planted	20.1	1535	12	10.18	7.01	N/A	N/A		N/A	N/A	N/A	N/A	N/A	N/A	N/A		3132/	N/A	N/A	2012	Pingyong Yan, 2013
1431	Guangdong	Hanjiang Forest Farm	23°25'49"N	116°42'10"E	5	N/A	N/A	Planted	19	1600	12	9.1	6.82	0.0244	76.86	1	21	N/A	N/A	N/A	31.8	N/A	N/A	1	3150/	N/A	N/A	N/A	Chuncheng Li, 1992
1432	Guangxi	Yongle Forest Farm	23°57'N	106°37'E	190	N/A	N/A	Planted	21	1584	22	15.1	13.3	0.0885714	279	1	N/A	N/A	N/A	N/A	N/A	N/A	N/A		3150/	N/A	N/A	N/A	Kejixiezuozu,1977*
1433	Zhejiang	Huangtan Forest Farm	29°3'15"N	120°27'0.8"E	100	HSH	N/A	Planted	16.2	1486	26	11.1	7.9	0.0422095	132.96	1	N/A	N/A	N/A	N/A	N/A	N/A	N/A		3150/	N/A	N/A	N/A	Binghua Zhao et al., 1990*
1434	Fujian	Meiling State-owned Forest Farm	26°45′N	119°45′E	250	HSU	25	Planted	19.5	1411.3	N/A	10.1	9.2	N/A	N/A		N/A	N/A	N/A	N/A	N/A	N/A	N/A		3152/	625	4	2010	Ruijie Chen, 2011
1435	Hunan	Fushou Forest Farm	28°03′00″ N	113°41′15″E	835-1573	N/A	25	Planted	12.1	2200	6	3.45	2.54	N/A	N/A		N/A	N/A	N/A	N/A	N/A	N/A	N/A		3154/0.45	600	1	N/A	Xiaoyu Cao et al., 2018*
1436	Zhejiang	Kaihua County	29°8'10"N	118°24'51"E	200	N/A	N/A	Planted	16.4	1805	15	8.53	5.38	N/A	N/A		N/A	N/A	N/A	N/A	N/A	N/A	N/A		3157/0.89	N/A	N/A	N/A	Shaoyuan Xu,1984*
1437	Zhejiang	Jiande City	29°28'29"N	119°16'52"E	80	N/A	N/A	Planted	16.6	1751	12	11.51	7.09	N/A	N/A		N/A	N/A	N/A	N/A	N/A	N/A	N/A		3162/0.92	N/A	N/A	N/A	Shaoyuan Xu,1984*
1438	Hunan	Huitong county	26° 50′N	109° 45′E	280-390	N/A	N/A	Planted	15-17	1270-1650	12	12.43	10.69	N/A	N/A		21.8004	N/A	2.82691	N/A	N/A	6.05812	N/A	1	3166/	N/A	N/A	N/A	Meifang Zhao et al., 2009
1439	Guangxi	Laoshan Forest Farm	24°14′N	106°15′E	405	N/A	N/A	Planted	20.7	1190.3	N/A	14.6	12.1	0.0881401	280.55	1	N/A	N/A	N/A	N/A	N/A	N/A	N/A		3183/	N/A	N/A	N/A	Feng Wei et al., 1991
1440	Hunan	Huitong county	26° 50′N	109° 45′E	280-390	N/A	N/A	Planted	15-17	1270-1650	11	11.87	10.06	N/A	N/A		18.6715	N/A	2.74812	N/A	N/A	5.67525	N/A	1	3184/	N/A	N/A	N/A	Meifang Zhao et al., 2009
1441	Fujian	Xiqin Teaching Forest Farm	26°40′N	118°10′E	200-500	HSH	19	Planted	19.4	1817	19	10.89	10.58	N/A	N/A		N/A	N/A	N/A	N/A	N/A	N/A	N/A		3200/	N/A	N/A	N/A	Wenxian Liang et al., 2014
1442	Fujian	State-owned Forest Farm of Jiangle County	26°26′N	117°05′E	227	HSH	30	Planted	18.7	1669	N/A	18	12.9	N/A	N/A		N/A	N/A	N/A	N/A	N/A	N/A	N/A		3200/0.8	N/A	N/A	N/A	Zhaowei Cai, 2014
1443	Hunan	Huitong county	26° 50′N	109° 45′E	280-390	N/A	N/A	Planted	15-17	1270-1650	10	11.26	9.46	N/A	N/A		15.5198	N/A	2.66001	N/A	N/A	5.22635	N/A	1	3203/	N/A	N/A	N/A	Meifang Zhao et al., 2009
1444	Hunan	Fushou Forest Farm	28°3′00″N	113°41′15″E	1204	N/A	22-27	Planted	12.1	2200	6	3.4	3	N/A	N/A		N/A	N/A	N/A	N/A	N/A	N/A	N/A		3209/	600	3	2012	Jiping Li et al., 2015*
1445	Hunan	Fushou Forest Farm	28°3′00″N	113°41′15″E	1000	HSH	11	Planted	12.1	2200	6	3.4	2.8	N/A	N/A		N/A	N/A	N/A	N/A	N/A	N/A	1.031	3	3209/0.3	600	3	N/A	Xiaoyu Cao et al., 2014； Chao Deng et al., 2015*
1446	Guangxi	Beijianghe Forest Farm	25°04′N	109°14′E	185	SU	38	Planted	19.6	1825	3	3.43	3.2	N/A	N/A		N/A	N/A	N/A	N/A	N/A	N/A	N/A		3210/0.5	400	3	2019	Yuhua Peng et al., 2020
1447	Anhui	Xitian Forest Farm	29°36′N	118°17′E	190	N/A	N/A	Planted	16.2	2000	N/A	10.1	9.4	N/A	N/A		N/A	N/A	N/A	N/A	N/A	N/A	N/A		3217.5/	N/A	N/A	1990	Xingguo Pan, 1992*
1448	Hunan	Huitong county	26° 50′N	109° 45′E	280-390	N/A	N/A	Planted	15-17	1270-1650	9	10.58	8.5	N/A	N/A		12.4278	N/A	2.25396	N/A	N/A	4.71282	N/A	1	3221/	N/A	N/A	N/A	Meifang Zhao et al., 2009
1449	Fujian	Jiangle National Forest Farm	26°26′N	117°05′E	239	HSH	35	Planted	18.7	2027	5	11.9	6.7	N/A	N/A		N/A	N/A	N/A	N/A	N/A	N/A	N/A		3225/1	400	1	N/A	Raofu, 2016
1450	Fujian	State-owned Forest Farm of Jiangle County	26°26′N	117°05′E	239	HSH	35	Planted	18.7	1669	N/A	11.9	6.7	N/A	N/A		N/A	N/A	N/A	N/A	N/A	N/A	N/A		3225/1	600	1	N/A	Zhaowei Cai, 2014
1451	Fujian	Nanping City	26°38′N	118°10′ E	72	N/A	N/A	Planted	19.4	1800	6	6.4	5.3	N/A	N/A		N/A	N/A	N/A	N/A	N/A	N/A	N/A		3229/	N/A	N/A	N/A	Deling Jin, 2000*
1452	Hunan	Huitong county	26° 50′N	109° 45′E	280-390	N/A	N/A	Planted	15-17	1270-1650	8	9.82	7.37	N/A	N/A		9.47515	N/A	1.8339	N/A	N/A	4.12473	N/A	1	3239/	N/A	N/A	N/A	Meifang Zhao et al., 2009
1453	Zhejiang	Jiande Forest Farm	29°29′N	119°30′E	90	N/A	N/A	Planted	16.6	1751	20	13.08	8.09	N/A	N/A		N/A	N/A	N/A	N/A	N/A	N/A	N/A		3240/0.85	100	3	N/A	Guojian Du et al., 1995
1454	Guizhou	Sanjiangkou Town, Xingyi City	24°45′30″N	104°35′33″E	850	HSU	32	Planted	18	1358	8	10.1	9.7	N/A	N/A		N/A	N/A	N/A	N/A	N/A	N/A	N/A		3250/0.7	400	3	2014	Xin Li et al., 2015
1455	Guizhou	Sanjiangkou Town, Xingyi City	24°45′30″N	104°35′33″E	905	HSU	33	Planted	18	1358	11	10.2	12	N/A	N/A		N/A	N/A	N/A	N/A	N/A	N/A	N/A		3250/0.6	400	3	2014	Xin Li et al., 2015
1456	Fujian	State-owned Forest Farm of Jiangle County	26°26′N	117°05′E	210	HSH	34	Planted	18.7	1669	N/A	11.4	7	N/A	N/A		N/A	N/A	N/A	N/A	N/A	N/A	N/A		3250/0.9	N/A	N/A	N/A	Zhaowei Cai, 2014
1457	Hunan	Huitong county	26° 50′N	109° 45′E	280-390	N/A	N/A	Planted	15-17	1270-1650	7	8.96	6.12	N/A	N/A		6.76182	N/A	1.39656	N/A	N/A	3.46225	N/A	1	3258/	N/A	N/A	N/A	Meifang Zhao et al., 2009
1458	Fujian	Jiangle National Forest Farm	26°26′N	117°05′E	210	HSH	34	Planted	18.7	2027	7	10.2	6.1	N/A	N/A		N/A	N/A	N/A	N/A	N/A	N/A	N/A		3275/0.9	400	1	N/A	Raofu, 2016
1459	Fujian	Jiangle National Forest Farm	26°26′N	117 °05′E	180-500	N/A	15-45	Planted	18.2	1910	N/A	9.9	5.5	N/A	N/A		N/A	N/A	N/A	N/A	N/A	N/A	N/A		3275/1	N/A	1	2012	Guangyi Mei et al., 2013
1460	Hunan	Huitong County	26°50′N	109°45′E	300-500	N/A	N/A	Planted	16.9	1250	16	12.6	10.5	N/A	N/A		N/A	N/A	N/A	N/A	N/A	N/A	N/A		3281/	600	4	2018	Yiye Xu, 2019
1461	Hunan	Huitong County	26°50′N	109°45′E	300-500	N/A	N/A	Planted	16.9	1250	21	14.8	13.2	N/A	N/A		N/A	N/A	N/A	N/A	N/A	N/A	N/A		3281/	600	4	2018	Yiye Xu, 2019
1462	Hunan	Huitong County	26°50′N	109°45′E	413	N/A	27	Planted	16.5	1300	N/A	12.44	9.72	N/A	N/A		N/A	N/A	N/A	N/A	N/A	N/A	N/A		3294/	400	4	2018	Jingyu Xia et al., 2019
1463	Hunan	Huitong county	26°41′50″N	109°35′26″E	413	N/A	27	Planted	16.8	1268	16	12.4	9.72	N/A	N/A		N/A	N/A	N/A	N/A	N/A	N/A	N/A		3294/	400	4	2017	Qi Xia et al., 2021
1464	Hunan	Huitong county	26° 50′N	109° 45′E	280-390	N/A	N/A	Planted	15-17	1270-1650	6	7.97	4.46	N/A	N/A		3.47298	N/A	1.22647	N/A	N/A	2.71706	N/A	1	3294/	N/A	N/A	N/A	Meifang Zhao et al., 2009
1465	Fujian	Xingtian Town, Wuyi City	27°12′31″N	117°37′29″E	455	N/A	N/A	Planted	19.7	1960	9	10.88	9.78	N/A	N/A		N/A	N/A	N/A	N/A	N/A	N/A	N/A		3300/	100	3	2016	Yipeng Xie, 2018
1466	Guizhou	Sanjiangkou Town, Xingyi City	24°45′30″N	104°35′33″E	1070	HSU	37	Planted	18	1358	7	9	9.5	N/A	N/A		N/A	N/A	N/A	N/A	N/A	N/A	N/A		3300/0.7	400	3	2014	Xin Li et al., 2015
1467	Hunan	Jinglongqiao Town, Cili County	29°16′32.91″N	111°06′15.25″E	133.41	N/A	N/A	Planted	16.3	1440	N/A	11.76	11.43	N/A	N/A		N/A	N/A	N/A	N/A	N/A	N/A	N/A		3300/	600	1	2011	Xie Zhang et al., 2018
1468	Hunan	Jinglongqiao Town, Cili County	29°16′32.91″N	111°06′15.25″E	133.41	N/A	N/A	Planted	16.3	1440	N/A	21.84	15.11	N/A	N/A		N/A	N/A	N/A	N/A	N/A	N/A	N/A		3300/	600	1	2011	Xie Zhang et al., 2018
1469	Zhejiang	Shimen Town, Jiangshan City	28°34′53′′ N	118°35′00′′E	143	HSH	45	Planted	17	1925	5	7.4	5.5	N/A	N/A		N/A	N/A	N/A	N/A	N/A	N/A	N/A		3300/0.6	900	1	2017	Wenkai Liao et al., 2019
1470	Hunan	Guangping Town, Huitong County	26°54'14"N	110°2'48"E	270	N/A	N/A	Planted	16.5	1325	19	9.8	9.1	0.039	128.7	1	N/A	N/A	N/A	N/A	N/A	N/A	N/A		3300/	N/A	N/A	N/A	Changhua Li et al., 1962
1471	Hunan	Heping Village, Daqiao Town, Hengdong County	27°21'36"N	113°E	105	HSH	12	Planted	17.1	1480	12	11.87	10.38	N/A	N/A		N/A	N/A	N/A	N/A	N/A	N/A	N/A		3300/0.95	N/A	N/A	2011	Yonghua Huang, 2012
1472	Hunan	Fushou Forest Farm	28°03′00″ N	113°41′15″ E	175	SU	11	Planted	12.1	2200	6	3.2	2.6	N/A	N/A		N/A	N/A	N/A	N/A	N/A	N/A	N/A		3309/0.3	600	3	N/A	Xiaoyu Cao and Jiping Li, 2014*
1473	Guangdong	Tianjingshan Forest Farm	24°41′49″N	112°56′56″E	900	HSU	21	Planted	17.1	2800	N/A	12.3	9.9	N/A	N/A		N/A	N/A	N/A	N/A	N/A	N/A	N/A		3311/	600	1	2008	Qianhe et al., 2010
1474	Fujian	Chengguan Town, Youxi County	25°48'N	117°48'E	200	HSU	22	Planted	18	1599.6	4	3.46	3.06	N/A	N/A		1.173	0.251	0.653	N/A	2.077	0.766	2.84	1	3314/	400	3	2010	Zhangxiu Zhang, 2010
1475	Hunan	Huitong county	26° 50′N	109° 45′E	280-390	N/A	N/A	Planted	15-17	1270-1650	3	3.51	1.34	N/A	N/A		N/A	N/A	0.301386	N/A	N/A	0.837854	N/A	1	3318/	N/A	N/A	N/A	Meifang Zhao et al., 2009
1476	Hunan	Huitong county	26° 50′N	109° 45′E	280-390	N/A	N/A	Planted	15-17	1270-1650	4	5.36	2.46	N/A	N/A		1.1513	N/A	0.406872	N/A	N/A	1.2387	N/A	1	3318/	N/A	N/A	N/A	Meifang Zhao et al., 2009
1477	Hunan	Huitong county	26° 50′N	109° 45′E	280-390	N/A	N/A	Planted	15-17	1270-1650	5	6.8	3.15	N/A	N/A		2.49247	N/A	1.01266	N/A	N/A	1.94696	N/A	1	3318/	N/A	N/A	N/A	Meifang Zhao et al., 2009
1478	Fujian	Youxi County	25°48′N	117°48′E	200	HSU	29	Planted	18.9	1599.6	6	8.9	5.9	0.0226	75.03	1	N/A	N/A	N/A	N/A	N/A	N/A	N/A		3320/	400	2	N/A	Shaohui Fan, 2000
1479	Sichuan	Tongji Town, Pengzhou City	30°54′N	103°40′E	960	N/A	15	Planted	15.8	1126	17	9.94	8.4	N/A	N/A		N/A	N/A	N/A	N/A	N/A	N/A	N/A		3322/0.9	3600	1	2017	Weiping Wang et al., 2018
1480	Guizhou	Gangzhai Forest Farm	26°52'44"N	107°6'21"E	1147	HSU	15	Planted	12	1186	N/A	7.47	5.34	N/A	N/A		N/A	N/A	N/A	N/A	N/A	N/A	N/A		3325/0.8	400	3	2013	Yanhui Liu et al., 2015
1481	Guizhou	Sanjiangkou Town, Xingyi City	24°45′30″N	104°35′33″E	866	HSU	29	Planted	18	1358	10	9.7	10.1	N/A	N/A		N/A	N/A	N/A	N/A	N/A	N/A	N/A		3325/0.7	400	3	2014	Xin Li et al., 2015
1482	Fujian	Liexi Village, Meilie District, Sanming City	26°9'58"N	116°48'40"E	350-425	N/A	25	Planted	17.9	1771.3	10	9.3	7.3	N/A	N/A		N/A	N/A	N/A	N/A	N/A	N/A	N/A		3333/	400	4	2012	Zhaoshou Li, 2016
1483	Fujian	Youxi County	25°48′N	117°48′E	230	SU	30	Planted	18.9	1599.6	6	9.6	6.6	0.0287	95.86	1	N/A	N/A	N/A	N/A	N/A	N/A	N/A		3340/	400	2	N/A	Shaohui Fan, 2000
1484	Jiangxi	Ji'an City	27°6′16″N	115°18′11″E	60	N/A	N/A	Planted	18	1627	N/A	5.6	5.17	N/A	N/A		N/A	N/A	N/A	N/A	N/A	N/A	N/A		3346/	800	3	2015	Yinghong Wang et al., 2017
1485	Fujian	Youxi County	25°48′N	117°48′E	210	HSH	25	Planted	18.9	1599.6	6	8.1	5.3	0.0173	57.96	1	N/A	N/A	N/A	N/A	N/A	N/A	N/A		3350/	400	2	N/A	Shaohui Fan, 2000
1486	Guizhou	Sanjiangkou Town, Xingyi City	24°45′30″N	104°35′33″E	849	HSU	30	Planted	18	1358	9	10.6	10.5	N/A	N/A		N/A	N/A	N/A	N/A	N/A	N/A	N/A		3350/0.7	400	3	2014	Xin Li et al., 2015
1487	Fujian	Chengguan Town, Youxi County	25°48'N	117°48'E	200	HSU	22	Planted	18	1599.6	4	4.27	3.21	N/A	N/A		1.238	0.264	0.668	N/A	2.17	0.795	2.97	1	3352/	400	3	2010	Zhangxiu Zhang, 2010
1488	Fujian	Zhaixia State-owned Forest Farm	27°49.15′N	118°24.817′E	345	N/A	N/A	Planted	17.4	1700	9	12.22	8.83	N/A	N/A		N/A	N/A	N/A	N/A	N/A	N/A	N/A		3375/	400	1	2017	Xingfa Huang, 2019
1489	Fujian	Xinkou Teaching Forest Farm	26°16′N	117°46′E	205-500	N/A	N/A	Planted	18.2	1700	8	11.05	9.87	N/A	N/A		N/A	N/A	N/A	N/A	N/A	9.13	N/A	3	3384/	400	3	N/A	Yayun Jia et al., 2016
1490	Guangdong	Xiaolong Forest Farm	23°33'9"N	113°8'14"E	205-500	N/A	N/A	Planted	18.2	1700	N/A	11.05	9.87	N/A	N/A		N/A	N/A	N/A	N/A	N/A	N/A	N/A		3384/	400	3	N/A	Wenjun Lai, 2016
1491	Zhejiang	Longquan City	27° 42′ N	118° 42′ E	250	HSU	25	Planted	17.7	1685	N/A	7.7	7.8	N/A	N/A		N/A	N/A	N/A	N/A	N/A	N/A	N/A		3390/	2600	1	2014	Hongmin Zhou et al., 2015
1492	Fujian	Chengdong Township, Sanyuan District, Sanming City	26°11′N	117°29′E	580-701	N/A	N/A	Planted	18	1825	10	10	9	N/A	N/A		N/A	N/A	N/A	N/A	N/A	N/A	N/A		3390/	N/A	N/A	2018	Zhenwei Tu, 2018
1493	Guangdong	Xijiang Forest Farm	23°08′N	114°48′E	300-400	N/A	25-30	Planted	21.3	1602	31	10.7	9.1	0.050885	172.5	1	N/A	N/A	N/A	N/A	N/A	N/A	N/A		3390/	N/A	N/A	N/A	Wenzhu Xie, 1987
1494	Hunan	Huitong County	26°50′N	109°45′E	316	N/A	32	Planted	16.5	1300	N/A	14.2	13.05	N/A	N/A		N/A	N/A	N/A	N/A	N/A	N/A	N/A		3394/	400	4	2018	Jingyu Xia et al., 2019
1495	Fujian	Chengguan Town, Youxi County	25°48'N	117°48'E	200	HSU	22	Planted	18	1599.6	4	5.13	4.02	N/A	N/A		1.271	0.277	0.718	N/A	2.266	0.832	3.1	1	3398/	400	3	2010	Zhangxiu Zhang, 2010
1496	Fujian	Jiangle National Forest Farm	26°26′N	117 °05′E	180-500	N/A	15-45	Planted	18.2	1910	N/A	10.4	12.7	N/A	N/A		N/A	N/A	N/A	N/A	N/A	N/A	N/A		3400/0.7	N/A	1	2012	Guangyi Mei et al., 2013
1497	Guangdong	Xijiang Forest Farm	23°08′N	114°48′E	300-400	N/A	25-30	Planted	21.3	1602	23	11	8.9	0.054185	184.5	1	N/A	N/A	N/A	N/A	N/A	N/A	N/A		3405/	N/A	N/A	N/A	Wenzhu Xie, 1987
1498	Zhejiang	Kaihua County	29°8'10"N	118°24'51"E	200	N/A	N/A	Planted	16.4	1805	15	8.67	6.46	N/A	N/A		N/A	N/A	N/A	N/A	N/A	N/A	N/A		3413/0.87	N/A	N/A	N/A	Shaoyuan Xu,1984*
1499	Guangdong	Xijiang Forest Farm	23°08′N	114°48′E	300-400	N/A	25-30	Planted	21.3	1602	10	8.6	7	0.0257642	88.5	1	N/A	N/A	N/A	N/A	N/A	N/A	N/A		3435/	N/A	N/A	N/A	Wenzhu Xie, 1987
1500	Fujian	Xiasha Town, Shaowu City	27°20′N	117°34′E	275	N/A	N/A	Planted	17.7	1786	4	4.8	3.2	N/A	N/A		N/A	N/A	N/A	N/A	N/A	N/A	N/A		3446/0.62	40	3	2015	Zhen Wang, 2017
1501	Fujian	Xiasha Town, Shaowu City	27°32′N	117°59′E	228	N/A	N/A	Planted	17.7	1786	4	4.8	3.2	N/A	N/A		N/A	N/A	N/A	N/A	N/A	N/A	N/A		3446/0.62	40	3	2015	Zhen Wang et al., 2017
1502	Fujian	Jiangle National Forest Farm	26°26′N	117°05′E	227	HSH	30	Planted	18.7	2027	20	15.4	16.3	N/A	N/A		N/A	N/A	N/A	N/A	N/A	N/A	N/A		3450/0.8	400	1	N/A	Raofu, 2016
1503	Guizhou	Sanjiangkou Town, Xingyi City	24°45′30″N	104°35′33″E	1043	SU	30	Planted	18	1358	5	8.5	8	N/A	N/A		N/A	N/A	N/A	N/A	N/A	N/A	N/A		3450/0.8	400	3	2014	Xin Li et al., 2015
1504	Hunan	Yangjiaoping, Huitong County	26°18'21"N	111°27'6"E	283	N/A	N/A	Planted	16.5	1325	17	9.8	9.4	0.044	151.8	1	N/A	N/A	N/A	N/A	N/A	N/A	N/A		3450/	N/A	N/A	N/A	Changhua Li et al., 1962
1505	Fujian	Xiasha Town, Shaowu City	27°20′N	117°34′E	227.7	HSU	26	Planted	17.7	1786	4	4.2	3.2	N/A	N/A		N/A	N/A	N/A	N/A	N/A	N/A	N/A		3458/0.55	400	3	2014	Bingzhong Wei, 2017
1506	Zhejiang	Anji City	30°52′N	119°53′E	50	N/A	N/A	Planted	15	1350	10	11.93	8.46	N/A	N/A		N/A	N/A	N/A	N/A	15.83	12.81	28.64	1	3466/0.8	200	6	2001	Wenwei Jiang et al., 2002; Wenwei Jiang et al., 2001
1507	Jiangxi	Dagangshan Mountain	27°30′N	114°30′E	300-700	N/A	33	Planted	16.75	1591	31	12.2	11.8	N/A	N/A		N/A	N/A	N/A	N/A	N/A	N/A	N/A		3467/0.7	600	1	N/A	Zhuo Yin et al., 2013
1508	Guangxi	Laoshan Forest Farm	24°14′N	106°15′E	405	N/A	N/A	Planted	20.7	1190.3	18	9	8.9	N/A	N/A		12.7338	2.43453	2.9554	2.40288	18.1237	4.24173	22.3655	6	3475/	N/A	N/A	N/A	Feng Wei et al., 1991
1509	Jiangsu	Lishui District Forest Farm	31°36′N	119°01′E	76	N/A	N/A	Planted	15.5	1006	19	10.83	8.91	N/A	N/A		N/A	N/A	N/A	N/A	N/A	N/A	N/A		3495/0.85	400	3	2006	Jiaojiao Diao, 2017
1510	Jiangsu	Lishui District Forest Farm	31°36′N	119°01′E	76	N/A	N/A	Planted	15.5	1006	26	12.05	10.92	N/A	N/A		N/A	N/A	N/A	N/A	N/A	N/A	41.37	3	3495/	400	3	2013	Jiaojiao Diao, 2017
1511	Jiangsu	Wuxiang Temple National Forest Park	31°32′N	119°01′E	100	N/A	N/A	Planted	15.5	1006	N/A	9.83	11.2	N/A	N/A		N/A	N/A	N/A	N/A	N/A	N/A	N/A		3495/0.95	1000	1	2008	Songqiu Deng et al., 2010
1512	Guangxi	Nandan County	24°59′N	107°29′E	922	HSH	20-35	Planted	19.7	1575	16	11.6	10.3	N/A	N/A		30.0466	6.36257	3.59914	N/A	41.194	5.75343	46.9474	3	3500/	1000	3	N/A	Yuefeng Yu et al., 2013
1513	Guangxi	Laoshan Forest Farm	24°14′N	106°15′E	405	N/A	N/A	Planted	20.7	1190.3	N/A	9.3	9.4	0.0535525	188.13	1	N/A	N/A	N/A	N/A	N/A	N/A	N/A		3513/	N/A	N/A	N/A	Feng Wei et al., 1991
1514	Jiangsu	Lishui District Forest Farm	31°36′N	119°01′E	100	HSH	15	Planted	15.5	1006	19	10.69	11.83	N/A	N/A		N/A	N/A	N/A	N/A	N/A	N/A	N/A		3517/0.95	400	3	2012	Wenya Xiao et al., 2016
1515	Jiangsu	Lishui Forest Farm	31°36′N	119°01′E	100	N/A	N/A	Planted	15.5	1006	N/A	11.83	10.69	N/A	N/A		N/A	N/A	N/A	N/A	N/A	N/A	N/A		3517/	400	3	2006	Dong Wang et al., 2015
1516	Jiangsu	Lishui District Forest Farm	31°36′N	119°01′E	182	HSH	N/A	Planted	15.5	1006	19	11.05	12.31	N/A	N/A		N/A	N/A	N/A	N/A	N/A	N/A	31.31	3	3517/0.95	400	12	N/A	Jiaojiao Diao, 2015
1517	Guangdong	Tianjingshan Forest Farm	24°41′15″N	113°1′22″E	575	SU	8	Planted	17.1	2800	N/A	8.1	5.4	N/A	N/A		N/A	N/A	N/A	N/A	N/A	N/A	N/A		3517/	600	1	2008	Qianhe et al., 2010
1518	Guizhou	Sanjiangkou Town, Xingyi City	24°45′30″N	104°35′33″E	1043	SU	31	Planted	18	1358	6	8.7	8.6	N/A	N/A		N/A	N/A	N/A	N/A	N/A	N/A	N/A		3525/0.8	400	3	2014	Xin Li et al., 2015
1519	Hunan	Zhuting Forest Area	27°24'N	113°04'E	90	N/A	N/A	Planted	17.5	1401	7	7.7	5.9	0.0190071	67	34	5.59	1.85	2.49	N/A	9.93	2.16	12.09	34	3525/	N/A	5	N/A	Weichou Pan et al., 1978
1520	Fujian	Xiqin Teaching Forest Farm	26°40′N	118°10′E	200-500	N/A	25	Planted	19.4	1817	16	11.12	10.49	N/A	N/A		N/A	N/A	N/A	N/A	N/A	N/A	N/A		3525/	N/A	N/A	N/A	Meimiao Zhang, 2010
1521	Guangdong	Tianjingshan Forest Farm	24°44′59″N	113°4′56″E	715	HSU	6	Planted	17.1	2800	N/A	6.1	3.6	N/A	N/A		N/A	N/A	N/A	N/A	N/A	N/A	N/A		3533/	600	1	2008	Qianhe et al., 2010
1522	Fujian	Yanxi Forest Farm	24°47′36″N	117°37′33″E	160-240	N/A	20-25	Planted	21	1460	8	10	7.75	0.03349	120.162	3	10.651	1.62	1.706	2.075	13.977	4.441	18.418	3	3588/	400	3	N/A	Qingduan Yao, 2003
1523	Fujian	Yanxi Forest Farm	24°47′36″N	117°37′33″E	45-404	N/A	20-30	Planted	21	1460	8	10	7.75	N/A	N/A		N/A	N/A	N/A	N/A	N/A	N/A	N/A		3588/	N/A	N/A	N/A	Jianfu Tang, 2004
1524	Fujian	Changtai County	24°43′N	117°36′E	160-240	N/A	20-25	Planted	21	1460	8	10	7.75	N/A	N/A		N/A	N/A	N/A	N/A	N/A	N/A	N/A		3588/	N/A	N/A	N/A	Qingduan Yao et al., 2006
1525	Fujian	Xihou Forestry Farm	26°28′N	117°57′E	200	N/A	N/A	Planted	19.3	1969	10	11.7	8.63	0.05241	188.676	15	9.785	3.5075	2.305	1.46	15.6	3.51	19.11		3600/	400	5	1995	Housheng Zhou, 1999; Xianfang Zhong et al., 2006
1526	Fujian	Jinshan State-owned Forest Farm	24°56′N	117°29′E	110-160	HSH	19-25	Planted	20.4	1896	4	6.4	5.3	N/A	N/A		N/A	N/A	N/A	N/A	N/A	N/A	N/A		3600/	N/A	N/A	2018	Qinggen Chen, 2018
1527	Hunan	Taoyuan County	28°54′N	111°30′E	36	N/A	15-25	Planted	16.5	1443	7	8.2	6.75	0.01989	71.6	1	7.34	2.2	2.63	N/A	12.17	2.45	14.92	1	3600/	N/A	N/A	N/A	Jiawu Zhang and Zongwei Feng, 1979
1528	Hunan	Taoyuan County	28°54′N	111°30′E	36	N/A	15-25	Planted	16.5	1443	7	10.8	8.3	N/A	N/A		11.53	2.41	3.27	N/A	17.21	3.38	22.72	1	3600/	N/A	N/A	N/A	Jiawu Zhang and Zongwei Feng, 1979
1529	Anhui	Xitian Forest Farm	29°36′N	118°17′E	190	N/A	N/A	Planted	16.2	2000	N/A	8.5	5.6	N/A	N/A		N/A	N/A	N/A	N/A	N/A	N/A	N/A		3605/	N/A	N/A	1990	Xingguo Pan, 1992*
1530	Fujian	Yangkou Forest Farm	26°46′N	117°48′E	450	N/A	N/A	Planted	18.4	1757	26	12.9	12	N/A	N/A		27.7738	2.56	2.65931	N/A	32.9931	5.5569	38.55	2	3625/	N/A	N/A	1983	Jingzhong Ye, 1984
1531	Henan	Huangbaishan Forest Farm	31°27′N	115°20′E	370	HSH	26	Planted	15.5	1350	N/A	7.9	5.6	0.0166226	60.5894	11	N/A	N/A	N/A	N/A	N/A	N/A	N/A		3645/0.9	600	1	N/A	Zhuoxian Shi et al., 1984
1532	Anhui	Xitian Forest Farm	29°36′N	118°17′E	190	N/A	N/A	Planted	16.2	2000	N/A	8.5	6.5	N/A	N/A		N/A	N/A	N/A	N/A	N/A	N/A	N/A		3658/	N/A	N/A	1990	Xingguo Pan, 1992*
1533	Fujian	Jiangle National Forest Farm	26°26′N	117 °05′E	180-500	N/A	15-45	Planted	18.2	1910	N/A	3.8	4.3	N/A	N/A		N/A	N/A	N/A	N/A	N/A	N/A	N/A		3667/0.8	N/A	1	2012	Guangyi Mei et al., 2013
1534	Fujian	State-owned Forest Farm of Jiangle County	26°26′N	117°05′E	276	HSU	37	Planted	18.7	1669	N/A	4.5	3.4	N/A	N/A		N/A	N/A	N/A	N/A	N/A	N/A	N/A		3667/0.3	N/A	N/A	N/A	Zhaowei Cai, 2014
1535	Jiangsu	Zhoucheng Town, Liyang City	31°25′N	119°29′E	10	N/A	0-15	Planted	15.8	1237	10	8.14	5.75	N/A	N/A		N/A	N/A	N/A	N/A	N/A	N/A	N/A		3675/0.9	600	1	N/A	Boquan Cao et al., 1987*
1536	Fujian	Jinshan State-owned Forest Farm	24°38′N	117°17′E	223	SU	18-22	Planted	20.8	1735	7	6.9	5.65	N/A	N/A		4.73913	2.05978	1.25	N/A	8.05	3.19022	11.2391	9	3680/	625	3	2000	Jiatan Jiang, 2002
1537	Guangdong	Tianjingshan Forest Farm	24°44′29″N	113°4′15″E	563	HSH	32	Planted	17.1	2800	N/A	10.6	6.4	N/A	N/A		N/A	N/A	N/A	N/A	N/A	N/A	N/A		3700/	600	1	2008	Qianhe et al., 2010
1538	Hunan	Fushou Forest Farm	28°3′00″N	113°41′15″E	1078	HSH	18	Planted	12.1	2200	6	2.8	2.5	N/A	N/A		N/A	N/A	N/A	N/A	N/A	N/A	N/A		3700/0.4	600	1	N/A	Xiaoyu Cao and Jiping Li, 2014*
1539	Zhejiang	Ninghai County	29°17'17.052"N	121°25'46.596"E	35	N/A	N/A	Planted	15.5	1464	9	8.33	5.06	N/A	N/A		N/A	N/A	N/A	N/A	N/A	N/A	N/A		3708/0.85	N/A	N/A	N/A	Shaoyuan Xu,1984*
1540	Jiangxi	Xinjiang Township	26°41′NN	114°27′E	327	SU	19	Planted	16.5	1421	15	10.2	8.5	N/A	N/A		N/A	N/A	N/A	N/A	N/A	N/A	N/A		3713/	900	3	2018	Quanxin Miao et al., 2019
1541	Fujian	Guanzhuang State-owned Forest Farm	26°30′47″N	117°43′29″E	100	N/A	N/A	Planted	19.6	1628	9	7.05	5.03	N/A	N/A		N/A	N/A	N/A	N/A	N/A	N/A	N/A		3730/	225	8	2015	Nan Zhao et al., 2019
1542	Fujian	Jiangle National Forest Farm	26°26′N	117 °05′E	180-500	N/A	15-45	Planted	18.2	1910	N/A	4.6	4.3	N/A	N/A		N/A	N/A	N/A	N/A	N/A	N/A	N/A		3740/0.7	N/A	1	2012	Guangyi Mei et al., 2013
1543	Jiangsu	Zhoucheng Town, Liyang City	31°25′N	119°29′E	10	N/A	0-15	Planted	15.8	1237	10	5.09	3.7	N/A	N/A		N/A	N/A	N/A	N/A	N/A	N/A	N/A		3747/0.8	600	1	N/A	Boquan Cao et al., 1987*
1544	Guangxi	Darongshan Forest Farm	22°50'N	110°14'E	400	N/A	N/A	Planted	21.3	1676	18	7.8	7.1	0.0228	85.5	1	N/A	N/A	N/A	N/A	N/A	N/A	N/A		3750/	N/A	N/A	N/A	Kejixiezuozu,1977*
1545	Zhejiang	Lin'an City	30°13'N	119°45'E	230	N/A	N/A	Planted	15.9	1424	12	8.78	6.21	N/A	N/A		N/A	N/A	N/A	N/A	N/A	N/A	N/A		3759/0.86	N/A	N/A	N/A	Shaoyuan Xu,1984*
1546	Hunan	Zhuting Forest Area	27°24'N	113°04'E	90	N/A	N/A	Planted	17.5	1401	7	8.5	6.4	0.0239044	90	27	7.05	2.25	3.01	N/A	12.31	2.71	15.02	27	3765/	N/A	11	N/A	Weichou Pan et al., 1978
1547	Guangxi	Nandan County	25°11′N	107°03′E	865	HSH	25-35	Planted	19.7	1575	6	8	6.6	N/A	N/A		8.00725	2.21528	1.92073	N/A	12.8508	1.73731	14.5881	3	3860/	1000	3	N/A	Yuefeng Yu et al., 2013
1548	Hunan	Huitong County	26°50′N	109°45′E	300-500	N/A	N/A	Planted	16.8	1300	9	8.5	6.5	0.0306918	118.9	5	11.2494	1.9334	2.93237	1.4507	16.1151	2.70005	18.8178	5	3874/	N/A	N/A	N/A	Weizhu Pan et al., 1981
1549	Fujian	Xihou Village, Wangtai Town	26°28′N	117°57′E	200	HSH	34	Planted	19.5	1669	19	11	11.8	N/A	N/A		N/A	N/A	N/A	N/A	N/A	N/A	N/A		3875/	N/A	N/A	2009	Xianzhang, 2014
1550	Fujian	Jiangle National Forest Farm	26°26′N	117 °05′E	180-500	N/A	15-45	Planted	18.2	1910	N/A	12.3	12.5	N/A	N/A		N/A	N/A	N/A	N/A	N/A	N/A	N/A		3883/0.9	N/A	1	2012	Guangyi Mei et al., 2013
1551	Jiangxi	Nianzhu Forest Farm	27°30′N	114°30′E	203	SU	16	Planted	17.2	1600	N/A	16.63	11.71	N/A	N/A		N/A	N/A	N/A	N/A	N/A	N/A	N/A		3900/0.82	1000	1	2018	Yongqiang Zhang et al., 2020
1552	Fujian	Jiangle National Forest Farm	26°26′N	117 °05′E	180-500	N/A	15-45	Planted	18.2	1910	N/A	12.2	10.6	N/A	N/A		N/A	N/A	N/A	N/A	N/A	N/A	N/A		3900/1	N/A	1	2012	Guangyi Mei et al., 2013
1553	Hunan	Guangping Town, Huitong County	26°54'14"N	110°2'48"E	270	N/A	N/A	Planted	16.5	1325	19	9.5	11.4	0.041	159.9	1	N/A	N/A	N/A	N/A	N/A	N/A	N/A		3900/	N/A	N/A	N/A	Changhua Li et al., 1962
1554	Hunan	Guangping Town, Huitong County	26°54'14"N	110°2'48"E	270	N/A	N/A	Planted	16.5	1325	9	8.4	7.9	0.023	89.7	1	N/A	N/A	N/A	N/A	N/A	N/A	N/A		3900/	N/A	N/A	N/A	Changhua Li et al., 1962
1555	Jiangxi	Guanshan Forest Farm	27°15′N	115°29′E	124	N/A	21	Planted	18	1640	9	8.1	7.9	N/A	N/A		N/A	N/A	N/A	N/A	N/A	N/A	N/A		3916/	600	3	N/A	Wei Zeng et al., 2016
1556	Guangdong	Xijiang Forest Farm	23°08′N	114°48′E	300-400	N/A	25-30	Planted	21.3	1602	10	9.3	8.6	0.0290076	114	1	N/A	N/A	N/A	N/A	N/A	N/A	N/A		3930/	N/A	N/A	N/A	Wenzhu Xie, 1987
1557	Fujian	Xinkou Experimental Forest Farm	26°10′N	117°27′E	205-500	N/A	N/A	Planted	19	1612	N/A	11.04	11.63	N/A	N/A		19.48	2.92	4.13	2.29	26.53	5.82	32.35	6	3950/	400	3	N/A	Taimoor Hassan Farooq et al., 2019
1558	Hubei	Xiaochangwan Forest Farm	30°10′N	110°10′E	1300	N/A	N/A	Planted	14.7	1700	N/A	7.45	6.25	0.01421	56.4847	4	N/A	N/A	N/A	N/A	N/A	N/A	16.67	4	3975/	670	N/A	N/A	Zhuojian Xie, 1983
1559	Fujian	Yong'an State-owned Forest Farm	29°16′N	109°50′E	205-500	N/A	N/A	Planted	17.3	1660	8	10.6	9.1	N/A	N/A		N/A	N/A	N/A	N/A	N/A	N/A	N/A		4017/	400	3	N/A	Qi Li, 2018
1560	Hunan	Zhuting Forest Area	27°24'N	113°04'E	90	N/A	N/A	Planted	17.5	1401	11	8.7	7.5	0.0252788	102	27	7.22	1.73	2.48	N/A	11.43	3.07	14.5	27	4035/	N/A	4	N/A	Weichou Pan et al., 1978
1561	Fujian	Zhengfang Township, Shunchang County	26°42'39"N	117°42'49"E	255	N/A	N/A	Planted	18.7	1698	12	10	9	0.0411852	166.8	1	14.42	N/A	N/A	N/A	16.96	N/A	N/A	1	4050/	N/A	N/A	1996	Qinglin Huang, 2000*
1562	Hunan	Shencong Forest Farm	26°46'48"N	109°37'48"E	392	N/A	N/A	Planted	16.8	1332	11	9.2	8.7	0.0372549	152	27	8.8	1.6	1.8	N/A	12.2	4.2	16.4	27	4080/	N/A	4	N/A	Weichou Pan et al., 1978
1563	Fujian	Xingtian Town, Wuyi City	27°12′31″N	117°37′29″E	455	N/A	N/A	Planted	19.7	1960	9	10.23	8.98	N/A	N/A		N/A	N/A	N/A	N/A	N/A	N/A	N/A		4100/	100	3	2016	Yipeng Xie, 2018
1564	Fujian	Yongchun County	25°31′N	117°56′E	400-700	N/A	12-35	Planted	18	1900	8	7.9	6.14	0.011	45.265	3	4.52	2.03	2.96	0.82	9.51	1.385	10.9	3	4115/	400	3	2009	Guizhuo Zhang, 2009
1565	Fujian	Xinkou Teaching Forest Farm	26°16′N	117°46′E	205-500	N/A	N/A	Planted	18.2	1700	8	10.57	9.07	N/A	N/A		N/A	N/A	N/A	N/A	N/A	8.68	N/A	3	4123/	400	3	N/A	Yayun Jia et al., 2016
1566	Guangdong	Xiaolong Forest Farm	23°33'9"N	113°8'14"E	205-500	N/A	N/A	Planted	18.2	1700	N/A	10.57	9.07	N/A	N/A		N/A	N/A	N/A	N/A	N/A	N/A	N/A		4123/	400	3	N/A	Wenjun Lai, 2016
1567	Zhejiang	Sanmen County Forest Farm	29°6'17"N	121°23'44"E	30	N/A	N/A	Planted	15.5	1464	7	8.5	6.2	N/A	N/A		N/A	N/A	N/A	N/A	N/A	N/A	N/A		4150/	400	3	N/A	Miaoding Jiang, 1994*
1568	Jiangsu	Zhoucheng Town, Liyang City	31°25′N	119°29′E	10	N/A	0-15	Planted	15.8	1237	11	4.62	3.08	N/A	N/A		N/A	N/A	N/A	N/A	N/A	N/A	N/A		4172/0.8	600	1	N/A	Boquan Cao et al., 1987*
1569	Fujian	Yanping District, Nanping City	26°38′N	118°11′E	350-500	N/A	18-24	Planted	19.4	1750	N/A	6.5	6.3	N/A	N/A		N/A	N/A	N/A	N/A	N/A	N/A	N/A		4200/	400	4	N/A	Wenlin Ou, 2000*
1570	Zhejiang	Changtai Town, Jiangshan City	28°35′50′′ N	118°37′54′′E	185	HSU	28	Planted	17	1925	28	9.6	10.8	N/A	N/A		N/A	N/A	N/A	N/A	N/A	N/A	N/A		4200/0.9	900	1	2017	Wenkai Liao et al., 2019
1571	Fujian	Jiangle National Forest Farm	26°26′N	117 °05′E	180-500	N/A	15-45	Planted	18.2	1910	N/A	9.6	8.7	N/A	N/A		N/A	N/A	N/A	N/A	N/A	N/A	N/A		4200/1	N/A	1	2012	Guangyi Mei et al., 2013
1572	Anhui	Xitian Forest Farm	29°36′N	118°17′E	190	N/A	N/A	Planted	16.2	2000	N/A	8.1	6.6	N/A	N/A		N/A	N/A	N/A	N/A	N/A	N/A	N/A		4200/	N/A	N/A	1990	Xingguo Pan, 1992*
1573	Fujian	Yong'an State-owned Forest Farm	29°16′N	109°50′E	205-500	N/A	N/A	Planted	17.1	1650	8	9.8	8.6	N/A	N/A		N/A	N/A	N/A	N/A	N/A	N/A	N/A		4201/	400	3	N/A	Qi Li, 2018
1574	Fujian	Jiangle National Forest Farm	26°26′N	117 °05′E	180-500	N/A	15-45	Planted	18.2	1910	N/A	11.9	18.1	N/A	N/A		N/A	N/A	N/A	N/A	N/A	N/A	N/A		4250/0.8	N/A	1	2012	Guangyi Mei et al., 2013
1575	Hunan	Tiangongshan Forest Park	29°52′11.22″N	111°33′8.53″E	294	HSH	21	Planted	16.5	1213	N/A	3.17	2.15	N/A	N/A		N/A	N/A	N/A	N/A	N/A	N/A	N/A		4275/0.62	400	5	2018	Zheng Xie, 2018
1576	Fujian	Xingtian Town, Wuyi City	27°12′31″N	117°37′29″E	455	N/A	N/A	Planted	19.7	1960	9	8.99	8.56	N/A	N/A		N/A	N/A	N/A	N/A	N/A	N/A	N/A		4300/	100	3	2016	Yipeng Xie, 2018
1577	Fujian	Jiangle National Forest Farm	26°26′N	117 °05′E	180-500	N/A	15-45	Planted	18.2	1910	N/A	12.3	12.3	N/A	N/A		N/A	N/A	N/A	N/A	N/A	N/A	N/A		4300/0.8	N/A	1	2012	Guangyi Mei et al., 2013
1578	Fujian	Xinkou Teaching Forest Farm	26°16′N	117°46′E	205-500	N/A	N/A	Planted	18.2	1700	8	9.84	8.62	N/A	N/A		N/A	N/A	N/A	N/A	N/A	7.23	N/A	3	4323/	400	3	N/A	Yayun Jia et al., 2016
1579	Guangdong	Xiaolong Forest Farm	23°33'9"N	113°8'14"E	205-500	N/A	N/A	Planted	18.2	1700	N/A	9.84	8.62	N/A	N/A		N/A	N/A	N/A	N/A	N/A	N/A	N/A		4323/	400	3	N/A	Wenjun Lai, 2016
1580	Fujian	Yangkou Forest Farm	26°46′N	117°48′E	450	N/A	N/A	Planted	18.4	1757	19	11.5	11	N/A	N/A		20.6104	1.95607	2.15954	N/A	24.726	4.27399	29	1	4325/	N/A	N/A	1983	Jingzhong Ye, 1984
1581	Hunan	Hongqi Forest Farm	27°21'N	113°5'24"E	50	N/A	N/A	Planted	17.5	1401	11	8.2	6.8	0.0216155	95	4	6.69	1.64	2.28	1	10.61	2.89	13.49	4	4395/	N/A	N/A	N/A	Weichou Pan et al., 1980
1582	Fujian	Jiangle National Forest Farm	26°26′N	117 °05′E	180-500	N/A	15-45	Planted	18.2	1910	N/A	7.4	7.6	N/A	N/A		N/A	N/A	N/A	N/A	N/A	N/A	N/A		4400/0.9	N/A	1	2012	Guangyi Mei et al., 2013
1583	Fujian	State-owned Forest Farm of Jiangle County	26°26′N	117°05′E	240	HSU	29	Planted	18.7	1669	N/A	12.4	12.9	N/A	N/A		N/A	N/A	N/A	N/A	N/A	N/A	N/A		4400/0.8	N/A	N/A	N/A	Zhaowei Cai, 2014
1584	Fujian	Jiangle National Forest Farm	26°26′N	117°05′E	240	HSU	29	Planted	18.7	2027	20	12.4	12.9	N/A	N/A		N/A	N/A	N/A	N/A	N/A	N/A	N/A		4417/0.8	400	1	N/A	Raofu, 2016
1585	Jiangxi	Xinjiang Township	26°41′NN	114°27′E	315	SU	21	Planted	16.5	1421	3	1.3	1.5	N/A	N/A		N/A	N/A	N/A	N/A	N/A	N/A	N/A		4430/	900	3	2018	Quanxin Miao et al., 2019
1586	Fujian	Sanyuan District, Sanming City	26°10′N	117°31′E	250-300	HSU	20-25	Planted	19.4	1750	N/A	7.54	4.54	0.0144	63.94	1	5.5	3.15	2.6	0	11.25	5	16.25	1	4440/	N/A	N/A	2009	Fenggui Dai, 2010
1587	Jiangxi	Lishan Forest Farm	26°38′N	115°36′E	108	N/A	23	Planted	18.1	1577.4	8	7.54	4.54	0.0144	63.93	5	N/A	N/A	N/A	N/A	N/A	N/A	N/A		4440/	N/A	N/A	N/A	Jianwen Chen, 2001
1588	Guizhou	Sanjiangkou Town, Xingyi City	24°45′30″N	104°35′33″E	1077	SU	28	Planted	18	1358	3	5	4.7	N/A	N/A		N/A	N/A	N/A	N/A	N/A	N/A	N/A		4444/0.8	400	3	2014	Xin Li et al., 2015
1589	Hubei	Taizishan National Forest Park	30°48′30″N	112°48′45″E	25	HSU	12	Planted	16.4	1094.8	10	7.1	6.2	N/A	N/A		N/A	N/A	N/A	N/A	N/A	N/A	N/A		4444/0.81	400	3	N/A	Xiuhong Jia, 2013, 2015
1590	Fujian	Jiangle National Forest Farm	26°26′N	117 °05′E	180-500	N/A	15-45	Planted	18.2	1910	N/A	11.4	11	N/A	N/A		N/A	N/A	N/A	N/A	N/A	N/A	N/A		4467/0.9	N/A	1	2012	Guangyi Mei et al., 2013
1591	Fujian	Xinkou Teaching Forest Farm	26°10'N	117°27'E	350	HSH	N/A	Planted	19.2	1625	12	12.34	12.95	N/A	N/A		19.16	N/A	N/A	4.1	22.49	5.6	28.09	3	4500/0.89	400	1	2019	Jianwen Xie, 2020
1592	Fujian	Xinkou Teaching Forest Farm	26°10′N	117°27′E	350	HSH	31	Planted	19.2	1625	12	12.34	12.95	N/A	N/A		N/A	N/A	N/A	N/A	N/A	N/A	N/A		4500/0.89	400	3	2019	Yongping Wei, 2020
1593	Yunan	Xiangpingshan Forest Farm	23°15'16"N	104°28'51"E	1460	N/A	N/A	Planted	22	2027	10	6.6	5.9	0.01154	51.93	1	N/A	N/A	N/A	N/A	N/A	N/A	N/A		4500/	670	1	N/A	Xite Shui, 1991*
1594	Fujian	Zhengfang Township, Shunchang County	26°42'39"N	117°42'49"E	255	N/A	N/A	Planted	18.7	1698	12	9.8	8	0.0305778	137.6	1	10.7	N/A	N/A	N/A	12.58	N/A	N/A	1	4500/	N/A	N/A	1996	Qinglin Huang, 2000*
1595	Hubei	Songyang Forest Farm	30°31′N	113°54′E	37	N/A	N/A	Planted	16.9	1165	11	8.9	6	0.0186667	84	3	N/A	N/A	N/A	N/A	N/A	N/A	N/A		4500/	N/A	N/A	N/A	Hunjiaolinyanjiuzu, 1986*
1596	Hunan	Taoyuan County	28°54′N	111°30′E	36	N/A	15-25	Planted	16.5	1443	7	7.8	6.6	0.01849	83.21	1	6.85	2.07	2.48	N/A	11.4	2.35	13.76	1	4500/	N/A	N/A	N/A	Jiawu Zhang and Zongwei Feng, 1979
1597	Yunan	Xiangpingshan Forest Farm	23°15'16"N	104°28'51"E	1460	N/A	N/A	Planted	22	2027	5	5.9	3.45	0.00538742	24.405	1	N/A	N/A	N/A	N/A	N/A	N/A	N/A		4530/	670	1	N/A	Xite Shui, 1991*
1598	Yunan	Xiangpingshan Forest Farm	23°15'16"N	104°28'51"E	1460	N/A	N/A	Planted	22	2027	5	3.6	1.9	0.000390728	1.77	1	N/A	N/A	N/A	N/A	N/A	N/A	N/A		4530/	670	1	N/A	Xite Shui, 1991*
1599	Anhui	Foziling Forest Farm	31°06′	116°11′E	1000	HSU	19	Planted	15.2	1600	11	7.1	4.22	0.00885369	40.24	6	N/A	N/A	N/A	N/A	9.16392	1.64356	10.8075	6	4545/0.85	670	3	N/A	Xiaoniu Xu and Hongkai Li, 1996
1600	Fujian	Yangkou Forest Farm	26°46′N	117°48′E	450	N/A	N/A	Planted	18.4	1757	16	10.7	10.4	N/A	N/A		17.0681	1.67912	1.91868	N/A	20.6659	3.68407	24.35	2	4550/	N/A	N/A	1983	Jingzhong Ye, 1984
1601	Jiangxi	Dagangshan Mountain	27°30′N	114°30′E	300-700	N/A	35	Planted	16.75	1591	31	11.7	11.6	N/A	N/A		N/A	N/A	N/A	N/A	N/A	N/A	N/A		4717/0.7	600	1	N/A	Zhuo Yin et al., 2013
1602	Guangxi	Laoshan Forest Farm	24°14′N	106°15′E	405	N/A	N/A	Planted	20.7	1190.3	N/A	9.3	6.7	0.0276125	132.54	1	N/A	N/A	N/A	N/A	N/A	N/A	N/A		4800/	N/A	N/A	N/A	Feng Wei et al., 1991
1603	Guangdong	Tianjingshan Forest Farm	24°41′5″N	113°1′18″E	840	SU	5	Planted	17.1	2800	N/A	11.3	9.1	N/A	N/A		N/A	N/A	N/A	N/A	N/A	N/A	N/A		4867/	600	1	2008	Qianhe et al., 2010
1604	Sichuan	Yutiao Commune Forest Farm of Xuyong County	28°20′N	105°05′E	500	N/A	N/A	Planted	17.5	1250	5	6.07	4.18	N/A	N/A		N/A	N/A	N/A	N/A	N/A	N/A	N/A		4950/	670	1	1980	Benhu Zhao and Xijiu Zhang, 1981
1605	Guangxi	Lufeng Mountain Forest Farm	23°48′N	109°42′E	220	N/A	N/A	Planted	21.1	1400	N/A	8.5	7.2	0.024498	122	1	N/A	N/A	N/A	N/A	N/A	N/A	13.1928	1	4980/	N/A	N/A	N/A	Weichou Pan et al., 1983
1606	Guangxi	Lufeng Mountain Forest Farm	23°48′N	109°42′E	220	N/A	N/A	Planted	21.1	1400	N/A	9.1	8.4	N/A	N/A		N/A	N/A	N/A	N/A	N/A	N/A	18.0723	1	4980/	N/A	N/A	N/A	Weichou Pan et al., 1983
1607	Guangxi	Lufeng Mountain Forest Farm	23°48′N	109°42′E	220	N/A	N/A	Planted	21.1	1400	N/A	9.7	9	N/A	N/A		N/A	N/A	N/A	N/A	N/A	N/A	20.6225	1	4980/	N/A	N/A	N/A	Weichou Pan et al., 1983
1608	Guangxi	Lufeng Mountain Forest Farm	23°48′N	109°42′E	220	N/A	N/A	Planted	21.1	1400	N/A	10	9.2	N/A	N/A		N/A	N/A	N/A	N/A	N/A	N/A	22.7309	1	4980/	N/A	N/A	N/A	Weichou Pan et al., 1983
1609	Guangdong	Xijiang Forest Farm	23°08′N	114°48′E	300-400	N/A	25-30	Planted	21.3	1602	10	7.7	6.8	0.0135135	67.5	1	N/A	N/A	N/A	N/A	N/A	N/A	N/A		4995/	N/A	N/A	N/A	Wenzhu Xie, 1987
1610	Jiangxi	Guanshan Forest Farm	27°30′N	114°30′E	254	SU	29	Planted	18	1627	18	13.55	13.05	N/A	N/A		N/A	N/A	N/A	N/A	N/A	N/A	N/A		5000/	600	9	N/A	Zhao Zhang, 2012
1611	Jiangxi	Nianzhu Forest Farm	27°30′N	114°30′E	205	SU	16	Planted	17.2	1600	N/A	14.79	10.95	N/A	N/A		N/A	N/A	N/A	N/A	N/A	N/A	N/A		5130/0.85	1000	1	2018	Yongqiang Zhang et al., 2020
1612	Fujian	Yangkou Forest Farm	26°46′N	117°48′E	450	N/A	N/A	Planted	18.4	1757	7	7.7	8.2	N/A	N/A		7.3434	0.945283	1.2283	N/A	9.51698	2.10302	11.62	1	5300/	N/A	N/A	1983	Jingzhong Ye, 1984
1613	Fujian	Yangkou Forest Farm	26°46′N	117°48′E	450	N/A	N/A	Planted	18.4	1757	9	8.6	8.9	N/A	N/A		9.76792	1.12264	1.40377	N/A	12.2943	2.49566	14.79	1	5300/	N/A	N/A	1983	Jingzhong Ye, 1984
1614	Fujian	Yangkou Forest Farm	26°46′N	117°48′E	450	N/A	N/A	Planted	18.4	1757	11	9	9.2	N/A	N/A		10.9396	1.20943	1.49057	N/A	13.6396	2.68038	16.32	1	5300/	N/A	N/A	1983	Jingzhong Ye, 1984
1615	Jiangsu	Jiangsu Academy of Forestry	31°51'43"N	118°46'38"E	10	N/A	N/A	Planted	15.7	1130	N/A	5.8	6.7	N/A	N/A		N/A	N/A	N/A	N/A	N/A	N/A	N/A		5359/	626.98	1	N/A	Changzhi Gao et al., 1981*
1616	Guizhou	Sanjiangkou Town, Xingyi City	24°45′30″N	104°35′33″E	952	HSU	21	Planted	18	1358	2	1.4	1.6	N/A	N/A		N/A	N/A	N/A	N/A	N/A	N/A	N/A		5556/0.3	400	3	2014	Xin Li et al., 2015
1617	Guizhou	Sanjiangkou Town, Xingyi City	24°45′30″N	104°35′33″E	1031	HSU	29	Planted	18	1358	4	6.8	5.6	N/A	N/A		N/A	N/A	N/A	N/A	N/A	N/A	N/A		5556/0.7	400	3	2014	Xin Li et al., 2015
1618	Yunan	Xiangpingshan Forest Farm	23°15'16"N	104°28'51"E	1460	N/A	N/A	Planted	22	2027	15	13.6	10.2	0.0497409	288	1	N/A	N/A	N/A	N/A	N/A	N/A	N/A		5790/	670	1	N/A	Xite Shui, 1991*
1619	Jiangxi	Nianzhu Forest Farm	27°30′N	114°30′E	195	SU	18	Planted	17.2	1600	N/A	14.05	10.46	N/A	N/A		N/A	N/A	N/A	N/A	N/A	N/A	N/A		5800/0.93	1000	1	2018	Yongqiang Zhang et al., 2020
1620	Jiangsu	Jiangsu Academy of Forestry	31°51'43"N	118°46'38"E	10	N/A	N/A	Planted	15.7	1130	N/A	6.1	6.8	N/A	N/A		N/A	N/A	N/A	N/A	N/A	N/A	N/A		6300/	667	1	N/A	Changzhi Gao et al., 1981*
1621	Zhejiang	Lin'an City	30°13'N	119°45'E	230	N/A	N/A	Planted	15.9	1424	12	8.09	5.8	N/A	N/A		N/A	N/A	N/A	N/A	N/A	N/A	N/A		6379/0.95	N/A	N/A	N/A	Shaoyuan Xu,1984*
1622	Yunan	Xiangpingshan Forest Farm	23°15'16"N	104°28'51"E	1460	N/A	N/A	Planted	22	2027	10	10	9	0.03996	269.73	1	N/A	N/A	N/A	N/A	N/A	N/A	N/A		6750/	670	1	N/A	Xite Shui, 1991*
1623	Yunan	Xiangpingshan Forest Farm	23°15'16"N	104°28'51"E	1460	N/A	N/A	Planted	22	2027	15	14.6	12.9	0.0603306	438	1	N/A	N/A	N/A	N/A	N/A	N/A	N/A		7260/	670	1	N/A	Xite Shui, 1991*
1624	Yunan	Xiangpingshan Forest Farm	23°15'16"N	104°28'51"E	1460	N/A	N/A	Planted	22	2027	20	14	13	0.0515464	375	1	N/A	N/A	N/A	N/A	N/A	N/A	N/A		7275/	670	1	N/A	Xite Shui, 1991*
1625	Hunan	Taoyuan County	28°54′N	111°30′E	36	N/A	15-25	Planted	16.5	1443	7	6.8	6.05	0.01308	98.1	1	4.9	1.5	1.83	N/A	8.23	1.9	10.13	1	7500/	N/A	N/A	N/A	Jiawu Zhang and Zongwei Feng, 1979
1626	Guizhou	Sanjiangkou Town, Xingyi City	24°45′30″N	104°35′33″E	922	HSU	26	Planted	18	1358	1	1	0.7	N/A	N/A		N/A	N/A	N/A	N/A	N/A	N/A	N/A		7576/0.1	400	3	2014	Xin Li et al., 2015
1627	Jiangsu	Jiangsu Academy of Forestry	31°51'43"N	118°46'38"E	10	N/A	N/A	Planted	15.7	1130	N/A	6	6.7	N/A	N/A		N/A	N/A	N/A	N/A	N/A	N/A	N/A		7705/	246.79	1	N/A	Changzhi Gao et al., 1981*
1628	Jiangsu	Jiangsu Academy of Forestry	31°51'43"N	118°46'38"E	10	N/A	N/A	Planted	15.7	1130	N/A	6.7	7.3	N/A	N/A		N/A	N/A	N/A	N/A	N/A	N/A	N/A		8209/	867.1	1	N/A	Changzhi Gao et al., 1981*
1629	Jiangsu	Jiangsu Academy of Forestry	31°51'43"N	118°46'38"E	10	N/A	N/A	Planted	15.7	1130	N/A	4.7	5.4	N/A	N/A		N/A	N/A	N/A	N/A	N/A	N/A	N/A		9488/	393.53	1	N/A	Changzhi Gao et al., 1981*
1630	Yunan	Xiangpingshan Forest Farm	23°15'16"N	104°28'51"E	1460	N/A	N/A	Planted	22	2027	20	18.8	17.4	0.0583168	582.585	1	N/A	N/A	N/A	N/A	N/A	N/A	N/A		9990/	670	1	N/A	Xite Shui, 1991*
1631	Jiangxi	Guanshan Forest Farm	27°30′N	114°30′E	250	SU	32	Planted	18	1627	18	13.4	12.15	N/A	N/A		N/A	N/A	N/A	N/A	N/A	N/A	N/A		10000/	600	6	N/A	Zhao Zhang, 2012
1632	Fujian	Shunchang County	26°56′02″N	117°57′57″E	360	N/A	25	Planted	19	2051	6	7	6	N/A	N/A		N/A	N/A	N/A	N/A	N/A	N/A	N/A		N/A	600	1	N/A	Yuerong Lin, 2013
1633	Fujian	Shunchang County	26°56′13″N	117°57′45″E	380	N/A	26	Planted	19	2051	8	10.1	8.6	N/A	N/A		N/A	N/A	N/A	N/A	N/A	N/A	N/A		N/A	600	1	N/A	Yuerong Lin, 2013
1634	Fujian	Shunchang County	26°56′32″N	117°57′7″E	380	N/A	25	Planted	19	2051	12	11.9	11.4	N/A	N/A		N/A	N/A	N/A	N/A	N/A	N/A	N/A		N/A	600	1	N/A	Yuerong Lin, 2013
1635	Fujian	Shunchang County	26°55′33″N	117°57′5″E	380	N/A	25	Planted	19	2051	13	13.1	11.3	N/A	N/A		N/A	N/A	N/A	N/A	N/A	N/A	N/A		N/A	600	1	N/A	Yuerong Lin, 2013
1636	Fujian	Shunchang County	26°55′43″N	117°58′20″E	370	N/A	26	Planted	19	2051	15	13.6	11.8	N/A	N/A		N/A	N/A	N/A	N/A	N/A	N/A	N/A		N/A	600	1	N/A	Yuerong Lin, 2013
1637	Fujian	Shunchang County	26°53′56″N	118°1′57″E	360	N/A	28	Planted	19	2051	17	15.5	13.6	N/A	N/A		N/A	N/A	N/A	N/A	N/A	N/A	N/A		N/A	600	1	N/A	Yuerong Lin, 2013
1638	Fujian	Yuxi Village, Kengzaikou Town, Yongchun County	26°56′N	118°19′E	300-615	HSU	20-28	Planted	20.4	1850	16	16.55	14.35	N/A	N/A		N/A	N/A	N/A	N/A	N/A	N/A	N/A		N/A	667	1	2007	Zhifeng Huang, 2012
1639	Fujian	Yuxi Village, Kengzaikou Town, Yongchun County	26°56′N	118°19′E	300-615	HSU	20-28	Planted	20.4	1850	16	16.33	13.88	N/A	N/A		N/A	N/A	N/A	N/A	N/A	N/A	N/A		N/A	667	1	2007	Zhifeng Huang, 2012
1640	Fujian	Yuxi Village, Kengzaikou Town, Yongchun County	26°56′N	118°19′E	300-615	HSU	20-28	Planted	20.4	1850	16	16.75	13.33	N/A	N/A		N/A	N/A	N/A	N/A	N/A	N/A	N/A		N/A	667	1	2007	Zhifeng Huang, 2012
1641	Guangdong	Dongfeng Forest Farm	23°22′N	115°09′E	310	N/A	N/A	Planted	21	1800	N/A	25.6	15.9	N/A	N/A		N/A	N/A	N/A	N/A	N/A	N/A	N/A		N/A	N/A	N/A	2018	Guoping Sun, 2019
1642	Jiangxi	Dongshan Town, Shangyou County	25°48′N	114°33′E	135-278.8	N/A	30	Planted	18.8	1497	N/A	7.4	5.3	N/A	N/A		N/A	N/A	N/A	N/A	N/A	N/A	N/A		N/A	100	1	2008	Ping Pan et al., 2017
1643	Jiangsu	Wawushan Forest Farm	31°39′N	119°17′E	1185	N/A	37	Planted	15.5	1006	33	13.4	12.6	N/A	N/A		N/A	N/A	N/A	N/A	N/A	N/A	N/A		/0.7	100	3	2010	Ping Li et al., 2012*
1644	Guangxi	Qipo Forest Farm	22°28′N	107°59′E	256	HSH	15	Planted	22	1250	N/A	15.3	9.71	N/A	N/A		N/A	N/A	N/A	N/A	N/A	N/A	N/A		/0.7	225	1	2016	Zhijun Zhai et al., 2017
1645	Fujian	Jiangle National Forest Farm	26°25′N	117°05′E	258	HSH	27	Planted	18.7	1665	N/A	9.5	7	0.0274	N/A	1	6.47	1.53	3.03	1.57	8.05	5.35	17.96	1	N/A	300	1	2016	Houlin Hui, 2017*
1646	Fujian	Jiangle National Forest Farm	26°25′N	117°05′E	258	HSH	27	Planted	18.7	1665	N/A	11.7	9.4	0.047	N/A	1	15.58	2.33	3.7	7.28	22.86	9.32	38.22	1	N/A	300	1	2016	Houlin Hui, 2017*
1647	Fujian	Jiangle National Forest Farm	26°25′N	117°05′E	258	HSH	27	Planted	18.7	1665	N/A	16.4	15.2	0.1577	N/A	1	42.52	4.19	4.07	7.01	49.53	15.01	72.81	1	N/A	300	1	2016	Houlin Hui, 2017*
1648	Fujian	Jiangle National Forest Farm	26°25′N	117°05′E	258	HSH	27	Planted	18.7	1665	N/A	14.7	13.8	0.1098	N/A	1	34.09	8.47	4.09	8.72	42.82	15.35	70.72	1	N/A	300	1	2016	Houlin Hui, 2017*
1649	Fujian	Jiangle National Forest Farm	26°25′N	117°05′E	258	HSH	27	Planted	18.7	1665	N/A	11.4	11.2	0.0583	N/A	1	18.48	1.28	3.83	3.17	21.65	4.76	31.52	1	N/A	300	1	2016	Houlin Hui, 2017*
1650	Fujian	Jiangle National Forest Farm	26°25′N	117°05′E	258	HSH	27	Planted	18.7	1665	N/A	12.3	15	0.0862	N/A	1	23.72	1.61	4.24	4.68	28.4	11.22	45.47	1	N/A	300	1	2016	Houlin Hui, 2017*
1651	Fujian	Jiangle National Forest Farm	26°25′N	117°05′E	258	HSH	27	Planted	18.7	1665	N/A	10.1	6.9	0.0304	N/A	1	4.17	3.95	3.25	1.16	5.34	3.79	16.32	1	N/A	300	1	2016	Houlin Hui, 2017*
1652	Fujian	Jiangle National Forest Farm	26°25′N	117°05′E	258	HSH	27	Planted	18.7	1665	N/A	12.3	7.6	0.0409	N/A	1	9.27	3.49	2.67	2.15	11.43	7.01	24.6	1	N/A	300	1	2016	Houlin Hui, 2017*
1653	Fujian	Jiangle National Forest Farm	26°25′N	117°05′E	258	HSH	27	Planted	18.7	1665	N/A	8	6.6	0.0231	N/A	1	4.07	1.61	1.8	0.73	4.79	1.7	9.92	1	N/A	300	1	2016	Houlin Hui, 2017*
1654	Fujian	Jiangle National Forest Farm	26°25′N	117°05′E	258	HSH	27	Planted	18.7	1665	N/A	13.4	13.6	0.0842	N/A	1	23.33	2.83	4.13	6.11	29.44	7.71	44.11	1	N/A	300	1	2016	Houlin Hui, 2017*
1655	Fujian	Jiangle National Forest Farm	26°25′N	117°05′E	258	HSH	27	Planted	18.7	1665	N/A	14.9	11.5	0.0841	N/A	1	27.64	6.63	4.83	5.54	33.18	13.5	58.14	1	N/A	300	1	2016	Houlin Hui, 2017*
1656	Fujian	Jiangle National Forest Farm	26°25′N	117°05′E	258	HSH	27	Planted	18.7	1665	N/A	11.3	10.2	0.1016	N/A	1	10.42	1.83	2.9	1.77	12.23	3.24	20.2	1	N/A	300	1	2016	Houlin Hui, 2017*
1657	Fujian	Jiangle National Forest Farm	26°25′N	117°05′E	258	HSH	27	Planted	18.7	1665	N/A	12.9	12.8	0.1391	N/A	1	20.25	3.08	3.65	4.06	24.36	7.21	38.31	1	N/A	300	1	2016	Houlin Hui, 2017*
1658	Fujian	Jiangle National Forest Farm	26°25′N	117°05′E	258	HSH	27	Planted	18.7	1665	N/A	10.7	10.7	0.0995	N/A	1	14.41	1.61	2.84	2.49	16.94	7.2	28.6	1	N/A	300	1	2016	Houlin Hui, 2017*
1659	Fujian	Jiangle National Forest Farm	26°25′N	117°05′E	258	HSH	27	Planted	18.7	1665	N/A	10.3	10	0.0913	N/A	1	10.37	2.68	4.13	1.93	12.32	3.51	22.65	1	N/A	300	1	2016	Houlin Hui, 2017*
1660	Fujian	Jiangle National Forest Farm	26°25′N	117°05′E	258	HSH	27	Planted	18.7	1665	N/A	11	8.5	0.0869	N/A	1	10.67	2.08	3.29	1.79	12.46	3.93	21.76	1	N/A	300	1	2016	Houlin Hui, 2017*
1661	Fujian	Jiangle National Forest Farm	26°25′N	117°05′E	258	HSH	27	Planted	18.7	1665	N/A	7.3	10.7	0.0216	N/A	1	4.39	0.15	2.12	0.8	5.19	1.27	8.73	1	N/A	300	1	2016	Houlin Hui, 2017*
1662	Fujian	Jiangle National Forest Farm	26°25′N	117°05′E	258	HSH	27	Planted	18.7	1665	N/A	12.2	14.4	0.084	N/A	1	23.28	2.76	2.25	4.88	28.15	5.47	38.63	1	N/A	300	1	2016	Houlin Hui, 2017*
1663	Yunan	Pingbian County	22°29′N	103°24′E	154-2590	N/A	N/A	Planted	16.4	1645	6	11.97	8.75	N/A	N/A		N/A	N/A	N/A	N/A	N/A	N/A	N/A		N/A	300	1	1998	Zhaoguo Zhang et al., 2000
1664	Yunan	Pingbian County	22°29′N	103°24′E	154-2590	N/A	N/A	Planted	16.4	1645	9	15.23	10.6	N/A	N/A		N/A	N/A	N/A	N/A	N/A	N/A	N/A		N/A	300	1	1998	Zhaoguo Zhang et al., 2000
1665	Yunan	Pingbian County	22°29′N	103°24′E	154-2590	N/A	N/A	Planted	16.4	1645	9	13.04	14.04	N/A	N/A		N/A	N/A	N/A	N/A	N/A	N/A	N/A		N/A	300	1	1998	Zhaoguo Zhang et al., 2000
1666	Yunan	Pingbian County	22°29′N	103°24′E	154-2590	N/A	N/A	Planted	16.4	1645	9	14.47	10.23	N/A	N/A		N/A	N/A	N/A	N/A	N/A	N/A	N/A		N/A	300	1	1998	Zhaoguo Zhang et al., 2000
1667	Yunan	Pingbian County	22°29′N	103°24′E	154-2590	N/A	N/A	Planted	16.4	1645	9	13.74	9.63	N/A	N/A		N/A	N/A	N/A	N/A	N/A	N/A	N/A		N/A	300	1	1998	Zhaoguo Zhang et al., 2000
1668	Zhejiang	Kaihua County	29°09′N	118°25′E	140	N/A	N/A	Planted	16.4	1814	22	20.1	13.8	N/A	N/A		N/A	N/A	N/A	N/A	N/A	N/A	N/A		N/A	300	3	2018	Haidong Xu et al., 2020
1669	Guangxi	Qipo Forest Farm	22°28′N	107°59′E	215	HSU	30	Planted	22	1250	N/A	14.8	10.51	N/A	N/A		N/A	N/A	N/A	N/A	N/A	N/A	N/A		/0.7	350	1	2016	Zhijun Zhai et al., 2017
1670	Guangxi	Qipo Forest Farm	22°28′N	107°59′E	231	HSH	31	Planted	22	1250	N/A	15.2	10.19	N/A	N/A		N/A	N/A	N/A	N/A	N/A	N/A	N/A		/0.7	350	1	2016	Zhijun Zhai et al., 2017
1671	Fujian	Xihou Village, Wangtai Town, Nanping City	26°28′N	117°57′E	166	HSU	N/A	Planted	19.3	1699	100	33.76	27.46	N/A	N/A		N/A	N/A	N/A	N/A	N/A	N/A	N/A		N/A	400	1	2018	Qiuju Yang, 2019
1672	Fujian	Heping State Forest Farm	27°09′N	117°18′E	100-200	N/A	15-25	Planted	19.1	1695	N/A	15.44	11.53	N/A	N/A		N/A	N/A	N/A	N/A	N/A	N/A	76.55	3	N/A	400	1	2011	Youcheng Xu, 2012
1673	Fujian	Heping State Forest Farm	27°09′N	117°18′E	100-200	N/A	15-25	Planted	19.1	1695	N/A	17.37	12.85	N/A	N/A		N/A	N/A	N/A	N/A	N/A	N/A	95.77	3	N/A	400	1	2011	Youcheng Xu, 2012
1674	Fujian	Shangtun Village, Luanfeng Township, Guangze County	27°35′N	117°21′E	260-280	N/A	28	Planted	17.6	2025	N/A	4.5	3.82	N/A	N/A		N/A	N/A	N/A	N/A	N/A	N/A	N/A		N/A	400	1	2011	Jiuhong Guan, 2012
1675	Fujian	Shangtun Village, Luanfeng Township, Guangze County	27°35′N	117°21′E	260-280	N/A	28	Planted	17.6	2025	N/A	4.81	4.01	N/A	N/A		N/A	N/A	N/A	N/A	N/A	N/A	N/A		N/A	400	1	2011	Jiuhong Guan, 2012
1676	Fujian	Shangtun Village, Luanfeng Township, Guangze County	27°35′N	117°21′E	260-280	N/A	28	Planted	17.6	2025	N/A	4.75	3.95	N/A	N/A		N/A	N/A	N/A	N/A	N/A	N/A	N/A		N/A	400	1	2011	Jiuhong Guan, 2012
1677	Fujian	Yulong Forest Farm	26°13'56"N	116°41'5"E	345	N/A	N/A	Planted	17.8	1750	N/A	5.9	8	N/A	N/A		5.229	N/A	N/A	N/A	7.63	N/A	N/A	1	N/A	400	1	1995	Zhanhua Zhang et al., 1996*
1678	Fujian	Yulong Forest Farm	26°13'56"N	116°41'5"E	345	N/A	N/A	Planted	17.8	1750	N/A	8	6.9	N/A	N/A		8.717	N/A	N/A	N/A	12.1	N/A	N/A	1	N/A	400	1	1995	Zhanhua Zhang et al., 1996*
1679	Fujian	Yulong Forest Farm	26°13'56"N	116°41'5"E	345	N/A	N/A	Planted	17.8	1750	N/A	9.6	8	N/A	N/A		15.385	N/A	N/A	N/A	20.2	N/A	N/A	1	N/A	400	1	1995	Zhanhua Zhang et al., 1996*
1680	Fujian	Yulong Forest Farm	26°13'56"N	116°41'5"E	345	N/A	N/A	Planted	17.8	1750	N/A	11.9	8.7	N/A	N/A		27.178	N/A	N/A	N/A	33.75	N/A	N/A	1	N/A	400	1	1995	Zhanhua Zhang et al., 1996*
1681	Fujian	Yulong Forest Farm	26°13'56"N	116°41'5"E	345	N/A	N/A	Planted	17.8	1750	N/A	14	9	N/A	N/A		40.456	N/A	N/A	N/A	48.33	N/A	N/A	1	N/A	400	1	1995	Zhanhua Zhang et al., 1996*
1682	Fujian	Yulong Forest Farm	26°13'56"N	116°41'5"E	345	N/A	N/A	Planted	17.8	1750	N/A	16	10	N/A	N/A		61.128	N/A	N/A	N/A	70.14	N/A	N/A	1	N/A	400	1	1995	Zhanhua Zhang et al., 1996*
1683	Fujian	Yulong Forest Farm	26°13'56"N	116°41'5"E	345	N/A	N/A	Planted	17.8	1750	N/A	18.3	10	N/A	N/A		87.818	N/A	N/A	N/A	97.26	N/A	N/A	1	N/A	400	1	1995	Zhanhua Zhang et al., 1996*
1684	Fujian	Youxi County	26°10′N	118°11′ E	300-500	N/A	28-40	Planted	19.5	1650	25	15.24	14.19	0.136	283.288	1	66.41	3.88	2.92	5.81	73.21	15.78	89.03	1	N/A	400	1	N/A	Dezhi Zhang and Tingyi Yu, 2001
1685	Fujian	Gufeng State-owned Forest Farm	26°51′N	118°55′E	850	SU	15	Planted	15.4	1944	N/A	13.07	8.51	N/A	N/A		N/A	N/A	N/A	N/A	N/A	N/A	N/A		N/A	400	1	N/A	Jiche Lu, 2006
1686	Fujian	Gufeng State-owned Forest Farm	26°51′N	118°55′E	1050	SU	40	Planted	15.4	1944	N/A	13.93	9.42	N/A	N/A		N/A	N/A	N/A	N/A	N/A	N/A	N/A		N/A	400	1	N/A	Jiche Lu, 2006
1687	Fujian	Gufeng State-owned Forest Farm	26°51′N	118°55′E	1050	SH	15	Planted	15.4	1944	N/A	8.03	5.12	N/A	N/A		N/A	N/A	N/A	N/A	N/A	N/A	N/A		N/A	400	1	N/A	Jiche Lu, 2006
1688	Fujian	Gufeng State-owned Forest Farm	26°51′N	118°55′E	850	SH	40	Planted	15.4	1944	N/A	11.14	6.77	N/A	N/A		N/A	N/A	N/A	N/A	N/A	N/A	N/A		N/A	400	1	N/A	Jiche Lu, 2006
1689	Fujian	Gufeng State-owned Forest Farm	26°51′N	118°55′E	850	SU	40	Planted	15.4	1944	N/A	9.96	5.91	N/A	N/A		N/A	N/A	N/A	N/A	N/A	N/A	N/A		N/A	400	1	N/A	Jiche Lu, 2006
1690	Fujian	Gufeng State-owned Forest Farm	26°51′N	118°55′E	1050	SU	15	Planted	15.4	1944	N/A	11.71	7.54	N/A	N/A		N/A	N/A	N/A	N/A	N/A	N/A	N/A		N/A	400	1	N/A	Jiche Lu, 2006
1691	Fujian	Gufeng State-owned Forest Farm	26°51′N	118°55′E	1050	SH	40	Planted	15.4	1944	N/A	12.94	8.03	N/A	N/A		N/A	N/A	N/A	N/A	N/A	N/A	N/A		N/A	400	1	N/A	Jiche Lu, 2006
1692	Fujian	Gufeng State-owned Forest Farm	26°51′N	118°55′E	850	SH	15	Planted	15.4	1944	N/A	14.38	9.56	N/A	N/A		N/A	N/A	N/A	N/A	N/A	N/A	N/A		N/A	400	1	N/A	Jiche Lu, 2006
1693	Fujian	Jiangle County	26°43′52″N	117°26′59″E	231-250	HSU	N/A	Planted	18.7	1669	17	12.6	10.22	N/A	N/A		N/A	N/A	N/A	N/A	N/A	N/A	N/A		N/A	400	1	2017	Zhonghua Lin, 2018
1694	Guangdong	Gaoming District, Foshan City	22°41′54″N	112°38′26″E	16	SU	20-30	Planted	22	2000	13	11.2	11.4	N/A	N/A		N/A	N/A	N/A	N/A	N/A	N/A	N/A		/0.75	400	1	2015	Yuhui Zhang et al., 2017
1695	Guangdong	Gaoming District, Foshan City	22°41′54″N	112°38′26″E	16	SU	20-30	Planted	22	2000	3	3.1	2.9	N/A	N/A		N/A	N/A	N/A	N/A	N/A	N/A	N/A		/0.3	400	1	2014	Yuhui Huang et al., 2017
1696	Guangdong	Gaoming District, Foshan City	22°41′54″N	112°38′26″E	16	SU	20-30	Planted	22	2000	3	2.4	2.4	N/A	N/A		N/A	N/A	N/A	N/A	N/A	N/A	N/A		/0.25	400	1	2014	Yuhui Huang et al., 2017
1697	Guangdong	Gaoming District, Foshan City	22°41′54″N	112°38′26″E	16	SU	20-30	Planted	22	2000	5	3.4	3.1	N/A	N/A		N/A	N/A	N/A	N/A	N/A	N/A	N/A		/0.45	400	1	2014	Yuhui Huang et al., 2017
1698	Guangdong	Gaoming District, Foshan City	22°41′54″N	112°38′26″E	16	SU	20-30	Planted	22	2000	5	5.6	4.5	N/A	N/A		N/A	N/A	N/A	N/A	N/A	N/A	N/A		/0.75	400	1	2014	Yuhui Huang et al., 2017
1699	Guangdong	Gaoming District, Foshan City	22°41′54″N	112°38′26″E	16	SU	20-30	Planted	22	2000	7	6.3	5.3	N/A	N/A		N/A	N/A	N/A	N/A	N/A	N/A	N/A		/0.7	400	1	2014	Yuhui Huang et al., 2017
1700	Guangdong	Gaoming District, Foshan City	22°41′54″N	112°38′26″E	16	SU	20-30	Planted	22	2000	7	5.6	4.6	N/A	N/A		N/A	N/A	N/A	N/A	N/A	N/A	N/A		/0.35	400	1	2014	Yuhui Huang et al., 2017
1701	Guangdong	Gaoming District, Foshan City	22°41′54″N	112°38′26″E	16	SU	20-30	Planted	22	2000	9	10	8.9	N/A	N/A		N/A	N/A	N/A	N/A	N/A	N/A	N/A		/0.9	400	1	2014	Yuhui Huang et al., 2017
1702	Guangdong	Gaoming District, Foshan City	22°41′54″N	112°38′26″E	16	SU	20-30	Planted	22	2000	9	8.8	7.8	N/A	N/A		N/A	N/A	N/A	N/A	N/A	N/A	N/A		/0.85	400	1	2014	Yuhui Huang et al., 2017
1703	Guangdong	Gaoming District, Foshan City	22°41′54″N	112°38′26″E	16	SU	20-30	Planted	22	2000	10	7.7	7.6	N/A	N/A		N/A	N/A	N/A	N/A	N/A	N/A	N/A		/0.95	400	1	2014	Yuhui Huang et al., 2017
1704	Guangdong	Gaoming District, Foshan City	22°41′54″N	112°38′26″E	16	SU	20-30	Planted	22	2000	10	8.6	8.2	N/A	N/A		N/A	N/A	N/A	N/A	N/A	N/A	N/A		/0.85	400	1	2014	Yuhui Huang et al., 2017
1705	Guangdong	Gaoming District, Foshan City	22°41′54″N	112°38′26″E	16	SU	20-30	Planted	22	2000	11	4.3	4.5	N/A	N/A		N/A	N/A	N/A	N/A	N/A	N/A	N/A		/0.9	400	1	2014	Yuhui Huang et al., 2017
1706	Guangdong	Gaoming District, Foshan City	22°41′54″N	112°38′26″E	16	SU	20-30	Planted	22	2000	11	9.6	8.4	N/A	N/A		N/A	N/A	N/A	N/A	N/A	N/A	N/A		/0.85	400	1	2014	Yuhui Huang et al., 2017
1707	Guangdong	Gaoming District, Foshan City	22°38′46″N	112°22′34″E	235	N/A	12	Planted	21.6	1700	22	18.8	18.6	N/A	N/A		N/A	N/A	N/A	N/A	N/A	N/A	N/A		/0.85	400	1	N/A	Shaoqing Li et al., 2012
1708	Guangdong	Luoding City	22°25′11″N	111°03′08″E	270	N/A	28.7	Planted	22.1	1500	28	12.4	11.3	N/A	N/A		N/A	N/A	N/A	N/A	N/A	N/A	N/A		/0.7	400	1	2015	Jiayi Feng et al., 2018
1709	Guangxi	Gaofeng Forest Farm	22°49′N	108°08′E	85	N/A	N/A	Planted	21	1350	5	6.5	6.4	N/A	N/A		N/A	N/A	N/A	N/A	N/A	N/A	11.39	3	N/A	400	1	N/A	Ligang Zhang and Guiping Lu, 2019
1710	Guangxi	Gaofeng Forest Farm	22°49′N	108°08′E	85	N/A	N/A	Planted	21	1350	5	7.6	7.5	N/A	N/A		N/A	N/A	N/A	N/A	N/A	N/A	12.365	3	N/A	400	1	N/A	Ligang Zhang and Guiping Lu, 2019
1711	Guangxi	Gaofeng Forest Farm	22°49′N	108°08′E	85	N/A	N/A	Planted	21	1350	5	7.4	7.4	N/A	N/A		N/A	N/A	N/A	N/A	N/A	N/A	11.715	3	N/A	400	1	N/A	Ligang Zhang and Guiping Lu, 2019
1712	Guangxi	Gaofeng Forest Farm	22°49′N	108°08′E	85	N/A	N/A	Planted	21	1350	5	7.2	7.2	N/A	N/A		N/A	N/A	N/A	N/A	N/A	N/A	11.5	3	N/A	400	1	N/A	Ligang Zhang and Guiping Lu, 2019
1713	Guangxi	Gaofeng Forest Farm	22°49′N	108°08′E	85	N/A	N/A	Planted	21	1350	5	8.1	8	N/A	N/A		N/A	N/A	N/A	N/A	N/A	N/A	12.66	3	N/A	400	1	N/A	Ligang Zhang and Guiping Lu, 2019
1714	Guangxi	Gaofeng Forest Farm	22°49′N	108°08′E	85	N/A	N/A	Planted	21	1350	5	7.8	7.7	N/A	N/A		N/A	N/A	N/A	N/A	N/A	N/A	11.925	3	N/A	400	1	N/A	Ligang Zhang and Guiping Lu, 2019
1715	Guangxi	Gaofeng Forest Farm	22°49′N	108°08′E	85	N/A	N/A	Planted	21	1350	5	6.9	6.8	N/A	N/A		N/A	N/A	N/A	N/A	N/A	N/A	11.65	3	N/A	400	1	N/A	Ligang Zhang and Guiping Lu, 2019
1716	Guangxi	Gaofeng Forest Farm	22°49′N	108°08′E	85	N/A	N/A	Planted	21	1350	5	7.5	7.3	N/A	N/A		N/A	N/A	N/A	N/A	N/A	N/A	11.605	3	N/A	400	1	N/A	Ligang Zhang and Guiping Lu, 2019
1717	Guangxi	Qipo Forest Farm	22°28′N	107°59′E	236	HSH	27	Planted	22	1250	N/A	16.4	11.36	N/A	N/A		N/A	N/A	N/A	N/A	N/A	N/A	N/A		/0.7	400	1	2016	Zhijun Zhai et al., 2017
1718	Guangxi	Qipo Forest Farm	22°28′N	107°59′E	250	SH	32	Planted	22	1250	N/A	12.7	10.21	N/A	N/A		N/A	N/A	N/A	N/A	N/A	N/A	N/A		/0.7	400	1	2016	Zhijun Zhai et al., 2017
1719	Guangxi	Qipo Forest Farm	22°28′N	107°59′E	220	HSH	32	Planted	22	1250	N/A	13	9.71	N/A	N/A		N/A	N/A	N/A	N/A	N/A	N/A	N/A		/0.7	400	1	2016	Zhijun Zhai et al., 2017
1720	Guangxi	Qipo Forest Farm	22°28′N	107°59′E	190	SH	35	Planted	22	1250	N/A	13.5	8.93	N/A	N/A		N/A	N/A	N/A	N/A	N/A	N/A	N/A		/0.6	400	1	2016	Zhijun Zhai et al., 2017
1721	Hunan	Lutou Forest Ecological Station, Pingjiang County	28°31′N	113°51′E	427	HSU	30	Planted	16.8	1450.8	6	4.6	4.8	N/A	N/A		N/A	N/A	N/A	N/A	N/A	N/A	N/A		/0.4	400	1	N/A	Yunzhan Xue et al., 2020
1722	Hunan	Lutou Forest Ecological Station, Pingjiang County	28°31′N	113°51′E	462	HSH	45	Planted	16.8	1450.8	12	13.2	12.4	N/A	N/A		N/A	N/A	N/A	N/A	N/A	N/A	N/A		/0.7	400	1	N/A	Yunzhan Xue et al., 2020
1723	Hunan	Lutou Forest Ecological Station, Pingjiang County	28°31′N	113°51′E	461	HSH	30	Planted	16.8	1450.8	14	15.3	14.2	N/A	N/A		N/A	N/A	N/A	N/A	N/A	N/A	N/A		/0.7	400	1	N/A	Yunzhan Xue et al., 2020
1724	Hunan	Lutou Forest Ecological Station, Pingjiang County	28°31′N	113°51′E	475	HSH	24	Planted	16.8	1450.8	14	14.6	13.7	N/A	N/A		N/A	N/A	N/A	N/A	N/A	N/A	N/A		/0.7	400	1	N/A	Yunzhan Xue et al., 2020
1725	Hunan	Lutou Forest Ecological Station, Pingjiang County	28°31′N	113°51′E	278.21	HSU	38	Planted	16.8	1450.8	20	18.6	16	N/A	N/A		N/A	N/A	N/A	N/A	N/A	N/A	N/A		/0.85	400	1	N/A	Yunzhan Xue et al., 2020
1726	Hunan	Qingyang Lake State-owned Forest Farm	28°07′08″N	111°54′24″E	210	N/A	30	Planted	15.6	1527	N/A	17.68	13.28	N/A	N/A		N/A	N/A	N/A	N/A	N/A	N/A	N/A		/0.85	400	1	2014	Hongxu Jin, 2016
1727	Hunan	Qingyang Lake State-owned Forest Farm	28°07′08″N	111°54′24″E	280	N/A	37	Planted	15.6	1527	N/A	14.55	11.35	N/A	N/A		N/A	N/A	N/A	N/A	N/A	N/A	N/A		/0.73	400	1	2014	Hongxu Jin, 2016
1728	Hunan	Qingyang Lake State-owned Forest Farm	28°07′08″N	111°54′24″E	265	N/A	42	Planted	15.6	1527	N/A	19.66	10.77	N/A	N/A		N/A	N/A	N/A	N/A	N/A	N/A	N/A		/0.85	400	1	2014	Hongxu Jin, 2016
1729	Jiangxi	Yangmei Forest Farm	27°02′38.31″N	119°20′22.05″E	150	N/A	N/A	Planted	16.8	1503	N/A	4.53	2.5	N/A	N/A		0.49	N/A	N/A	N/A	1.01	0.13	1.14	1	N/A	400	1	N/A	Zhiqiang Zheng, 2020
1730	Jiangxi	Yangmei Forest Farm	27°02′38.31″N	119°20′22.05″E	150	N/A	N/A	Planted	16.8	1503	N/A	3.93	1.99	N/A	N/A		0.41	N/A	N/A	N/A	0.85	0.11	0.96	1	N/A	400	1	N/A	Zhiqiang Zheng, 2020
1731	Jiangxi	Yangmei Forest Farm	27°02′38.31″N	119°20′22.05″E	150	N/A	N/A	Planted	16.8	1503	N/A	2.96	1.85	N/A	N/A		0.32	N/A	N/A	N/A	0.66	0.08	0.74	1	N/A	400	1	N/A	Zhiqiang Zheng, 2020
1732	Jiangxi	Yangmei Forest Farm	27°02′38.31″N	119°20′22.05″E	150	N/A	N/A	Planted	16.8	1503	N/A	2.48	1.45	N/A	N/A		0.29	N/A	N/A	N/A	0.59	0.07	0.66	1	N/A	400	1	N/A	Zhiqiang Zheng, 2020
1733	Jiangxi	Yangmei Forest Farm	27°02′38.31″N	119°20′22.05″E	150	N/A	N/A	Planted	16.8	1503	N/A	3.15	1.95	N/A	N/A		0.34	N/A	N/A	N/A	0.7	0.09	0.79	1	N/A	400	1	N/A	Zhiqiang Zheng, 2020
1734	Jiangxi	Yangmei Forest Farm	27°02′38.31″N	119°20′22.05″E	150	N/A	N/A	Planted	16.8	1503	N/A	4.01	2.23	N/A	N/A		0.43	N/A	N/A	N/A	0.9	0.11	1.01	1	N/A	400	1	N/A	Zhiqiang Zheng, 2020
1735	Sichuan	Huaying City	30°18＇06″N	106°47＇45″E	1409	HSH	16	Planted	17.2	1087	N/A	20.51	14.3	N/A	N/A		N/A	N/A	N/A	N/A	N/A	N/A	N/A		N/A	400	1	2018	Zexu Nie et al., 2020
1736	Sichuan	Huaying City	30°18＇28″N	106°47＇47″E	1133	HSU	33	Planted	17.2	1087	N/A	32.37	15.8	N/A	N/A		N/A	N/A	N/A	N/A	N/A	N/A	N/A		N/A	400	1	2018	Zexu Nie et al., 2020
1737	Sichuan	Dechang County	27°13′22.36″N	102°11′33.67″E	2085	N/A	N/A	Planted	17.7	1049	38	27	18.2	N/A	N/A		N/A	N/A	N/A	N/A	N/A	N/A	N/A		N/A	400	1	N/A	Chen Jia et al., 2018
1738	Sichuan	Dechang County	27°13′22.55″N	102°11′33.13″E	2122	N/A	N/A	Planted	17.7	1049	43	32.6	19.6	N/A	N/A		N/A	N/A	N/A	N/A	N/A	N/A	N/A		N/A	400	1	N/A	Chen Jia et al., 2018
1739	Sichuan	Dechang County	27°13′23.19″N	102°11′32.57″E	2012	N/A	N/A	Planted	17.7	1049	38	25.5	18.1	N/A	N/A		N/A	N/A	N/A	N/A	N/A	N/A	N/A		N/A	400	1	N/A	Chen Jia et al., 2018
1740	Zhejiang	Fengyang Mountain Nature Reserve	27°49′N	119°06′E	1300-1850	SH	4	Planted	12.3	2325	N/A	15.11	14.76	N/A	N/A		N/A	N/A	N/A	N/A	N/A	N/A	N/A		/0.87	400	1	2012	Rongcao et al., 2014*
1741	Sichuan	Beichuan County	31°49′N	103°44′E	1072	HSH	34	Planted	15.6	1400	10	21.2	18	N/A	N/A		N/A	N/A	N/A	N/A	N/A	N/A	N/A		/0.95	400	2	N/A	Jiancheng Wang, 2013
1742	Fujian	Yanxia Forest Farm	26°36′N	118°05′E	401	HSH	7	Planted	19	1650	20	15.8	12.8	N/A	N/A		N/A	N/A	N/A	N/A	N/A	N/A	N/A		/0.8	400	3	2015	Yuyan Hu, 2016
1743	Fujian	Laidian Town, Xianyou County	25°16′N	118°39′E	135-350	HSU	24-29	Planted	20.3	1610.2	6	5.34	4.75	N/A	N/A		3.67	1.68	2.04	N/A	7.39	N/A	N/A	1	N/A	400	3	2015	Jianfeng He, 2015
1744	Fujian	Laidian Town, Xianyou County	25°16′N	118°39′E	135-350	HSU	24-29	Planted	20.3	1610.2	6	5.57	4.82	N/A	N/A		4.33	1.84	2.45	N/A	8.62	N/A	N/A	1	N/A	400	3	2015	Jianfeng He, 2015
1745	Fujian	Laidian Town, Xianyou County	25°16′N	118°39′E	135-350	HSU	24-29	Planted	20.3	1610.2	6	5.69	4.97	N/A	N/A		5.34	2.19	2.71	N/A	10.24	N/A	N/A	1	N/A	400	3	2015	Jianfeng He, 2015
1746	Fujian	Xinkou Teaching Forest Farm	26°10′N	117°27′E	253	N/A	N/A	Planted	19.1	1749	N/A	7.5	6.8	N/A	N/A		N/A	N/A	N/A	N/A	N/A	N/A	N/A		N/A	400	3	2015	Xiaojie Zeng, 2016
1747	Fujian	Jiangle Forest Farm	26°26′N	117°05′E	274	HSH	30	Planted	18.5	1705	27	16	17	N/A	N/A		N/A	N/A	N/A	N/A	N/A	N/A	N/A		/0.4	400	3	2014	Jianqing Zhou, 2016
1748	Fujian	Jiangle Forest Farm	26°26′N	117°05′E	280	HSH	30	Planted	18.5	1705	26	18	18	N/A	N/A		N/A	N/A	N/A	N/A	N/A	N/A	N/A		/0.5	400	3	2014	Jianqing Zhou, 2016
1749	Fujian	Jiangle Forest Farm	26°26′N	117°05′E	300	HSH	28	Planted	18.5	1705	29	21	19	N/A	N/A		N/A	N/A	N/A	N/A	N/A	N/A	N/A		/0.5	400	3	2014	Jianqing Zhou, 2016
1750	Fujian	Guanzhuang State-owned Forest Farm	26°06′N	117°32′E	106-177	N/A	N/A	Planted	17.6	1675	7	10.8	6.69	N/A	N/A		N/A	N/A	N/A	N/A	N/A	N/A	N/A		N/A	400	3	2014	Yuanhua Lin, 2015
1751	Fujian	Guanzhuang State-owned Forest Farm	26°06′N	117°32′E	106-177	N/A	N/A	Planted	17.6	1675	7	11.27	7.36	N/A	N/A		N/A	N/A	N/A	N/A	N/A	N/A	N/A		N/A	400	3	2014	Yuanhua Lin, 2015
1752	Fujian	Guanzhuang State-owned Forest Farm	26°06′N	117°32′E	106-177	N/A	N/A	Planted	17.6	1675	7	11.8	7.66	N/A	N/A		N/A	N/A	N/A	N/A	N/A	N/A	N/A		N/A	400	3	2014	Yuanhua Lin, 2015
1753	Fujian	Guanzhuang State-owned Forest Farm	26°06′N	117°32′E	106-177	N/A	N/A	Planted	17.6	1675	7	14.7	8.5	N/A	N/A		N/A	N/A	N/A	N/A	N/A	N/A	N/A		N/A	400	3	2014	Yuanhua Lin, 2015
1754	Fujian	Guanzhuang State-owned Forest Farm	26°06′N	117°32′E	106-177	N/A	N/A	Planted	17.6	1675	7	14.98	8.32	N/A	N/A		N/A	N/A	N/A	N/A	N/A	N/A	N/A		N/A	400	3	2014	Yuanhua Lin, 2015
1755	Fujian	Pushang State Forest Farm	26°39′N	117°13′E	240	N/A	N/A	Planted	18.5	1621	17	19.62	14.87	N/A	N/A		N/A	N/A	N/A	N/A	N/A	N/A	N/A		N/A	400	3	2011	Rongwei Wang, 2012
1756	Fujian	Pushang State Forest Farm	26°39′N	117°13′E	240	N/A	N/A	Planted	18.5	1621	17	17.54	13.61	N/A	N/A		N/A	N/A	N/A	N/A	N/A	N/A	N/A		N/A	400	3	2011	Rongwei Wang, 2012
1757	Fujian	Pushang State Forest Farm	26°39′N	117°13′E	240	N/A	N/A	Planted	18.5	1621	17	16.59	11.98	N/A	N/A		N/A	N/A	N/A	N/A	N/A	N/A	N/A		N/A	400	3	2011	Rongwei Wang, 2012
1758	Fujian	Pushang State Forest Farm	26°39′N	117°13′E	240	N/A	N/A	Planted	18.5	1621	17	16.17	12.73	N/A	N/A		N/A	N/A	N/A	N/A	N/A	N/A	N/A		N/A	400	3	2011	Rongwei Wang, 2012
1759	Fujian	Pushang State Forest Farm	26°39′N	117°13′E	240	N/A	N/A	Planted	18.5	1621	17	14.96	11.99	N/A	N/A		N/A	N/A	N/A	N/A	N/A	N/A	N/A		N/A	400	3	2011	Rongwei Wang, 2012
1760	Fujian	Pushang State Forest Farm	26°39′N	117°13′E	240	N/A	N/A	Planted	18.5	1621	17	12.98	10.99	N/A	N/A		N/A	N/A	N/A	N/A	N/A	N/A	N/A		N/A	400	3	2011	Rongwei Wang, 2012
1761	Fujian	Pushang State Forest Farm	26°39′N	117°13′E	240	N/A	N/A	Planted	18.5	1621	24	21.17	15.7	N/A	N/A		N/A	N/A	N/A	N/A	N/A	N/A	N/A		N/A	400	3	2011	Rongwei Wang, 2012
1762	Fujian	Pushang State Forest Farm	26°39′N	117°13′E	240	N/A	N/A	Planted	18.5	1621	24	20.66	15.12	N/A	N/A		N/A	N/A	N/A	N/A	N/A	N/A	N/A		N/A	400	3	2011	Rongwei Wang, 2012
1763	Fujian	Pushang State Forest Farm	26°39′N	117°13′E	240	N/A	N/A	Planted	18.5	1621	24	19.7	14.98	N/A	N/A		N/A	N/A	N/A	N/A	N/A	N/A	N/A		N/A	400	3	2011	Rongwei Wang, 2012
1764	Fujian	Pushang State Forest Farm	26°39′N	117°13′E	240	N/A	N/A	Planted	18.5	1621	24	19.16	15.61	N/A	N/A		N/A	N/A	N/A	N/A	N/A	N/A	N/A		N/A	400	3	2011	Rongwei Wang, 2012
1765	Fujian	Pushang State Forest Farm	26°39′N	117°13′E	240	N/A	N/A	Planted	18.5	1621	24	17.92	15.09	N/A	N/A		N/A	N/A	N/A	N/A	N/A	N/A	N/A		N/A	400	3	2011	Rongwei Wang, 2012
1766	Fujian	Pushang State Forest Farm	26°39′N	117°13′E	240	N/A	N/A	Planted	18.5	1621	24	16.84	14.89	N/A	N/A		N/A	N/A	N/A	N/A	N/A	N/A	N/A		N/A	400	3	2011	Rongwei Wang, 2012
1767	Fujian	Laizhou State-owned Forestry Experimental Field	26°38'N	118°0'E	900-1100	HSU	20-40	Natural	19.3	1604.1	72	47.5	30.96	2.0915	N/A		N/A	N/A	N/A	N/A	N/A	N/A	N/A		N/A	400	3	2012	Guiming Lin, 2013
1768	Fujian	Laizhou State-owned Forestry Experimental Field	26°38'N	118°0'E	900-1100	HSU	20-40	Planted	19.3	1604.1	64	31	30.7	1.0877	N/A		N/A	N/A	N/A	N/A	N/A	N/A	N/A		N/A	400	3	2012	Guiming Lin, 2013
1769	Fujian	Youxi County State-owned Forest Farm	25°57′19″N	118°5′58″E	216	HSU	8	Planted	18	1600	21	16.21	13.45	N/A	N/A		N/A	N/A	N/A	N/A	N/A	N/A	N/A		/0.8	400	3	N/A	Dongmei Huang, 2017*
1770	Fujian	Yangkou State-owned Forest Farm	26°50′N	117°53′E	250-280	N/A	N/A	Planted	18.5	1880	14	13.36	10.91	0.08877	215.27	3	N/A	N/A	N/A	N/A	N/A	N/A	N/A		2425	400	3	N/A	Daiquan Ye, 2011
1771	Fujian	Jiangle National Forest Farm	26°43′N	117°28′E	200-250	N/A	N/A	Planted	18.7	1669	N/A	9.1	6.3	N/A	N/A		20.44	3.67	4.31	N/A	28.42	12.73	41.152	3	N/A	400	3	2016	Ye Yang, 2017
1772	Fujian	Jiangle National Forest Farm	26°43′N	117°28′E	200-250	N/A	N/A	Planted	18.7	1669	N/A	9.6	6.7	N/A	N/A		26.81	3.94	3.22	N/A	33.97	15.15	49.12	3	N/A	400	3	2016	Ye Yang, 2017
1773	Fujian	Jiangle National Forest Farm	26°43′N	117°28′E	200-250	N/A	N/A	Planted	18.7	1669	N/A	9.9	7.6	N/A	N/A		33.71	2.92	4.67	N/A	41.3	13.93	55.23	3	N/A	400	3	2016	Ye Yang, 2017
1774	Fujian	Yanxi Forest Farm	24°47′35″N	117°37′34″E	45-400	N/A	25	Planted	21.1	1460	3	1.49	2.04	N/A	N/A		N/A	N/A	N/A	N/A	N/A	N/A	N/A		N/A	400	3	1996	Dexi Lin et al., 2000
1775	Fujian	Jiangle National Forest Farm	26°26′N	117 °05′E	276	SH	37	Planted	19.8	1684	3	4.3	3.8	N/A	N/A		N/A	N/A	N/A	N/A	N/A	N/A	N/A		N/A	400	3	N/A	Nini Lu et al., 2015
1776	Fujian	Jiangle National Forest Farm	26°26′N	117 °05′E	238	SH	32	Planted	19.8	1684	10	12.67	8.3	N/A	N/A		N/A	N/A	N/A	N/A	N/A	N/A	N/A		N/A	400	3	N/A	Nini Lu et al., 2015
1777	Fujian	Jiangle National Forest Farm	26°26′N	117 °05′E	290	SH	31	Planted	19.8	1684	18	15.92	17	N/A	N/A		N/A	N/A	N/A	N/A	N/A	N/A	N/A		N/A	400	3	N/A	Nini Lu et al., 2015
1778	Fujian	Jiangle National Forest Farm	26°26′N	117 °05′E	219	SH	34	Planted	19.8	1684	25	19.6	19.2	N/A	N/A		N/A	N/A	N/A	N/A	N/A	N/A	N/A		N/A	400	3	N/A	Nini Lu et al., 2015
1779	Fujian	Jiangle National Forest Farm	26°26′N	117 °05′E	229	SH	33	Planted	19.8	1684	34	21.32	22.6	N/A	N/A		N/A	N/A	N/A	N/A	N/A	N/A	N/A		N/A	400	3	N/A	Nini Lu et al., 2015
1780	Guangdong	Liuxihe Forest Farm	23°32′N	113°54′E	220	SH	30	Planted	20.3	2143.8	N/A	21	21.9	N/A	N/A		N/A	N/A	N/A	N/A	N/A	N/A	N/A		/0.8	400	3	2017	Yue Yang et al., 2018
1781	Guangdong	Lianshan Forest Farm	24°33′N	112°06′E	330	N/A	N/A	Planted	18.9	1753	N/A	14.81	14.12	N/A	N/A		N/A	N/A	N/A	N/A	N/A	N/A	N/A		N/A	400	3	2019	Yingsheng Wang and Yi Zheng, 2020
1782	Guangdong	Shaoguan Forest Farm	23°53′N	112°53′E	100-200	SU	15	Planted	20.2	1900	7	8.5	11.1	N/A	N/A		N/A	N/A	N/A	N/A	N/A	N/A	N/A		/0.85	400	3	2017	Houyin Deng et al., 2019
1783	Guangdong	Shaoguan Forest Farm	23°53′N	112°53′E	100-200	HSU	18	Planted	20.2	1900	17	17.8	15.5	N/A	N/A		N/A	N/A	N/A	N/A	N/A	N/A	N/A		/0.95	400	3	2017	Houyin Deng et al., 2019
1784	Guangdong	Shaoguan Forest Farm	23°53′N	112°53′E	100-200	SU	17	Planted	20.2	1900	24	23.7	18.5	N/A	N/A		N/A	N/A	N/A	N/A	N/A	N/A	N/A		/0.9	400	3	2017	Houyin Deng et al., 2019
1785	Guangdong	Dayaoshan Forest Farm	24°57′30″N	113°23′42″E	500-560	N/A	N/A	Planted	17.1	2800	N/A	6.7	7.2	N/A	N/A		N/A	N/A	N/A	N/A	N/A	N/A	N/A		N/A	400	3	2007	Xinhua Luo et al., 2008*
1786	Guangxi	Gaofeng Forest Farm	22°57′N	108°22′E	130-280	HSU	24	Planted	21.6	1304.2	N/A	21.23	15.03	N/A	N/A		N/A	N/A	N/A	N/A	N/A	N/A	N/A		N/A	400	3	2018	Xiangyun Lu et al., 2020
1787	Guangxi	Gaofeng Forest Farm	22°49′N	108°08′E	400	N/A	N/A	Planted	21	1350	N/A	18.39	14.83	N/A	N/A		N/A	N/A	N/A	N/A	N/A	N/A	N/A		N/A	400	3	2017	Tao Liu et al., 2020
1788	Hunan	Juntingjie Forest Farm	27°54′N	109°40′E	440	SU	18	Planted	16.9	1325.6	N/A	3	1.9	N/A	N/A		N/A	N/A	N/A	N/A	N/A	N/A	N/A		N/A	400	3	2016	Jianhua Li et al., 2019
1789	Hunan	Tianjiling National Forest Park	28°06′N	113°02′E	46-116	N/A	15	Planted	17.2	1422	N/A	15.6	14	N/A	N/A		N/A	N/A	N/A	N/A	N/A	N/A	N/A		N/A	400	3	2014	Manyuan Yang et al., 2019
1790	Jiangsu	Laoshan Forest Farm	32°03′N	118°25′E	83	SH	12	Planted	15.3	1025	N/A	23.7	18	N/A	N/A		N/A	N/A	N/A	N/A	N/A	N/A	N/A		/0.82	400	3	N/A	Jiaxing Chen, 2018
1791	Jiangxi	Jinding Moso Bamboo Forest Farm	27°36′N	114°47′E	220	HSU	10	Planted	17.7	1553	N/A	11.8	10.75	N/A	N/A		N/A	N/A	N/A	N/A	N/A	N/A	N/A		/0.5	400	3	2009	Manyi Du et al., 2010
1792	Zhejiang	Fengyang Mountain National Nature Reserve	27°46′N	119°6′E	1365	N/A	9	Planted	12.3	2325	35	15.04	11.16	N/A	N/A		N/A	N/A	N/A	N/A	N/A	N/A	N/A		/0.6	400	3	2016	Jieyi Ma et al., 2020*
1793	Fujian	Xiayang State-owned Forest Farm	26°48' N	117°59' E	229-246	N/A	N/A	Planted	20	1644	3	3.48	2.86	N/A	N/A		N/A	N/A	N/A	N/A	N/A	N/A	N/A		N/A	400	4	2013	Linglun Kong, 2017
1794	Fujian	Xiayang Forest Farm	26°48′N	117°59′E	229-246	N/A	N/A	Planted	20	1644	3	3.48	2.86	N/A	N/A		N/A	N/A	N/A	N/A	N/A	N/A	N/A		N/A	400	4	2013	Lujia Zheng et al., 2016; Lingjun Qiu et al., 2017
1795	Fujian	Xiayang Forest Farm	26°48′N	117°59′E	290	N/A	N/A	Planted	20	1644	3	3.48	2.86	N/A	N/A		N/A	N/A	N/A	N/A	N/A	N/A	N/A		N/A	400	4	2013	Lujia Zheng et al., 2015
1796	Fujian	Xiayang Forest Farm	26°48′N	117°59′E	290	N/A	N/A	Planted	20	1644	8	10.86	8.59	N/A	N/A		N/A	N/A	N/A	N/A	N/A	N/A	N/A		N/A	400	4	2013	Lujia Zheng et al., 2015
1797	Fujian	Xiayang Forest Farm	26°48′N	117°59′E	290	N/A	N/A	Planted	20	1644	14	18.3	14.59	N/A	N/A		N/A	N/A	N/A	N/A	N/A	N/A	N/A		N/A	400	4	2013	Lujia Zheng et al., 2015
1798	Fujian	Xiayang Forest Farm	26°48′N	117°59′E	290	N/A	N/A	Planted	20	1644	21	22.06	16.83	N/A	N/A		N/A	N/A	N/A	N/A	N/A	N/A	N/A		N/A	400	4	2013	Lujia Zheng et al., 2015
1799	Fujian	Xiayang Forest Farm	26°48′N	117°59′E	290	N/A	N/A	Planted	20	1644	46	28.09	22.55	N/A	N/A		N/A	N/A	N/A	N/A	N/A	N/A	N/A		N/A	400	4	2013	Lujia Zheng et al., 2015
1800	Fujian	Jiangle National Forest Farm	26°26′N	117°05′E	400-800	N/A	N/A	Planted	18.7	1669	30	22.17	19.84	N/A	N/A		N/A	N/A	N/A	N/A	N/A	N/A	N/A		N/A	400	4	2012	Shaoxuan Zhang, 2015
1801	Fujian	Jiangle National Forest Farm	26°26′N	117°05′E	400-800	N/A	N/A	Planted	18.7	1669	30	25.87	25.22	N/A	N/A		N/A	N/A	N/A	N/A	N/A	N/A	N/A		N/A	400	4	2012	Shaoxuan Zhang, 2015
1802	Fujian	Jiangle National Forest Farm	26°26′N	117°05′E	400-800	N/A	N/A	Planted	18.7	1669	30	18.91	17.86	N/A	N/A		N/A	N/A	N/A	N/A	N/A	N/A	N/A		N/A	400	4	2012	Shaoxuan Zhang, 2015
1803	Fujian	Jiangle National Forest Farm	26°26′N	117°05′E	400-800	N/A	N/A	Planted	18.7	1669	30	22.34	21.85	N/A	N/A		N/A	N/A	N/A	N/A	N/A	N/A	N/A		N/A	400	4	2012	Shaoxuan Zhang, 2015
1804	Fujian	Xiayang Forest Farm	26 °48 'N	117 °59 'E	229-246	N/A	N/A	Planted	20	1644	19	15.9	13.8	N/A	N/A		N/A	N/A	N/A	N/A	N/A	N/A	N/A		N/A	400	4	2012	Ruiqiang Liu et al., 2015; Zhaipeng Yu et al., 2014
1805	Fujian	Xiayang State-owned Forest Farm	26°48' N	117°59' E	229-246	N/A	N/A	Planted	20	1644	8	10.86	8.59	N/A	N/A		N/A	N/A	N/A	N/A	N/A	N/A	N/A		N/A	400	4	2013	Linglun Kong, 2017； Shilei Gao et al., 2015
1806	Fujian	Xiayang State-owned Forest Farm	26°48' N	117°59' E	229-246	N/A	N/A	Planted	20	1644	14	18.3	14.59	N/A	N/A		N/A	N/A	N/A	N/A	N/A	N/A	N/A		N/A	400	4	2013	Linglun Kong, 2017； Shilei Gao et al., 2015
1807	Fujian	Xiayang State-owned Forest Farm	26°48' N	117°59' E	229-246	N/A	N/A	Planted	20	1644	21	22.06	16.83	N/A	N/A		N/A	N/A	N/A	N/A	N/A	N/A	N/A		N/A	400	4	2013	Linglun Kong, 2017； Shilei Gao et al., 2015
1808	Fujian	Xiayang State-owned Forest Farm	26°48' N	117°59' E	229-246	N/A	N/A	Planted	20	1644	46	28.09	22.55	N/A	N/A		N/A	N/A	N/A	N/A	N/A	N/A	N/A		N/A	400	4	2013	Linglun Kong, 2017； Shilei Gao et al., 2015
1809	Henan	Nanwan Experimental Forest Farm	31°49′N	113°45′E	122-628	HSH	18-32	Planted	15.2	1118.7	N/A	17.05	11.68	N/A	N/A		N/A	N/A	N/A	N/A	N/A	N/A	N/A		N/A	400	4	N/A	Mengjun Hu et al., 2015
1810	Henan	Nanwan Experimental Forest Farm	31°49′N	113°45′E	107-462	HSH	22-32	Planted	15.2	1118.7	N/A	18.25	13.05	N/A	N/A		N/A	N/A	N/A	N/A	N/A	N/A	N/A		N/A	400	4	N/A	Mengjun Hu et al., 2015
1811	Henan	Nanwan Experimental Forest Farm	31°49′N	113°45′E	350-720	HSH	22-28	Planted	15.2	1118.7	N/A	18.63	13.15	N/A	N/A		N/A	N/A	N/A	N/A	N/A	N/A	N/A		N/A	400	4	N/A	Mengjun Hu et al., 2015
1812	Henan	Nanwan Experimental Forest Farm	31°49′N	113°45′E	169-374	HSH	18-28	Planted	15.2	1118.7	N/A	20	13.77	N/A	N/A		N/A	N/A	N/A	N/A	N/A	N/A	N/A		N/A	400	4	N/A	Mengjun Hu et al., 2015
1813	Fujian	Pushang State Forest Farm	26°50′N	118°27′E	150	N/A	N/A	Planted	18.5	1733	25	20.1	18.3	N/A	N/A		N/A	N/A	N/A	N/A	N/A	N/A	N/A		N/A	400	5	N/A	Liping Cai, 2012
1814	Fujian	Sanming City	26°15′N	117°40′E	600	N/A	N/A	Planted	18.2	1700	12	15.69	9.76	N/A	78.9		25.6	5.09	3.02	N/A	33.71	N/A	N/A	5	/0.6	400	5	1988	Qishui Zhang and Xintuo Yu, 1992
1815	Fujian	Sanming City	26°15′N	117°40′E	600	N/A	N/A	Planted	18.2	1700	14	12.73	8.57	N/A	45.06		19.3	6.74	2.47	N/A	28.51	N/A	N/A	5	/0.55	400	5	1988	Qishui Zhang and Xintuo Yu, 1992
1816	Fujian	Sanming City	26°15′N	117°40′E	600	N/A	N/A	Planted	18.2	1700	17	20.67	15.33	N/A	5.97		49.5	6.74	3.85	N/A	60.09	N/A	N/A	5	/0.65	400	5	1988	Qishui Zhang and Xintuo Yu, 1992
1817	Fujian	Sanming City	26°15′N	117°40′E	600	N/A	N/A	Planted	18.2	1700	17	14.32	9.83	N/A	4.92		26.7	3.89	2.06	N/A	32.65	N/A	N/A	5	/0.5	400	5	1988	Qishui Zhang and Xintuo Yu, 1992
1818	Hunan	Hengdong County	26°47′N	112°45′E	60	N/A	N/A	Planted	17.05	1500	12	11.87	10.38	N/A	N/A		N/A	N/A	N/A	N/A	N/A	N/A	N/A		N/A	400	5	N/A	Weijun Chen et al., 2014
1819	Hunan	Hengdong County	26°47′N	112°45′E	60	N/A	N/A	Planted	17.05	1500	14	12.52	11.18	N/A	N/A		N/A	N/A	N/A	N/A	N/A	N/A	N/A		N/A	400	5	N/A	Weijun Chen et al., 2014
1820	Hunan	Hengdong County	26°47′N	112°45′E	60	N/A	N/A	Planted	17.05	1500	16	15.14	12.58	N/A	N/A		N/A	N/A	N/A	N/A	N/A	N/A	N/A		N/A	400	5	N/A	Weijun Chen et al., 2014
1821	Hunan	Hengdong County	26°47′N	112°45′E	60	N/A	N/A	Planted	17.05	1500	21	16.77	12.23	N/A	N/A		N/A	N/A	N/A	N/A	N/A	N/A	N/A		N/A	400	5	N/A	Weijun Chen et al., 2014
1822	Hunan	Hengdong County	26°47′N	112°45′E	60	N/A	N/A	Planted	17.05	1500	22	16.89	12.91	N/A	N/A		N/A	N/A	N/A	N/A	N/A	N/A	N/A		N/A	400	5	N/A	Weijun Chen et al., 2014
1823	Fujian	State-owned Forest Farm of Jiangle County	26°26′N	117°05′E	400-800	N/A	N/A	Planted	19.8	1703.7	N/A	35.6	28.7	N/A	N/A		N/A	N/A	N/A	N/A	N/A	N/A	N/A		N/A	400	9	2014	Yunfei Dong, 2015
1824	Fujian	State-owned Forest Farm of Jiangle County	26°26′N	117°05′E	400-800	N/A	N/A	Planted	19.8	1703.7	N/A	2.1	2.3	N/A	N/A		N/A	N/A	N/A	N/A	N/A	N/A	N/A		N/A	400	9	2014	Yunfei Dong, 2015
1825	Fujian	State-owned Forest Farm of Jiangle County	26°26′N	117°05′E	400-800	N/A	N/A	Planted	19.8	1703.7	N/A	13.6	11.7	N/A	N/A		N/A	N/A	N/A	N/A	N/A	N/A	N/A		N/A	400	9	2014	Yunfei Dong, 2015
1826	Fujian	State-owned Forest Farm of Jiangle County	26°26′N	117°05′E	400-800	N/A	N/A	Planted	19.8	1703.7	N/A	39.8	31.6	N/A	N/A		N/A	N/A	N/A	N/A	N/A	N/A	N/A		N/A	400	20	2014	Yunfei Dong, 2015
1827	Fujian	State-owned Forest Farm of Jiangle County	26°26′N	117°05′E	400-800	N/A	N/A	Planted	19.8	1703.7	N/A	2	1.8	N/A	N/A		N/A	N/A	N/A	N/A	N/A	N/A	N/A		N/A	400	20	2014	Yunfei Dong, 2015
1828	Fujian	State-owned Forest Farm of Jiangle County	26°26′N	117°05′E	400-800	N/A	N/A	Planted	19.8	1703.7	N/A	14.5	13.1	N/A	N/A		N/A	N/A	N/A	N/A	N/A	N/A	N/A		N/A	400	20	2014	Yunfei Dong, 2015
1829	Fujian	Taitian Village, Junkou Town, Jianning County	26°36′32″N	116°47′17″E	570-730	N/A	24	Planted	19	1900	7	7.65	5.32	N/A	N/A		N/A	N/A	N/A	N/A	N/A	N/A	N/A		N/A	400	27	2010	Yingxian Lu, 2017
1830	Jiangxi	Jinji Forest Farm	25°25′N	115°12′E	210	N/A	N/A	Planted	19	1600	22	19.3	14.2	N/A	N/A		N/A	N/A	N/A	N/A	N/A	N/A	N/A		/0.9	400	46	N/A	Yousheng Zhan et al., 1999
1831	Fujian	Jiangle National Forest Farm	26°26′N	117°05′E	258	N/A	N/A	Planted	19.8	2027	N/A	4.48	4.1	N/A	N/A		N/A	N/A	N/A	N/A	N/A	N/A	N/A		N/A	400	50	N/A	Nini Lu et al., 2015
1832	Fujian	Jiangle National Forest Farm	26°26′N	117°05′E	258	N/A	N/A	Planted	19.8	2027	N/A	12.6	8.46	N/A	N/A		N/A	N/A	N/A	N/A	N/A	N/A	N/A		N/A	400	50	N/A	Nini Lu et al., 2015
1833	Fujian	Jiangle National Forest Farm	26°26′N	117°05′E	258	N/A	N/A	Planted	19.8	2027	N/A	14.51	15	N/A	N/A		N/A	N/A	N/A	N/A	N/A	N/A	N/A		N/A	400	50	N/A	Nini Lu et al., 2015
1834	Fujian	Jiangle National Forest Farm	26°26′N	117°05′E	258	N/A	N/A	Planted	19.8	2027	N/A	20.75	21.31	N/A	N/A		N/A	N/A	N/A	N/A	N/A	N/A	N/A		N/A	400	50	N/A	Nini Lu et al., 2015
1835	Fujian	Jiangle National Forest Farm	26°26′N	117°05′E	258	N/A	N/A	Planted	19.8	2027	N/A	22.46	21.86	N/A	N/A		N/A	N/A	N/A	N/A	N/A	N/A	N/A		N/A	400	50	N/A	Nini Lu et al., 2015
1836	Jiangxi	Jinji Forest Farm	25°25′N	115°12′E	210	N/A	N/A	Planted	19	1600	22	19.7	14.5	N/A	N/A		N/A	N/A	N/A	N/A	N/A	N/A	N/A		/0.95	400	50	N/A	Yousheng Zhan et al., 1999
1837	Jiangxi	Jinji Forest Farm	25°25′N	115°12′E	220	N/A	N/A	Planted	19	1600	19	14.7	11.6	N/A	N/A		N/A	N/A	N/A	N/A	N/A	N/A	N/A		/0.9	400	68	N/A	Yousheng Zhan et al., 1999
1838	Fujian	Sandu Village, Shuibei Town, Shaowu City	27°25′N	117 °40′E	265	HSU	13	Planted	17.7	1786	5	7.15	5.42	N/A	N/A		N/A	N/A	N/A	N/A	N/A	N/A	N/A		N/A	480	3	1996	Guiping He et al., 2001
1839	Jiangxi	Subtropical Forestry Experimental Center	27°49'24"N	114°40'29"E	100	HSU	28	Planted	17.2	1600	6	10.11	7.37	N/A	N/A		N/A	N/A	N/A	N/A	N/A	N/A	N/A		/0.92	480	3	N/A	Zhichao Li et al., 2019
1840	Jiangxi	Subtropical Forestry Experimental Center	27°49'24"N	114°40'29"E	100	HSU	28	Planted	17.2	1600	15	11.46	14.4	N/A	N/A		N/A	N/A	N/A	N/A	N/A	N/A	N/A		/0.88	480	3	N/A	Zhichao Li et al., 2019
1841	Jiangxi	Subtropical Forestry Experimental Center	27°49'24"N	114°40'29"E	100	HSU	25	Planted	17.2	1600	25	21.37	18.49	N/A	N/A		N/A	N/A	N/A	N/A	N/A	N/A	N/A		/0.8	480	3	N/A	Zhichao Li et al., 2019
1842	Jiangxi	Subtropical Forestry Experimental Center	27°49'24"N	114°40'29"E	100	SU	27	Planted	17.2	1600	32	19.03	18.22	N/A	N/A		N/A	N/A	N/A	N/A	N/A	N/A	N/A		/0.75	480	3	N/A	Zhichao Li et al., 2019
1843	Jiangxi	Subtropical Forestry Experimental Center	27°49'24"N	114°40'29"E	100	HSU	20	Planted	17.2	1600	50	20.9	18.02	N/A	N/A		N/A	N/A	N/A	N/A	N/A	N/A	N/A		/0.75	480	3	N/A	Zhichao Li et al., 2019
1844	Hunan	Gaoyi Forest Farm	26°54′57″N	109°57′01″E	300-500	N/A	N/A	Planted	16.7	1250	N/A	10.39	8.78	N/A	N/A		14.41	3.03	1.67	N/A	19.11	3.83	22.94	3	N/A	500	3	2018	Meiling Liu, 2020*
1845	Hunan	Dongping Town, Anhua County	28°22′30.56″N	111°10′16.44″E	165	HSU	22	Planted	15.7	1353	N/A	6.8	5.5	N/A	N/A		N/A	N/A	N/A	N/A	N/A	N/A	N/A		N/A	500	N/A	2013	Rigao Wu et al., 2014*
1846	Hunan	Dongping Town, Anhua County	28°22′30.56″N	111°10′16.44″E	165	HSU	22	Planted	15.7	1353	N/A	7	6	N/A	N/A		N/A	N/A	N/A	N/A	N/A	N/A	N/A		N/A	500	N/A	2013	Rigao Wu et al., 2014*
1847	Hunan	Dongping Town, Anhua County	28°22′30.56″N	111°10′16.44″E	165	HSU	22	Planted	15.7	1353	N/A	10.7	9	N/A	N/A		N/A	N/A	N/A	N/A	N/A	N/A	N/A		N/A	500	N/A	2013	Rigao Wu et al., 2014*
1848	Hunan	Dongping Town, Anhua County	28°22′30.56″N	111°10′16.44″E	165	HSU	22	Planted	15.7	1353	N/A	8	6.6	N/A	N/A		N/A	N/A	N/A	N/A	N/A	N/A	N/A		N/A	500	N/A	2013	Rigao Wu et al., 2014*
1849	Hunan	Dongping Town, Anhua County	28°22′30.56″N	111°10′16.44″E	165	HSU	22	Planted	15.7	1353	N/A	9.1	7.3	N/A	N/A		N/A	N/A	N/A	N/A	N/A	N/A	N/A		N/A	500	N/A	2013	Rigao Wu et al., 2014*
1850	Hunan	Dongping Town, Anhua County	28°22′30.56″N	111°10′16.44″E	165	HSU	22	Planted	15.7	1353	N/A	9.7	8.5	N/A	N/A		N/A	N/A	N/A	N/A	N/A	N/A	N/A		N/A	500	N/A	2013	Rigao Wu et al., 2014*
1851	Hunan	Dongping Town, Anhua County	28°22′30.56″N	111°10′16.44″E	165	HSU	22	Planted	15.7	1353	N/A	11.8	9.8	N/A	N/A		N/A	N/A	N/A	N/A	N/A	N/A	N/A		N/A	500	N/A	2013	Rigao Wu et al., 2014*
1852	Hunan	Dongping Town, Anhua County	28°22′30.56″N	111°10′16.44″E	165	HSU	22	Planted	15.7	1353	N/A	10.5	9	N/A	N/A		N/A	N/A	N/A	N/A	N/A	N/A	N/A		N/A	500	N/A	2013	Rigao Wu et al., 2014*
1853	Hunan	Dongping Town, Anhua County	28°22′30.56″N	111°10′16.44″E	165	HSU	22	Planted	15.7	1353	N/A	13.7	10.5	N/A	N/A		N/A	N/A	N/A	N/A	N/A	N/A	N/A		N/A	500	N/A	2013	Rigao Wu et al., 2014*
1854	Hunan	Dongping Town, Anhua County	28°22′30.56″N	111°10′16.44″E	165	HSU	22	Planted	15.7	1353	N/A	10.9	9.2	N/A	N/A		N/A	N/A	N/A	N/A	N/A	N/A	N/A		N/A	500	N/A	2013	Rigao Wu et al., 2014*
1855	Hunan	Dongping Town, Anhua County	28°22′30.56″N	111°10′16.44″E	165	HSU	22	Planted	15.7	1353	N/A	8.4	6.9	N/A	N/A		N/A	N/A	N/A	N/A	N/A	N/A	N/A		N/A	500	N/A	2013	Rigao Wu et al., 2014*
1856	Hunan	Dongping Town, Anhua County	28°22′30.56″N	111°10′16.44″E	165	HSU	22	Planted	15.7	1353	N/A	7.1	6.7	N/A	N/A		N/A	N/A	N/A	N/A	N/A	N/A	N/A		N/A	500	N/A	2013	Rigao Wu et al., 2014*
1857	Hunan	Dongping Town, Anhua County	28°22′30.56″N	111°10′16.44″E	165	HSU	22	Planted	15.7	1353	N/A	11.3	9.3	N/A	N/A		N/A	N/A	N/A	N/A	N/A	N/A	N/A		N/A	500	N/A	2013	Rigao Wu et al., 2014*
1858	Hunan	Dongping Town, Anhua County	28°22′30.56″N	111°10′16.44″E	165	HSU	22	Planted	15.7	1353	N/A	16.1	11.6	N/A	N/A		N/A	N/A	N/A	N/A	N/A	N/A	N/A		N/A	500	N/A	2013	Rigao Wu et al., 2014*
1859	Hunan	Dongping Town, Anhua County	28°22′30.56″N	111°10′16.44″E	165	HSU	22	Planted	15.7	1353	N/A	11.3	10	N/A	N/A		N/A	N/A	N/A	N/A	N/A	N/A	N/A		N/A	500	N/A	2013	Rigao Wu et al., 2014*
1860	Hunan	Dongping Town, Anhua County	28°22′30.56″N	111°10′16.44″E	165	HSU	22	Planted	15.7	1353	N/A	10.3	9.3	N/A	N/A		N/A	N/A	N/A	N/A	N/A	N/A	N/A		N/A	500	N/A	2013	Rigao Wu et al., 2014*
1861	Hunan	Dongping Town, Anhua County	28°22′30.56″N	111°10′16.44″E	165	HSU	22	Planted	15.7	1353	N/A	17.4	12.8	N/A	N/A		N/A	N/A	N/A	N/A	N/A	N/A	N/A		N/A	500	N/A	2013	Rigao Wu et al., 2014*
1862	Hunan	Dongping Town, Anhua County	28°22′30.56″N	111°10′16.44″E	165	HSU	22	Planted	15.7	1353	N/A	17.8	12.2	N/A	N/A		N/A	N/A	N/A	N/A	N/A	N/A	N/A		N/A	500	N/A	2013	Rigao Wu et al., 2014*
1863	Hunan	Dongping Town, Anhua County	28°22′30.56″N	111°10′16.44″E	165	HSU	22	Planted	15.7	1353	N/A	15.7	11.4	N/A	N/A		N/A	N/A	N/A	N/A	N/A	N/A	N/A		N/A	500	N/A	2013	Rigao Wu et al., 2014*
1864	Hunan	Dongping Town, Anhua County	28°22′30.56″N	111°10′16.44″E	165	HSU	22	Planted	15.7	1353	N/A	11.1	10.3	N/A	N/A		N/A	N/A	N/A	N/A	N/A	N/A	N/A		N/A	500	N/A	2013	Rigao Wu et al., 2014*
1865	Hunan	Dongping Town, Anhua County	28°22′30.56″N	111°10′16.44″E	165	HSU	22	Planted	15.7	1353	N/A	5.8	5.1	N/A	N/A		N/A	N/A	N/A	N/A	N/A	N/A	N/A		N/A	500	N/A	2013	Rigao Wu et al., 2014*
1866	Hunan	Dongping Town, Anhua County	28°22′30.56″N	111°10′16.44″E	165	HSU	22	Planted	15.7	1353	N/A	15.2	11	N/A	N/A		N/A	N/A	N/A	N/A	N/A	N/A	N/A		N/A	500	N/A	2013	Rigao Wu et al., 2014*
1867	Hunan	Dongping Town, Anhua County	28°22′30.56″N	111°10′16.44″E	165	HSU	22	Planted	15.7	1353	N/A	14.4	10.1	N/A	N/A		N/A	N/A	N/A	N/A	N/A	N/A	N/A		N/A	500	N/A	2013	Rigao Wu et al., 2014*
1868	Hunan	Dongping Town, Anhua County	28°22′30.56″N	111°10′16.44″E	165	HSU	22	Planted	15.7	1353	N/A	14	9.9	N/A	N/A		N/A	N/A	N/A	N/A	N/A	N/A	N/A		N/A	500	N/A	2013	Rigao Wu et al., 2014*
1869	Hunan	Dongping Town, Anhua County	28°22′30.56″N	111°10′16.44″E	165	HSU	22	Planted	15.7	1353	N/A	12	9.3	N/A	N/A		N/A	N/A	N/A	N/A	N/A	N/A	N/A		N/A	500	N/A	2013	Rigao Wu et al., 2014*
1870	Hunan	Dongping Town, Anhua County	28°22′30.56″N	111°10′16.44″E	165	HSU	22	Planted	15.7	1353	N/A	13	9.7	N/A	N/A		N/A	N/A	N/A	N/A	N/A	N/A	N/A		N/A	500	N/A	2013	Rigao Wu et al., 2014*
1871	Anhui	Lingnan Forest Farm	29°27.512′N	118°09.014′E	350	N/A	N/A	Planted	16.2	2000	10	9.3	7.4	N/A	N/A		10.81	1.87028	1.54641	1.86456	14.2267	2.89335	17.3213	1	/0.8	600	1	N/A	Guobin Zhang et al., 2012
1872	Anhui	Lingnan Forest Farm	29°27.903′N	118°09.450′E	350	N/A	N/A	Planted	16.2	2000	15	12.4	8.3	N/A	N/A		20.23	3.31176	2.88812	3.36019	26.4299	5.58807	32.309	1	/0.85	600	1	N/A	Guobin Zhang et al., 2012
1873	Anhui	Lingnan Forest Farm	29°27.698′N	118°08.930′E	350	N/A	N/A	Planted	16.2	2000	15	10.8	7.9	N/A	N/A		14.97	2.51705	2.13962	2.53239	19.6267	4.07367	23.9502	1	/0.8	600	1	N/A	Guobin Zhang et al., 2012
1874	Fujian	Xidong State-owned Forest Farm	27°06′N	118°21′E	597	HSH	28	Planted	18.1	1696.5	5	6.14	4.63	N/A	N/A		N/A	N/A	N/A	N/A	N/A	N/A	N/A		N/A	600	1	2013	Han Lin et al., 2014
1875	Fujian	Xidong State-owned Forest Farm	27°06′N	118°21′E	622	SU	25	Planted	18.1	1696.5	4	5.43	4.23	N/A	N/A		N/A	N/A	N/A	N/A	N/A	N/A	N/A		N/A	600	1	2013	Han Lin et al., 2014
1876	Fujian	Xidong State-owned Forest Farm	27°06′N	118°21′E	650	HSU	29	Planted	18.1	1696.5	3	3.07	2.69	N/A	N/A		N/A	N/A	N/A	N/A	N/A	N/A	N/A		N/A	600	1	2013	Han Lin et al., 2014
1877	Fujian	Weimin farm in Shaowu city	27°04′N	117°42′E	179	N/A	N/A	Planted	17.7	1768	N/A	10.97	7.28	N/A	N/A		14.67	3.6	5.25	N/A	23.52	6.97	30.49	9	N/A	600	1	N/A	Xiongqing Zhang et al., 2017
1878	Fujian	Weimin farm in Shaowu city	27°04′N	117°42′E	179	N/A	N/A	Planted	17.7	1768	N/A	14.19	11.48	N/A	N/A		34.26	2.63	3.45	N/A	40.34	11.38	51.72	14	N/A	600	1	N/A	Xiongqing Zhang et al., 2017
1879	Fujian	Weimin farm in Shaowu city	27°04′N	117°42′E	179	N/A	N/A	Planted	17.7	1768	N/A	16.86	17.07	N/A	N/A		71.11	5.72	4.22	N/A	81.05	18.41	99.46	16	N/A	600	1	N/A	Xiongqing Zhang et al., 2017
1880	Zhejiang	Kaihua County	29 °07′49.8″N	118°23′21.1″E	140	HSU	20	Planted	16.3	1762	N/A	16.39	11.97	N/A	N/A		N/A	N/A	N/A	N/A	N/A	N/A	N/A		/0.7	600	1	N/A	Haili Lin, 2008
1881	Fujian	Tingxi State-owned Forest Farm	24°49′N	118°07′E	202-390	N/A	N/A	Planted	20.6	1468	N/A	19.6	14.8	N/A	N/A		N/A	N/A	N/A	N/A	N/A	N/A	N/A		N/A	600	3	2016	Xueli et al., 2020
1882	Fujian	Liexi Village, Meilie District, Sanming City	26°15′N	117°9′E	380-450	N/A	20-35	Planted	19.5	1800	10	7.47	7.2	N/A	N/A		N/A	N/A	N/A	N/A	N/A	N/A	N/A		N/A	600	3	2011	Qiang Huang, 2012
1883	Fujian	Taoyuan State-owned Forest Farm	26°7′N	117°24′E	320-550	N/A	20	Planted	19.5	1800	39	33.4	21.9	N/A	N/A		N/A	N/A	N/A	N/A	N/A	N/A	N/A		N/A	600	3	2012	Jiawang Zhang, 2013
1884	Fujian	Taoyuan State-owned Forest Farm	26°7′N	117°24′E	320-550	N/A	20	Planted	19.5	1800	26	22.6	17.3	N/A	N/A		N/A	N/A	N/A	N/A	N/A	N/A	N/A		N/A	600	3	2012	Jiawang Zhang, 2013
1885	Fujian	Taoyuan State-owned Forest Farm	26°7′N	117°24′E	320-550	N/A	20	Planted	19.5	1800	13	14.2	10.7	N/A	N/A		N/A	N/A	N/A	N/A	N/A	N/A	N/A		N/A	600	3	2012	Jiawang Zhang, 2013
1886	Fujian	Yandi Village, Fukou Town, Sha County	26°25′20″N	117°43′31″E	200-300	N/A	20-30	Planted	19.3	1800	N/A	17.4	16.4	N/A	N/A		N/A	N/A	N/A	N/A	N/A	N/A	N/A		N/A	600	3	2019	Xiaodong Yi, 2019
1887	Fujian	Xiasha Town, Shaowu City	27°21′N	117°35′E	275	SH	N/A	Planted	17.7	1786	1	1.13	0.58	N/A	N/A		N/A	N/A	N/A	N/A	N/A	N/A	N/A		N/A	600	3	2012	Feiluo et al., 2014
1888	Fujian	Xiasha Town, Shaowu City	27°21′N	117°35′E	275	SH	N/A	Planted	17.7	1786	5	3.79	3.87	N/A	N/A		N/A	N/A	N/A	N/A	N/A	N/A	N/A		N/A	600	3	2012	Feiluo et al., 2014
1889	Fujian	Xiasha Town, Shaowu City	27°21′N	117°35′E	275	HSH	N/A	Planted	17.7	1786	10	8.31	7.03	N/A	N/A		N/A	N/A	N/A	N/A	N/A	N/A	N/A		N/A	600	3	2012	Feiluo et al., 2014
1890	Fujian	Xiasha Town, Shaowu City	27°21′N	117°35′E	275	HSH	N/A	Planted	17.7	1786	15	13.82	11.54	N/A	N/A		N/A	N/A	N/A	N/A	N/A	N/A	N/A		N/A	600	3	2012	Feiluo et al., 2014
1891	Fujian	Xiasha Town, Shaowu City	27°21′N	117°35′E	275	HSH	N/A	Planted	17.7	1786	20	18.22	14.02	N/A	N/A		N/A	N/A	N/A	N/A	N/A	N/A	N/A		N/A	600	3	2012	Feiluo et al., 2014
1892	Hubei	Wufeng County	30°11′N	110°40′E	982~1400	N/A	N/A	Planted	12.3	1173	N/A	16	13	N/A	N/A		N/A	N/A	N/A	N/A	N/A	N/A	N/A		N/A	600	3	N/A	Hui Yuan et al., 2019*
1893	Hubei	Changyang County	30°27′N	111°12′E	210~950	N/A	N/A	Planted	15.1	1160	N/A	13.9	11.9	N/A	N/A		N/A	N/A	N/A	N/A	N/A	N/A	N/A		N/A	600	3	N/A	Hui Yuan et al., 2019*
1894	Hunan	Experimental Forest Farm of Provincial Academy of Forestry	28°05′N	112°59′E	60-100	HSH	N/A	Planted	17.5	1378	16	15.7	11.6	N/A	N/A		N/A	N/A	N/A	N/A	N/A	N/A	N/A		/0.7	600	3	N/A	Caihong Chen et al., 2010
1895	Hunan	Experimental Forest Farm of Provincial Academy of Forestry	28°05′N	112°59′E	60-100	HSU	N/A	Planted	17.5	1378	16	13.5	11.4	N/A	N/A		N/A	N/A	N/A	N/A	N/A	N/A	N/A		/0.7	600	3	N/A	Caihong Chen et al., 2010
1896	Hunan	Experimental Forest Farm of Provincial Academy of Forestry	28°05′N	112°59′E	60-100	HSU	N/A	Planted	17.5	1378	16	16.4	12	N/A	N/A		N/A	N/A	N/A	N/A	N/A	N/A	N/A		/0.7	600	3	N/A	Caihong Chen et al., 2010
1897	Hunan	Experimental Forest Farm of Provincial Academy of Forestry	28°05′N	112°59′E	60-100	HSU	N/A	Planted	17.5	1378	16	15.2	11.67	N/A	N/A		N/A	N/A	N/A	N/A	N/A	N/A	N/A		/0.7	600	3	N/A	Caihong Chen et al., 2010
1898	Jiangsu	江苏省林业科学研究院	31°51'43"N	118°46'38"E	10	N/A	N/A	Planted	15.7	1130	N/A	6.3	7.2	N/A	N/A		N/A	N/A	N/A	N/A	N/A	N/A	N/A		6777.27272727273/	667	1	N/A	Changzhi Gao et al., 1981
1899	Jiangxi	Yanzhu Forest Farm	28°47′N	114°54′E	870	SH	N/A	Planted	17	1450	8	10.2	6.6	N/A	N/A		N/A	N/A	N/A	N/A	N/A	N/A	N/A		/0.7	600	3	N/A	Quan Zhou et al., 2018
1900	Jiangxi	Nianzhu Forest Farm	27°35′N	114°36′E	150	N/A	N/A	Planted	16.8	1656	15	13.05	12.04	N/A	N/A		N/A	N/A	N/A	N/A	N/A	N/A	N/A		N/A	600	3	N/A	Chuansong Chen and Fangfang Si, 2018
1901	Jiangxi	Yanzhu Forest Farm	28°47′N	114°54′E	334	N/A	N/A	Planted	17	1700	5	6.2	4.5	N/A	N/A		N/A	N/A	N/A	N/A	N/A	N/A	N/A		N/A	600	3	2013	Cheng Zhong et al., 2017
1902	Jiangxi	Yanzhu Forest Farm	28°47′N	114°54′E	322.6	N/A	N/A	Planted	17	1700	12	12	8.5	N/A	N/A		N/A	N/A	N/A	N/A	N/A	N/A	N/A		N/A	600	3	2013	Cheng Zhong et al., 2017
1903	Jiangxi	Yanzhu Forest Farm	28°47′N	114°54′E	178	N/A	N/A	Planted	17	1700	18	15.9	14	N/A	N/A		N/A	N/A	N/A	N/A	N/A	N/A	N/A		N/A	600	3	2013	Cheng Zhong et al., 2017
1904	Jiangxi	Yanzhu Forest Farm	28°47′N	114°54′E	334	N/A	N/A	Planted	17	1700	7	8	6.5	N/A	N/A		N/A	N/A	N/A	N/A	N/A	N/A	N/A		N/A	600	3	2015	Cheng Zhong et al., 2017
1905	Jiangxi	Yanzhu Forest Farm	28°47′N	114°54′E	322.6	N/A	N/A	Planted	17	1700	14	13.6	10.2	N/A	N/A		N/A	N/A	N/A	N/A	N/A	N/A	N/A		N/A	600	3	2015	Cheng Zhong et al., 2017
1906	Jiangxi	Yanzhu Forest Farm	28°47′N	114°54′E	178	N/A	N/A	Planted	17	1700	20	17.3	15.5	N/A	N/A		N/A	N/A	N/A	N/A	N/A	N/A	N/A		N/A	600	3	2015	Cheng Zhong et al., 2017
1907	Fujian	Xiayang Forest Farm	26°48′N	117°59′E	229-246	N/A	N/A	Planted	20	1644	19	15.9	13.8	N/A	N/A		N/A	N/A	N/A	N/A	N/A	N/A	N/A		N/A	600	4	2011	Xiaohua Wan et al., 2014
1908	Hubei	Yangxin County	29°49′N	115°10′E	145-263	N/A	N/A	Planted	16.4	1419	N/A	15.6	15	N/A	N/A		N/A	N/A	N/A	N/A	N/A	N/A	N/A		N/A	600	4	N/A	Hui Yuan et al., 2019*
1909	Hubei	Xiangyang City	31°58′N	111°56′E	180	N/A	N/A	Planted	15	954	25	23.6	17.2	N/A	N/A		N/A	N/A	N/A	N/A	N/A	N/A	N/A		N/A	600	6	N/A	Bincheng Li et al 2019*
1910	Hubei	Baokang County	31°52′N	111°18′E	575-888	N/A	N/A	Planted	13.2	963	N/A	13.5	12.6	N/A	N/A		N/A	N/A	N/A	N/A	N/A	N/A	N/A		N/A	600	6	N/A	Hui Yuan et al., 2019*
1911	Hubei	Xianfeng County	29°40′N	109°08′E	625-914	N/A	N/A	Planted	17	1430	N/A	12.2	11.6	N/A	N/A		N/A	N/A	N/A	N/A	N/A	N/A	N/A		N/A	600	6	N/A	Hui Yuan et al., 2019*
1912	Hubei	Enshi City	30°15′N	109°23′E	773	N/A	N/A	Planted	14.2	1219	25	23.2	16.6	N/A	N/A		N/A	N/A	N/A	N/A	N/A	N/A	N/A		N/A	600	9	N/A	Bincheng Li et al 2019*
1913	Hubei	Gucheng County	32°15′N	111°19′E	567-813	N/A	N/A	Planted	13.4	901	N/A	16.3	14.3	N/A	N/A		N/A	N/A	N/A	N/A	N/A	N/A	N/A		N/A	600	9	N/A	Hui Yuan et al., 2019*
1914	Hubei	Tongcheng County	29°14′N	113°43′E	337-1131	N/A	N/A	Planted	16.3	1377	N/A	18.4	11.5	N/A	N/A		N/A	N/A	N/A	N/A	N/A	N/A	N/A		N/A	600	9	N/A	Hui Yuan et al., 2019*
1915	Hubei	Zhuxi County	32°17′N	109°45′E	660-1310	N/A	N/A	Planted	12.7	924	N/A	14.4	12.2	N/A	N/A		N/A	N/A	N/A	N/A	N/A	N/A	N/A		N/A	600	9	N/A	Hui Yuan et al., 2019*
1916	Hubei	Yixing County	30°40′N	111°10′E	100	N/A	N/A	Planted	15.7	1086	27	25	17.8	N/A	N/A		N/A	N/A	N/A	N/A	N/A	N/A	N/A		N/A	600	13	N/A	Bincheng Li et al 2019*
1917	Hubei	Tongshan County	29°36′N	114°35′E	88-331	N/A	N/A	Planted	16.5	1389	N/A	14.2	11	N/A	N/A		N/A	N/A	N/A	N/A	N/A	N/A	N/A		N/A	600	20	N/A	Hui Yuan et al., 2019*
1918	Hubei	Huangshi City	30°10′N	115°05′E	150	N/A	N/A	Planted	17	1355	12	18.1	13.3	N/A	N/A		N/A	N/A	N/A	N/A	N/A	N/A	N/A		N/A	600	21	N/A	Bincheng Li et al 2019*
1919	Hubei	Xuan'en County	29°59′N	109°29′E	1162-1462	N/A	N/A	Planted	17	1430	N/A	16.2	12.5	N/A	N/A		N/A	N/A	N/A	N/A	N/A	N/A	N/A		N/A	600	26	N/A	Hui Yuan et al., 2019*
1920	Hubei	Shiyan City	32°36′N	110°44′E	700	N/A	N/A	Planted	14.76	837	28	25.2	17.7	N/A	N/A		N/A	N/A	N/A	N/A	N/A	N/A	N/A		N/A	600	32	N/A	Bincheng Li et al 2019*
1921	Hubei	Xianning City	29°49′N	114°15′E	60	N/A	N/A	Planted	16.8	1350	19	20.6	13.5	N/A	N/A		N/A	N/A	N/A	N/A	N/A	N/A	N/A		N/A	600	54	N/A	Bincheng Li et al 2019*
1922	Fujian	Xiayang Town, Nanping City	26°48′N	117°59′E	200-260	N/A	N/A	Planted	19.5	1653	5	9.13	5.62	0.019	N/A	1	5.756	2.536	3.967	0.965	N/A	N/A	12.26	1	N/A	600	N/A	1996	Guorui Chen, 2005
1923	Fujian	Xiayang Town, Nanping City	26°48′N	117°59′E	200-260	N/A	N/A	Planted	19.5	1653	5	9.06	5.31	0.017	N/A	1	5.336	2.345	3.68	0.901	N/A	N/A	11.36	1	N/A	600	N/A	1996	Guorui Chen, 2005
1924	Fujian	Xiayang Town, Nanping City	26°48′N	117°59′E	200-260	N/A	N/A	Planted	19.5	1653	5	8.5	5.46	0.017	N/A	1	5.062	2.221	3.493	0.859	N/A	N/A	10.775	1	N/A	600	N/A	1996	Guorui Chen, 2005
1925	Fujian	Xiayang Town, Nanping City	26°48′N	117°59′E	200-260	N/A	N/A	Planted	19.5	1653	5	9.07	5.74	0.018	N/A	1	5.525	2.431	3.81	0.929	N/A	N/A	11.766	1	N/A	600	N/A	1996	Guorui Chen, 2005
1926	Fujian	Xiayang Town, Nanping City	26°48′N	117°59′E	200-260	N/A	N/A	Planted	19.5	1653	5	5.55	3.8	0.005	N/A	1	1.721	0.732	1.218	0.322	N/A	N/A	3.671	1	N/A	600	N/A	1996	Guorui Chen, 2005
1927	Fujian	Xiayang Town, Nanping City	26°48′N	117°59′E	200-260	N/A	N/A	Planted	19.5	1653	5	7.39	4.77	0.011	N/A	1	3.549	1.539	2.461	0.622	N/A	N/A	7.548	1	N/A	600	N/A	1996	Guorui Chen, 2005
1928	Fujian	Xiayang Town, Nanping City	26°48′N	117°59′E	200-260	N/A	N/A	Planted	19.5	1653	5	8.98	5.85	0.018	N/A	1	5.604	2.467	3.864	0.941	N/A	N/A	11.935	1	N/A	600	N/A	1996	Guorui Chen, 2005
1929	Fujian	Xiayang Town, Nanping City	26°48′N	117°59′E	200-260	N/A	N/A	Planted	19.5	1653	5	9.23	6	0.02	N/A	1	6.079	2.684	4.188	1.013	N/A	N/A	12.951	1	N/A	600	N/A	1996	Guorui Chen, 2005
1930	Fujian	Jiangle National Forest Farm	26°26′N	117°05′E	258	N/A	27	Planted	19.8	2027	N/A	15.59	13.25	N/A	N/A		N/A	N/A	N/A	N/A	N/A	N/A	N/A		N/A	600	N/A	2013	Suzhen Liu and Yujun Sun, 2015
1931	Guangxi	Shankou Forest Farm	24°58'53"N	107°32'15"E	700	N/A	N/A	Planted	16.9	1482	21	20.4	18.2	N/A	N/A		N/A	N/A	N/A	N/A	N/A	N/A	N/A		N/A	600	N/A	2014	Daixi Chen et al., 2015
1932	Guangxi	Shankou Forest Farm	24°58'53"N	107°32'15"E	700	N/A	N/A	Planted	16.9	1482	21	21.6	20.5	N/A	N/A		N/A	N/A	N/A	N/A	N/A	N/A	N/A		N/A	600	N/A	2014	Daixi Chen et al., 2015
1933	Guangxi	Shankou Forest Farm	24°58'53"N	107°32'15"E	700	N/A	N/A	Planted	16.9	1482	21	25.5	22.2	N/A	N/A		N/A	N/A	N/A	N/A	N/A	N/A	N/A		N/A	600	N/A	2014	Daixi Chen et al., 2015
1934	Guangxi	Shankou Forest Farm	24°58'53"N	107°32'15"E	700	N/A	N/A	Planted	16.9	1482	21	28.2	26.3	N/A	N/A		N/A	N/A	N/A	N/A	N/A	N/A	N/A		N/A	600	N/A	2014	Daixi Chen et al., 2015
1935	Guangxi	Shankou Forest Farm	24°58'53"N	107°32'15"E	700	N/A	N/A	Planted	16.9	1482	22	21.4	19.6	N/A	N/A		N/A	N/A	N/A	N/A	N/A	N/A	N/A		N/A	600	N/A	2014	Daixi Chen et al., 2015
1936	Guangxi	Shankou Forest Farm	24°58'53"N	107°32'15"E	700	N/A	N/A	Planted	16.9	1482	22	23	20.8	N/A	N/A		N/A	N/A	N/A	N/A	N/A	N/A	N/A		N/A	600	N/A	2014	Daixi Chen et al., 2015
1937	Guangxi	Shankou Forest Farm	24°58'53"N	107°32'15"E	700	N/A	N/A	Planted	16.9	1482	22	25.6	21.7	N/A	N/A		N/A	N/A	N/A	N/A	N/A	N/A	N/A		N/A	600	N/A	2014	Daixi Chen et al., 2015
1938	Fujian	Qingliu State-owned Forest Farm	25°57′23″N	116°47′31″E	550	N/A	N/A	Planted	17.9	1771.3	1	0.9	0.74	N/A	N/A		N/A	N/A	N/A	N/A	N/A	N/A	N/A		N/A	630	1	2013	Zongjie Deng, 2016
1939	Fujian	Qingliu State-owned Forest Farm	25°57′23″N	116°47′31″E	550	N/A	N/A	Planted	17.9	1771.3	1	1.4	1	N/A	N/A		N/A	N/A	N/A	N/A	N/A	N/A	N/A		N/A	630	1	2013	Zongjie Deng, 2016
1940	Fujian	Qingliu State-owned Forest Farm	25°57′23″N	116°47′31″E	550	N/A	N/A	Planted	17.9	1771.3	2	2.1	1.71	N/A	N/A		N/A	N/A	N/A	N/A	N/A	N/A	N/A		N/A	630	1	2014	Zongjie Deng, 2016
1941	Fujian	Qingliu State-owned Forest Farm	25°57′23″N	116°47′31″E	550	N/A	N/A	Planted	17.9	1771.3	2	3.7	2.12	N/A	N/A		N/A	N/A	N/A	N/A	N/A	N/A	N/A		N/A	630	1	2014	Zongjie Deng, 2016
1942	Fujian	Qingliu State-owned Forest Farm	25°57′23″N	116°47′31″E	550	N/A	N/A	Planted	17.9	1771.3	3	4.1	2.84	N/A	N/A		N/A	N/A	N/A	N/A	N/A	N/A	N/A		N/A	630	1	2015	Zongjie Deng, 2016
1943	Fujian	Qingliu State-owned Forest Farm	25°57′23″N	116°47′31″E	550	N/A	N/A	Planted	17.9	1771.3	3	6.2	4.03	N/A	N/A		N/A	N/A	N/A	N/A	N/A	N/A	N/A		N/A	630	1	2015	Zongjie Deng, 2016
1944	Hunan	Huitong County	26°46′N	109°49′E	330	HSU	28	Planted	15	1453	N/A	10.71	8.38	N/A	N/A		N/A	N/A	N/A	N/A	N/A	N/A	N/A		N/A	667	1	N/A	Hua Hua, 2013
1945	Fujian	Sanyuan District, Sanming City	26°14′N	117°38′E	385-450	N/A	N/A	Planted	17.5	1900	7	6.9	5.8	N/A	N/A		N/A	N/A	N/A	N/A	N/A	N/A	N/A		N/A	667	3	N/A	Shaoqing Li, 2014
1946	Hunan	Huitong County	26°50′N	109°45′E	270-350	HSH	15-25	Planted	16.9	1250	7	8.2	6.51	N/A	N/A		10.43	2.3	3.65	1.78	16.38	2.43	18.81	1	N/A	667	4	N/A	Risheng Cheng et al., 2019
1947	Hunan	Huitong County	26°50′N	109°45′E	270-350	HSH	15-25	Planted	16.9	1250	11	11.7	9.83	N/A	N/A		19.13	6.06	5.76	3.7	30.95	5.42	36.37	1	N/A	667	4	N/A	Risheng Cheng et al., 2019
1948	Hunan	Huitong County	26°50′N	109°45′E	270-350	HSH	15-25	Planted	16.9	1250	16	13.4	12.74	N/A	N/A		31.12	9.28	7.7	6.1	48.1	8.92	57.02	1	N/A	667	4	N/A	Risheng Cheng et al., 2019
1949	Hunan	Huitong County	26°50′N	109°45′E	270-350	HSH	15-25	Planted	16.9	1250	20	16.3	14.62	N/A	N/A		50.59	9.95	8.23	9.72	68.77	12.13	80.9	1	N/A	667	4	N/A	Risheng Cheng et al., 2019
1950	Hunan	Huitong County	26°50′N	109°45′E	270-350	HSH	15-25	Planted	16.9	1250	25	17.5	16.33	N/A	N/A		70	9.97	6.36	14.4	86.33	16.28	102.61	1	N/A	667	4	N/A	Risheng Cheng et al., 2019
1951	Fujian	Qinkou State-owned Forest Farm	26°11′N	116°51′E	400-600	N/A	N/A	Planted	17.9	1752.5	N/A	16.4	15.6	N/A	N/A		N/A	N/A	N/A	N/A	N/A	N/A	N/A		N/A	670	3	N/A	Zhonghong Lin, 2016
1952	Guangdong	Xiaokeng Forest Farm	24°39′42″N	113°49′08″E	260	HSU	28	Planted	20.3	1530	N/A	9.1	8.4	N/A	N/A		16.0261	1.34857	1.05796	N/A	18.43	N/A	N/A	61	N/A	800	1	2009	Gen Li et al., 2012
1953	Zhejiang	Tiantai County	28°57′02″N	120°41′24″E	465	N/A	N/A	Planted	17	1411	21	10	6.7	N/A	N/A		N/A	N/A	N/A	N/A	N/A	N/A	N/A		/0.68	900	1	2017	Yiqiao Zou et al., 2020
1954	Fujian	Xinkou Teaching Forest Farm	26°11′N	117°26′E	300	N/A	29	Planted	19.4	1605.9	46	24.7	20	N/A	N/A		N/A	N/A	N/A	N/A	N/A	N/A	N/A		N/A	900	3	2013	Yi Liu et al., 2014
1955	Hunan	Experimental Forest Farm of Provincial Academy of Forestry	28°05′N	112°59′E	60-100	HSH	26	Planted	17.5	1378	16	15.7	11.6	N/A	N/A		N/A	N/A	N/A	N/A	N/A	N/A	N/A		/0.7	900	3	N/A	Caihong Chen, 2010
1956	Hunan	Huangfengqiao State-owned Forest Farm	26°43′N	113°04′E	105	N/A	N/A	Planted	17.8	1411	N/A	16.5	11	N/A	N/A		N/A	N/A	N/A	N/A	N/A	N/A	N/A		N/A	900	N/A	N/A	Sijia Li et al., 2019
1957	Hunan	Lutou Forest Ecological Station, Pingjiang County	28°31′N	113°51′E	422.5	HSH	45	Planted	16.8	1450.8	18	17.5	14	N/A	N/A		N/A	N/A	N/A	N/A	N/A	N/A	N/A		/0.75	1000	1	N/A	Yunzhan Xue et al., 2020
1958	Hunan	Huangfengqiao State-owned Forest Farm	27°06′N	130°04′E	115-1270	N/A	22	Planted	17.8	1411	14	20.4	12.9	N/A	N/A		N/A	N/A	N/A	N/A	N/A	N/A	N/A		N/A	2500	1	N/A	Yangping Tan et al., 2014
1959	Hunan	Huangfengqiao State-owned Forest Farm	26°43′N	113°04′E	105	N/A	N/A	Planted	17.8	1411	N/A	14.2	9.5	N/A	N/A		N/A	N/A	N/A	N/A	N/A	N/A	N/A		N/A	2500	N/A	N/A	Sijia Li et al., 2019
1960	Hunan	Huangfengqiao State-owned Forest Farm	26°43′N	113°04′E	105	N/A	N/A	Planted	17.8	1411	N/A	20	12.8	N/A	N/A		N/A	N/A	N/A	N/A	N/A	N/A	N/A		N/A	2500	N/A	N/A	Sijia Li et al., 2019
1961	Fujian	Shanxi Village, Nanya Town, Jian'ou City	27°19′58″N	118°16′51″E	200.2-346.8	N/A	N/A	Planted	18.8	1600	N/A	10.57	8.6	N/A	N/A		N/A	N/A	N/A	N/A	N/A	N/A	N/A		N/A	3600	3	2008	Jiahe Zhang, 2013
1962	Hunan	Huangfengqiao State-owned Forest Farm	27°06′N	113°04′E	327.2	N/A	20-35	Planted	17.8	1410	N/A	11	8.6	N/A	N/A		N/A	N/A	N/A	N/A	N/A	N/A	N/A		/0.65	3600	4	2009	Enqing Yan et al., 2013
1963	Hunan	Huangfengqiao State-owned Forest Farm	27°06′N	113°04′E	338	N/A	20-35	Planted	17.8	1410	N/A	17.4	12.4	N/A	N/A		N/A	N/A	N/A	N/A	N/A	N/A	N/A		/0.68	3600	4	2009	Enqing Yan et al., 2013
1964	Hunan	Huangfengqiao State-owned Forest Farm	27°06′N	113°04′E	357	N/A	20-35	Planted	17.8	1410	N/A	21.9	14.5	N/A	N/A		N/A	N/A	N/A	N/A	N/A	N/A	N/A		/0.69	3600	4	2009	Enqing Yan et al., 2013
1965	Hunan	Huangfengqiao State-owned Forest Farm	27°06′N	113°04′E	378	N/A	20-35	Planted	17.8	1410	N/A	25.6	16.9	N/A	N/A		N/A	N/A	N/A	N/A	N/A	N/A	N/A		/0.74	3600	4	2009	Enqing Yan et al., 2013
1966	Hunan	Huangfengqiao State-owned Forest Farm	26°43′N	113°04′E	105	N/A	N/A	Planted	17.8	1411	N/A	16.2	10.6	N/A	N/A		N/A	N/A	N/A	N/A	N/A	N/A	N/A		N/A	3600	N/A	N/A	Sijia Li et al., 2019
1967	Hunan	Huangfengqiao State-owned Forest Farm	26°43′N	113°04′E	105	N/A	N/A	Planted	17.8	1411	N/A	22.6	15.4	N/A	N/A		N/A	N/A	N/A	N/A	N/A	N/A	N/A		N/A	4000	N/A	N/A	Sijia Li et al., 2019
1968	Hunan	Huangfengqiao State-owned Forest Farm	26°43′N	113°04′E	105	N/A	N/A	Planted	17.8	1411	N/A	11.6	8.4	N/A	N/A		N/A	N/A	N/A	N/A	N/A	N/A	N/A		N/A	4000	N/A	N/A	Sijia Li et al., 2019
1969	Zhejiang	Budaiyang Forest Farm	28° 03′N	120° 22′E	700	SU	N/A	Planted	18	1480	N/A	7.02	4.47	N/A	N/A		N/A	N/A	N/A	N/A	N/A	N/A	N/A		N/A	8000	1	N/A	Shunxian Lin et al., 1998
1970	Zhejiang	Qiyun Forest Farm	23°39'54"N	120°28'51"E	850	SU	N/A	Planted	18	1480	N/A	6.87	4.18	N/A	N/A		N/A	N/A	N/A	N/A	N/A	N/A	N/A		N/A	8000	1	N/A	Shunxian Lin et al., 1998
1971	Zhejiang	Taihu Forest Farm	27° 58′ N	120° 20′ E	850	SU	N/A	Planted	18	1480	N/A	7.87	4.25	N/A	N/A		N/A	N/A	N/A	N/A	N/A	N/A	N/A		N/A	8000	1	N/A	Shunxian Lin et al., 1998
1972	Guangxi	Xiaoniangshan Forest Farm	23°12′15″N	110°53′23″E	85	N/A	N/A	Planted	20	1500	33	16.4	17.6	N/A	N/A		N/A	N/A	N/A	N/A	N/A	N/A	N/A		N/A	210000	1	2015	Huili et al., 2017
1973	Fujian	Xiayang State-owned Forest Farm	26°48′N	117°59′E	350-700	N/A	28-36	Planted	19.5	1550	3	3.07	2.66	N/A	N/A		N/A	N/A	N/A	N/A	N/A	N/A	N/A		N/A	N/A	4	2013	Xiayi Wang, 2014
1974	Fujian	Xiayang State-owned Forest Farm	26°48′N	117°59′E	350-700	N/A	28-36	Planted	19.5	1550	14	18.29	14.59	N/A	N/A		N/A	N/A	N/A	N/A	N/A	N/A	N/A		N/A	N/A	4	2013	Xiayi Wang, 2014
1975	Fujian	Xiayang State-owned Forest Farm	26°48′N	117°59′E	350-700	N/A	28-36	Planted	19.5	1550	21	22.06	16.83	N/A	N/A		N/A	N/A	N/A	N/A	N/A	N/A	N/A		N/A	N/A	4	2013	Xiayi Wang, 2014
1976	Fujian	Xiayang State-owned Forest Farm	26°48′N	117°59′E	350-700	N/A	28-36	Planted	19.5	1550	46	28.09	22.05	N/A	N/A		N/A	N/A	N/A	N/A	N/A	N/A	N/A		N/A	N/A	4	2013	Xiayi Wang, 2014
1977	Taiwan	Xitou	22°57ʹ NN	120°44ʹ EE	1051- 2260	N/A	N/A	Planted	18	2204	23	18.6	9.8	N/A	N/A		N/A	N/A	N/A	N/A	N/A	N/A	N/A		N/A	N/A	8	1997-2007	Tianming Yen et al., 2019*
1978	Yunan	Badahe Township, Luoping County	24°39'25"N	104°29'6"E	900	N/A	N/A	Planted	22	2027	N/A	5.06	3.89	N/A	N/A		N/A	N/A	N/A	N/A	N/A	N/A	N/A		N/A	N/A	9	1994	Yundong Jiang et al., 1998*
1979	Jiangxi	Yongfeng County	27°19′N	115°15′E	200	N/A	N/A	Planted	18	1627	N/A	35.2	17.7	N/A	N/A		N/A	N/A	N/A	N/A	N/A	N/A	N/A		N/A	N/A	17	N/A	Jiazhi Shen, 2002*
1980	Jiangxi	Yongfeng County	27°19′N	115°15′E	200	N/A	N/A	Planted	18	1627	N/A	12.9	9.5	N/A	N/A		N/A	N/A	N/A	N/A	N/A	N/A	N/A		N/A	N/A	17	N/A	Jiazhi Shen, 2002*
1981	Jiangxi	Yongfeng County	27°19′N	115°15′E	200	N/A	N/A	Planted	18	1627	N/A	22.6	18.6	N/A	N/A		N/A	N/A	N/A	N/A	N/A	N/A	N/A		N/A	N/A	31	N/A	Jiazhi Shen, 2002*
1982	Jiangxi	Yongfeng County	27°19′N	115°15′E	200	N/A	N/A	Planted	18	1627	N/A	7.8	4.8	N/A	N/A		N/A	N/A	N/A	N/A	N/A	N/A	N/A		N/A	N/A	31	N/A	Jiazhi Shen, 2002*
1983	Guangxi	Gaofeng Forest Farm	22°49'N	108°8' E	130-280	N/A	N/A	Planted	21	1350	N/A	12.27	10.6	N/A	N/A		N/A	N/A	N/A	N/A	N/A	N/A	N/A		N/A	N/A	342	2010	Yichao Zhang et al., 2020
1984	Anhui	Huangshancha Forest Farm	30°16′N	118°09′E	525	N/A	35	Planted	14.2	1460	22	23.3	14.9	N/A	N/A		N/A	N/A	N/A	N/A	N/A	N/A	N/A		N/A	N/A	N/A	1981	Changshun Yuan et al., 1983*
1985	Anhui	Huangshancha Forest Farm	30°16′N	118°09′E	750	N/A	N/A	Planted	14.2	1460	22	15.3	7.7	N/A	N/A		N/A	N/A	N/A	N/A	N/A	N/A	N/A		N/A	N/A	N/A	1981	Changshun Yuan et al., 1983*
1986	Anhui	Huangshancha Forest Farm	30°16′N	118°09′E	720	N/A	25	Planted	14.2	1460	22	15.1	8	N/A	N/A		N/A	N/A	N/A	N/A	N/A	N/A	N/A		N/A	N/A	N/A	1981	Changshun Yuan et al., 1983*
1987	Anhui	Yixian Forest Farm	29°56′N	117°54′E	740	N/A	35	Planted	14.6	1440	22	18.7	15	N/A	N/A		N/A	N/A	N/A	N/A	N/A	N/A	N/A		N/A	N/A	N/A	1981	Changshun Yuan et al., 1983*
1988	Anhui	Yixian Forest Farm	29°56′N	117°54′E	750	N/A	30	Planted	14.6	1440	22	18.3	15.4	N/A	N/A		N/A	N/A	N/A	N/A	N/A	N/A	N/A		N/A	N/A	N/A	1981	Changshun Yuan et al., 1983*
1989	Anhui	Yixian Forest Farm	29°56′N	117°54′E	780	N/A	15	Planted	14.6	1440	17	22.9	13.9	N/A	N/A		N/A	N/A	N/A	N/A	N/A	N/A	N/A		N/A	N/A	N/A	1981	Changshun Yuan et al., 1983*
1990	Anhui	Zhentou Forest Farm	30°09′N	118°32′E	540	N/A	10	Planted	15.5	1600	22	18.9	16	N/A	N/A		N/A	N/A	N/A	N/A	N/A	N/A	N/A		N/A	N/A	N/A	1981	Changshun Yuan et al., 1983*
1991	Anhui	Huangshan District	30°00′N	117°50′E	400	N/A	N/A	Planted	14.6	1440	N/A	8.8	5.4	0.0262225	N/A		N/A	N/A	N/A	N/A	N/A	N/A	N/A		N/A	N/A	N/A	2011	Huiyou Luo, 2013*
1992	Anhui	Huangshan District	30°00′N	117°50′E	400	N/A	N/A	Planted	14.6	1440	N/A	12.1	10.5	0.067835	N/A		N/A	N/A	N/A	N/A	N/A	N/A	N/A		N/A	N/A	N/A	2011	Huiyou Luo, 2013*
1993	Anhui	Huangshan District	30°00′N	117°50′E	400	N/A	N/A	Planted	14.6	1440	N/A	15.9	12.1	0.133475	N/A		N/A	N/A	N/A	N/A	N/A	N/A	N/A		N/A	N/A	N/A	2011	Huiyou Luo, 2013*
1994	Anhui	Huangshan District	30°00′N	117°50′E	400	N/A	N/A	Planted	14.6	1440	N/A	17	9.7	0.13538	N/A		N/A	N/A	N/A	N/A	N/A	N/A	N/A		N/A	N/A	N/A	2011	Huiyou Luo, 2013*
1995	Anhui	Huangshan District	30°00′N	117°50′E	400	N/A	N/A	Planted	14.6	1440	N/A	19.4	15.9	0.26216	N/A		N/A	N/A	N/A	N/A	N/A	N/A	N/A		N/A	N/A	N/A	2011	Huiyou Luo, 2013*
1996	Anhui	Huangshan District	30°00′N	117°50′E	400	N/A	N/A	Planted	14.6	1440	N/A	13.7	9.5	0.0792	N/A		N/A	N/A	N/A	N/A	N/A	N/A	N/A		N/A	N/A	N/A	2011	Huiyou Luo, 2013*
1997	Anhui	Huangshan District	30°00′N	117°50′E	400	N/A	N/A	Planted	14.6	1440	N/A	14.6	10.2	0.0987375	N/A		N/A	N/A	N/A	N/A	N/A	N/A	N/A		N/A	N/A	N/A	2011	Huiyou Luo, 2013*
1998	Anhui	Caijiaqiao Forest Farm	30°21′N	118°28′E	250-400	N/A	N/A	Planted	15.5	1600	11	12.2	9	N/A	N/A		N/A	N/A	N/A	N/A	N/A	N/A	N/A		N/A	N/A	N/A	1991	Huanchao Zhang and Yuanchun Yu, 1995
1999	Anhui	Xiaoxi Forest Farm	30°24′N	118°30′E	250-400	N/A	N/A	Planted	15.5	1600	28	17.4	12.5	N/A	N/A		N/A	N/A	N/A	N/A	N/A	N/A	N/A		N/A	N/A	N/A	1991	Huanchao Zhang and Yuanchun Yu, 1995
[truncated: 269 more rows]

## Sheet: References cited in the dataset
ID	References cited in the dataset
1	Aiqin Liu, Chunhua Liu, Xiangqing Ma. Study on biomass production of Cyclobalanopsis chungii plantation. Journal of Fujian Colleg of Forestry, 2004, 24(4): 294-297. doi: 10.3969/j.issn.1001-389X.2004.04.002 (In Chinese with English abstract)
2	Anna Chen, Guangjun Wang, Chan Chen, Shuying Li, Weijia Li. Variation in the N and P stoichiometry of leaf-root-soil during stand development in a Cunninghamia lanceolata plantation in subtropical China. Acta Ecologica Sinica, 2018, 38(11): 4027-4036. doi: 10. 5846/stxb201707141278 (In Chinese with English abstract)
3	Anna Yang, Yunfeng Lu, Junhong Zhang, Jiasen Wu, Jinliang Xu, Zaikang Tong. Changes in soil nutrients and acidobacteria community structure in Cunninghamia lanceolata plantations. Scientia Silvae Sinicae, 2019, 55(1): 119-127. doi: 10. 11707/j. 1001-7488. 20190114 (In Chinese with English abstract)
4	Anru Mo, Yukun Chen. Preliminary investigation on cultivation of Chinese fir in Zhongxiang Hills. 1981, 1: 16-22. http://www.cnki.com.cn/Article/CJFDTotal-FBLI198102002.htm (In Chinese)
5	Baisong Wei, Yanchuan Huang, Zhanchun Li. Investigation and research on artificial mixed forest of Chinese fir and Sassafras. Southern Forestry Science, 1986, 5: 14-18 doi: 10.16259/j.cnki.36 -1342/s.1986.05.010 (In Chinese)
6	Bao Liu, Minhuan Wang, Zaipen Yu, Sizu Lin, Kaimin Lin. Characterization of soil respiration after conversion from natural forest to plantations in central-subtropical area. Scientia Silvae Sinicae, 2019, 55(4): 1-12. doi: 10.11707/j.100l-7488.20190401 (In Chinese with English abstract)
7	Bao Liu, Minhuang Wang, Zaipeng Yu, Sizu Lin, Kaimin Lin. Characterization of soil respiration after conversion from natural forest to plantations in central-subtropical area. Scientia Silvae Sinicae, 2019, 55(4): 1-12. doi: 10.11707/j.1001-7488.20190401 (In Chinese with English abstract)
8	Bao Liu, Wenfeng Wu, Sizu Lin, Kaimin Lin. Characteristics of soil microbial biomass carbon and nitrogen and its seasonal dynamics in four mid-subtropical forests. Chinese Journal of Applied Ecology, 2019, 30(6): 1901-1910 doi: 10.13287/j.1001-9332.201906.028 (In Chinese with English abstract)
9	Baoding Zheng. Analysis of growth effect of mixed forest of Chinese fir and Sweetgum with different afforestation densities. Jiangxi Forestry Science and Technology, 2012, 6: 3-5 doi: 10.3969/j.issn.1006-2505.2012.06.002 (In Chinese)
10	Baoping Lin. Long-term effects of logging residue management on soil available nutrients of second-generation Chinese fir [Cunninghamia . Lanceolata . (Lamb.) . Hook] plants. Fujian Agriculture and Forestry University, 2017. https://d.wanfangdata.com.cn/thesis/D01268906 (In Chinese)
11	Baoxian Tao, Jinchi Zhang, Yuanchun Yu, Riliang Cong. Season variations of forest soil enzyme activities in the hilly region of southern Jiangsu province. Ecology and Environmental Sciences, 2010, 19(10): 2349-2354. doi: 10.3969/j.issn.1674-5906.2010.10.015 (In Chinese with English abstract)
12	Benhu Zhao, Xijiu Zhang. Discussion on the mixed afforestation technology of Chinese fir. Sichuan Forestry Science and Technology, 1981, 1: 9-15. doi: 10.16779/j.cnki. 1003 -5508.1981.01.002 (In Chinese)
13	Biaozhen Lai. Analysis on the management effect of interplantation of Chinese fir forest by regeneration thinning. Modern Agricultural Science and Technology, 2016, 13: 169-171 https://doc.paperpass.com/journal/20162692ahny.html (In Chinese)
14	Bifang Zhan. Study on biomass structure of Chinese fir and Toona sinensis mixed forest. Jiangxi Forestry Science and Technology, 2013, 3: 1-4. doi: 10.16259/j.cnki.36-1342/s.2013.03.013 (In Chinese)
15	Bin Zeng, Xuechang Zhai, Li Peng, Jiaping Yuan. Study on productivity of Fir plantation in different sites in southern Jiangxi. Joumal of Anhui Agricultural Science, 2010, 38(14): 7625-7626. doi: 10.3969/j.issn.0517-6611.2010.14.200 (In Chinese with English abstract)
16	Bincheng Li, Chaoqun Du, Hui Yuan, Chu Wu, Shuhang Chen, Yong Zeng, Yezhou Xu. Development of site index table of Chinese fir in Hubei province based on theoretical model and difference equation. Journal of Central South University of Forestry & Technology, 2019, 39(7): 56-64. doi:10.14067/j.cnki.1673-923x.2019.07.008 (In Chinese with English abstract)
17	Bing Kang, Shirong Liu, Guangjun Zhang, Jianguo Chang, Yuanguang Wen, Jiangming Ma, Wenfeng Hao. Carbon accumulation and distribution in carbon accumulation and distribution in Pinus massoniana and Cunninghamia lanceolata mixed forest ecosystem in Daqingshan, Guangxi, China. Acta Ecologica Sinica, 2006, 26(5): 1320-1329 https://doi.org/10.1016/S1872-2032(06)60024-3
18	Binghua Zhao, Yuqing Zhang, Zilin Chen. Stand yield and stem tapering in different management densities of Chinese fir in Huangtan Forest Farm. Journal of Zhejiang Forestry College, 1990, 7(4): 372-376. http://www.cnki.com.cn/Article/CJFDTotal-ZJLX199004011.htm (In Chinese with English abstract)
19	Bingzhong Wei. Differential analysis of soil physical property and water conservation function among Cunninghamia Lanceolata plantations at different ages in acid rain areas. Subtropical Agriculture Research, 2017, 13(2):105-109. doi: 10.13321/j.cnki.subtrop.agric.res.2017.02.007 (In Chinese with English abstract)
20	Binling Fu, Qinwen Zhu, Xiaofeng Wu, Peixiu Pan, Zhilin Xu. Investigation on the mixed forest of Chinese fir and Cryptomeria japonica. Zhejiang Forestry Science and Technology, 1981, 000(002): 63-68. http://www.cnki.com.cn/Article/CJFDTotal-ZJLK198102003.htm (In Chinese)
21	Bo Ge, Jiayao Zhuang, Meng Chang, Yu Zhang. Study on variation of inside and outside temperatures of typical forest stands in hilly area of south of Jiangsu Province. Southwest China Journal of Agricultural Sciences, 2018, 31(5): 1063-1069. doi:10. 16213/j. cnki. scjas. 2018. 5. 03l (In Chinese with English abstract)
22	Boliang Wu, Yuemao Huang, Kunhua Zhu, Longying Li. A research on the estimate of Cunninghamia lanceolata(Lamb.) Hook. tree height by diameter breast height and absolute taper. Guangdong Forestry Science and Technology, 2004, 20(1): 40-42. doi: 10.3969/j.issn.1006-4427.2004.01.010 (In Chinese with English abstract)
23	Boquan Cao, Zhongqing Zhang, Shenghao Huang, Tiecheng Zhang. Investigation and research on the effect of different land preparation methods for Chinese fir in Liyang hilly area. Jiangsu Forestry Science and Technology, 1987, 2: 18-21. http://www.cnki.com.cn/Article/CJFDTotal-JSLY198702008.htm (In Chinese)
24	Boshi. Study on stand spatial structure and optimization program of Cunninghamia Lanceolata plantations in Jiangle State-owned Forest Farmin Fujian Province. Beijing Forestry University, 2019.http://cdmd.cnki.com.cn/Article/CDMD-10022-1019183227.htm (In Chinese with English abstract)
25	Caihong Chen, Dalun Tian, Xi Fang, Mi Tian. Correlativity between undergrowth vegetation species diversity/biomass and soil fertility of four types planted forest in suburbs. Journal of Soil and Water Conservation, 2010, 24(6): 213-217. doi:10. 13870/j. cnki. stbcxb. 2010. 06. 055 (In Chinese with English abstract)
26	Caihong Chen. Study on the biomass and distribution pattern of undergrowth vegetation in four types of planted forests in Changsha. Forest Resources Management, 2010, 3: 49-53. doi: 10.3969/j.issn.1002-6622.2010.03.011 (In Chinese with English abstract)
27	Chan Chen, Guangjun Wang, Yue Zhao, Guoxin Zhou, Li Li, Jiquan Gao. Seasonal dynamics and allometric growth relationships of C, N, and P stoichiometry in the organs of Cunninghamia lanceolata from Huitong. Acta Ecologica Sinica, 2016, 36(23): 7614-7623. doi: 10. 5846/stxb201512142500 (In Chinese with English abstract)
28	Changchi Gao, Xiaochu Li, Songgen Jing, Qiming Wang. Preliminary study on the main cutting age and bud regeneration of Chinese fir in the low mountains and hills of southern Jiangsu. Jiangsu Forestry Science and Technology, 1981, 1: 12-16. http://www.cnki.com.cn/Article/CJFDTotal-JSLY198103002.htm (In Chinese)
29	Changhua Li, Guanghui Xu, Zongwei Feng. Basic properties of forest soil in the central production area of Chinese fir and its relationship with the growth and development of Chinese fir. Chinese Journal of Soil Science, 1981, 4: 3-8. http://www.cnki.com.cn/Article/CJFDTotal-TRTB198104000.htm (In Chinese)
30	Changmu Chen. Analysis on the growth status of the mixed forest of Chinese fir sprout and Schima superba. Anhui Agricultural Science Bulletin, 2014, 20(12): 102-110. doi: CNKI:SUN:AHNB.0.2014-12-048 (In Chinese)
31	Changping Li, Jiping Zhuang, Yanxiong Chen. Soil conditions and their relationship with the growth and development of Chinese fir in Huitong and Jianghua forest areas of Hunan Province and Jinping forest area of Guizhou Province. Acta Pedologica Sinica, 1962, 10(2): 161-174. https://xueshu.baidu.com/usercenter/paper/show?paperid=f9a9fcaed894c6cd5ee95aed5dcbcd96&site=xueshu_se&hitarticle=1 (In Chi…
32	Changshun Yuan, Renxi Zheng, Chengqi Li. Discussion on the relationship between Chinese fir and environmental factors in Huangshan Mountains. Forestry Resource Management, 1983, 4: 25-29. doi: 10.13466 /j.cnki .lyzygl .1983.04.009 (In Chinese)
33	Changshun Zhang, Shaohui Fan, Gaodi Xie. Study on function of litter water interception capacity under different Bamboo (Phyllostachys edulis) plantations in the North of Fujian Province. Forest Research, 2010, 23(2): 259-265 doi: CNKI:SUN:LYKX.0.2010-02-019 (In Chinese with English abstract)
34	Changshun Zhang, Shaohui Fan, Lianghua Qi, Guanglu Liu. Fractal features of soil micro-aggregates under typical phyllostachys edulis forests in northern Fujian Province. Journal of Soil and Water Conservation, 2008, 22(6): 170-175. doi: 10.3321/j.issn:1009-2242.2008.06.037 (In Chinese with English abstract)
35	Chao Deng, Jiping Li, Xiaoyu Cao, Haobai Fei. Analysis of The distribution regularity of carbon in different age groups of Cunninghamia lanceolata non-commercial forest-In order to Fushou state forest farm as an example. Journal of Central South University of Forestry & Technology, 2015, 35(10): 116-119. doi:10.14067/j.cnki.1673-923x.2015.10.020 (In Chinese with English abstract)
36	Chao Yang. Located research on long-term productivity of Chinese fir (Cunninghamia lanceolata) plantations. Central South University of Forestry and Technology, 2011. http://cdmd.cnki.com.cn/Article/CDMD-10538-1012258337.htm (In Chinese)
37	Chaoqun Wang, Ruzhen Jiao, Yuhong Dong, Lingyu Hou, Jingjing Zhao, Shirong Zhao. Differences in metabolic functions of soil microbial communities of Chinese fir pIantations of different ages. Scientia Silvae Sinicae, 2019, 55(5): 36-45. Doi: 10.11707/j.1001-7488.20190505
38	Chen C, Jiang C, Fan H L, Lin Y M, Wu C Z. Effects of removing/keeping litter on soil respiration in and outside the gaps in Chinese fir plantation. Acta Ecologica Sinica, 2017, 37(1): 102-109. doi: 10.5846/stxb201608031593
39	Chen Jia, Ji Jian, Wei Jin, Peng Song, Wuxian Yan, Yongli Zhou, Jingyu Yang. Effects of density control on the stand features of Cunninghamia lanceolata plantation. Journal of Sichuan Forestry Science and Technology, 2018, 39(6): 62-66. doi: 10. 16779/j. cnki. 1003-5508. 2018. 06. 014 (In Chinese with English abstract)
40	Chen Jia, Yongli Zhou, Jianxun Luo, Peng Song, Shihui You, Jie Li. The growth process of Cunninghamia unica in Panxi area. Journal of West China Forestry Science, 2018, 47(2): 81-85. doi: 10.16473/j.cnki.xblykx1972.2018.02.015 (In Chinese with English abstract)
41	Chen Jia, Shilin Zhang, Jingyu Yang, Wuxian Yan, Xingzheng Gou. Ecological adaptability of Cunninghamia lanceolata and accompanied broad-leaved tree species in Sichuan. Journal of Sichuan Forestry Science and Technology, 2020, 41(4): 13-20. doi: 10.12172/202004070001 (In Chinese with English abstract)
42	Chen Xia, Huitao Fan, Bo Peng, Jiaqi Yan, Shuangzhu Jia, Jiancai Gu. Stand structure comparative analysis of coniferous fbrest and broad-leaved forest in Dagang mountain. Hebei Journal of Forestry and Orchard Research, 2017, 32(1): 17-21. doi: 10.13320/j. cnki. hjfor. 2017. 0004 (In Chinese with English abstract)
43	Cheng Zhong, Ruihui Wang, Weinan Fu, Yangchao Zhou, Yigang Zhou, Cong Peng, Xiuhua Zhu. Analysis on tending effect of Chinese fir plantation at different ages-A case study of Jing'an County, Jiangxi Province, Forest Resources Management, 2017, 1: 43-49. doi: 10. 13466/j. cnki. lyzygl. 2017. 01. 009 (In Chinese with English abstract)
44	Chengbiao Huang, Jizhao Cao, Qingbiao Wu, Jiaguo Wei, Yuehuan Meng, Baoping Li. Comparative analysis on soil physi-chemical properties and the tree growth in Taiwania flousiana Plantations and successive rotation plantations of Cunninghamia lanceolata. Scientia Silvae Sinicae, 2010, 46(4): 1-7, doi: 10.11707/j.1001-7488.20100401 (In Chinese with English abstract)
45	Chengbiao Huang, Maohao Yang, Meihua Ya, Wanjun Qin, Huanyang Huang, Mingan Huang. The growth of Castanopsis hystrix secondary forest and the soil physicochemistry properties in the northwest of Guangxi. Journal of Nanjing Forestry University, 2004, 28(2): 54-56. doi: 10.3969/j.issn.1000-2006.2004.02.013 (In Chinese with English abstract)
46	Chengdian Zhang. Growth and biomass allocation patterns in Cunninghamia lanceolata and Pinus elliottii pure forests and mixed forests. Forestry Science and Technology, 2014, 39(5): 34-37. doi: 10.3969/j.issn.1001-9499.2014.05.012 (In Chinese with English abstract)
47	Chengfang Lin. Dynamics and influencing factors of fine root decomposition in central subtropical forests. Fujian Normal University, 2008. doi: 10.7666/d.y1332812 (In Chinese)
48	Chuancheng Ruan. Cultivated technique for Altingia gralilipes and its application. Journal of Fujian College of Forestry, 1996, 16(2): 151-155. doi: 10.13324/j.cnki.jfcf.1996.02.014 (In Chinese with English abstract)
49	Chuansong Chen, Fangfang Si. Tree height-diameter models of Chinese fir plantations in Dagangshan, Jiangxi Province. Forest Management, 2018, 11: 16-18. doi: 10.13456/j. cnki. lykt. 2018.06.28.0005 (In Chinese with English abstract)
50	Chun Huang. Selection of mixing proportion of Liquidambar and Chinese Fir and analysis of interspecific relationship. Anhui Agricultural Science Bulletin, 2014, 20(14): 106-113. doi: CNKI:SUN:AHNB.0.2014-14-049 (In Chinese)
51	Chuncheng Li. Benefit and construction technology of Chinese fir and Schima superba mixed forest. Guangdong Forestry Science and Technology, 1992, 3: 18-22. http://www.cnki.com.cn/Article/CJFDTotal-GDLY199203004.htm (In Chinese)
52	Chunhua Huang, Guangyi Zhou, Houben Zhao, Zhiping Zhou, Zhijun Qiu. Determination of root system biomass of matured Cunninghamia lanceolata plantation in Tianjingshan Forest Farm, Guangdong province. Journal of Central South University of Forestry & Technology, 2013, 33(9): 80-86. doi: 10.14067/j.cnki.1673-923x.2013.09.026 (In Chinese with English abstract)
53	Chunhua Liu. Comparison of biomass productivity between Sloanea sinensis plantation and Cunninghamia lanceolata plantation. Subtropical Agriculture Research, 2006, 2(1): 29-32 doi: 10.3969/j.issn.1673-0925.2006.01.008 (In Chinese with English abstract)
54	Chunhua Liu. Growth and ecological benefit analysis of Chinese fir and Michelia odora tree mixed forest. Anhui Agricultural Science Bulletin, 2008, 14(11): 165-166. doi: 10.3969/j.issn.1007-7731.2008.11.079 (In Chinese)
55	Chunhua Liu. Research on productivity and spatial structure of mixed Forest of Phyllostachys pubescens and Chinese fir. Haixiakexue, 2008, 8: 33-35. doi: 10.3969/j.issn.1673-8683.2008.08.011 (In Chinese)
56	Chunhua Liu. Studies on the productivity and tree growth law of the artificial mixed forest of Cunninghamia lanceolata and Choerospondias axillaris. Journal of Fujian Forestry Science and Technology, 1998, 25(2): 33-37 doi: 10.3969/j.issn.1002-7351.1998.02.008 (In Chinese with English abstract)
57	Congyu Wen, Xin Ye, Damin Mao. Effects of tending and thinning on the growth of Chinese fir in Niutoushan Forest Farm. Forest By - Product and Speciality in China, 2020, 6: 13-14. doi: 10. 13268/j. cnki. fbsic. 2020. 06. 005 (In Chinese)
58	Cunji Chen, Jianwen Dong, Dongyang Chen, Erfa Qiu, Shuixing Cheng. Formation and productivity of semi-natural mixed forest of Chinese fir and broad-leaved. Council and Symposium of Afforestation Branch of Chinese Forestry Society, 1998, 207-213 https://d.wanfangdata.com.cn/conference/4878007 (In Chinese with English abstract)
59	Dacha Li. Studies of stand dynamics and biomass of Fokienia hodginsii and Cunninghamia lanceolata mixed forest and F. hodginsii and Pinus elliottii mixed forest. Journal of Fujian Forestry Science and Technology, 2004, 31(4): 51-53. doi: CNKI:SUN:FJLK.0.2004-04-014 (In Chinese with English abstract)
60	Daiquan Ye. Study on creating Taiwania flousiana on the cutting site of Chinese fir multi-generation continuous planting. Anhui Agricultural Science Bulletin, 2011, 17(15): 157-159. doi: 10.16377/j.cnki.issn1007-7731.2011.15.103 (In Chinese)
61	Daixi Chen, Qin Chen, Yuehuan Meng, Kaiyong Huang, Haizhong Huang, Fansheng Liu, Jiaguo Wei, Liangrong Mo. High-efficient management technology of big-diameter timber of Cunninghamia laceolata. Journal of Southern Agriculture, 2015, 46(2): 293-298 doi: 10.3969/j:issn.2095-1191.2015.2.293 (In Chinese with English abstract)
62	Dalun Tian, Wenhua Xiang, Xiaoyong Chen, Wenda Yan, Xi Fang, Wenxing Kang, Xiangwen Dan, Changhui Peng, Yuanying Peng. A long-term evaluation of biomass production in first and second rotations of Chinese fir plantations at the same site. Forestry, 2011, 84(4): 411-418. doi:10.1093/forestry/cpr029
63	Dan Yang, Yongtao Sun, Jiayao Zhuang, Jinchi Zhang, Bo Ge, Guohua Fan. Variation characteristics of shallow-soil temperature under typical stands in the Yangtze River Delta. Science of Soil and Water Conservation, 2017, 15(3): 65-73. doi: 10.16843/j.SSWC.2017.03.009 (In Chinese with English abstract)
64	Decheng Xiong, Jinxue Huang, Zhijie Yang, Guangshui Chen, Yusheng Yang. Fine root morphology and respiration among different branch orders in two plantations of young and old Cunninghamia lanceolata. Journal of Subtropical Resources and Environment, 2014,9 (2): 45-51. doi: 10.3969/j.issn.1673-7105.2014.02.008 (In Chinese with English abstract)
65	Deling Jin, Xidian Jiang. The experience yield table and its application in property evaluation for timber forest. Journal of Forestry and Environment, 2001, 21(001): 36-39 doi: 10.3969/j.issn.1001-389X.2001.01.008 (In Chinese with English abstract)
66	Deqing Chen. Analysis on the effect of mixed afforestation of 26-year-old bald fir with different tree species. Journal of Green Science and Technology, 2017, 19: 179-180. doi: CNKI:SUN:LVKJ.0.2017-19-078 (In Chinese)
67	Dexi Lin, Jinfa Han, Zhengqiu Xiao, Changfu Hong. Improvement of soil physical and chemical properties by Mytilaria laosensis. Journal of Fujian Forestry University, 2000, 20(1): 62-65. doi: CNKI:SUN:LYKX.0.2010-02-019 (In Chinese with English abstract)
68	Deyu Wang. Ecological benefits of mixed stand of Cunninghamia lanceolata and Camptotheca Acuminata. Journal of Henan University, 2005, 35(2): 67-71. doi: 10.3969/j.issn.1003-4978.2005.02.017 (In Chinese with English abstract)
69	Dezhen Zhang, Tingyi Yu. Research on the effect of artificial regeneration of broad-leaved forest cutting sites. China Forestry Science and Technology, 2001, 16(6): 21-22. doi: 10.3969/j.issn.1000-8101.2001.06.009
70	Dingkun Yu, Shaoping Hu, Qingpei Yang, Minghong Zeng, Jianming Chen, Xunzhi Ouyang. Water conservation of soils in main forest types at the demonstration area of forest health management project in Xinfeng, Jiangxi Province. Research of Soil and Water Conservation, 2012, 19(3): 98-101 doi: CNKI:SUN:STBY.0.2012-03-021 (In Chinese with English abstract)
71	Dong Niu, Silong Wang, Zhiyun Ouyang. Comparisons of carbon storages in Cunninghamia lanceolata and Michelia macclurei plantations during a 22-year period in southern China. Journal of Environmental Sciences, 2009, 6: 801-805. doi: 10.1016/S1001-0742(08)62344-X
72	Dong Wang, Yanping Wang, Xinli Chen, Qingwei Guan. Seasonal dynamics of soil physical and chemical properties after thinning for 7 years in Chinese fir plantation. Research of Soil and Water Conservation, 2015, 22(2): 69-73. doi: 10.13869/j.cnki.rswc.2015.02.015 (In Chinese with English abstract)
73	Dongjiao Kuang, Pifeng Lei. Fine root biomass and vertical distribution of Chinese fi r plantations (Cunninghamia Lanceolata) at different stand ages. Journal of Central South University of Forestry & Technology, 2015, 35(6): 70-74. doi:10.14067/j.cnki.1673-923x.2015.06.013 (In Chinese with English abstract)
74	Dongmei Huang. Comparison of undergrowth plant diversity of pure and mixed Chinese fir Plantations. Journal of Anhui Agricultural Science, 2017, 45(1): 13-16. doi: 10.3969/j.issn.0517-6611.2017.01.004 (In Chinese with English abstract)
75	Dongxiong Zhou. Study on the fertilities of mixed forests of Cunninghamia lanceolata and Michelia maudiae. Journal of Fujian College of Forestry, 1994, 14(3): 220-224. doi: 10. 13324/j. cnki. jfcf. 1994. 03.008 (In Chinese with English abstract)
76	En Liu. Carbon storage of typical plantations in south sub-tropical area. Chinese Academy of Forestry, 2012. doi: 10.7666/d.D603516 (In Chinese)
77	Enping Yan, Hui Lin, Yifeng Hong, Yu Zhang, Li Chen. Analysis LAI estimation and its effect factors for Chinese fir plantation. Research of Soil and Water Conservation, 2013, 20(4): 75-81. doi: CNKI:SUN:STBY.0.2013-04-015 (In Chinese with English abstract)
78	Fan Zhang, Yingchun Liao, Jiaating Liu, Yue Xie, Xingxing Shi, Houbao Fan. Effect of long-term nitrogen addition on soil C, N and distribution of fine roots of Chinese fir plantation. Journal of Nanchang Institute of Technology, 2019, 38(3): 54-57. https://doc.paperpass.com/journal/20190068ncsz.html (In Chinese with English abstract)
79	Fang Liu. Growth and biomass of pure stands of Betula luminifera and Cunninghamia lanceolata and their mixed forest. Journal of Zhejiang Forestry College, 2002, 19(2): 143-147. doi: 10.3969/j.issn.2095-0756.2002.02.007 (In Chinese with English abstract)
80	Fangfang Shen, Jin Xu, Guangpeng Chen. Responses of soil microbial biomass and microbial community composition to long-term nitrogen deposition in Chinese fir plantation. Journal of Nanchang Institute of Technology, 2019, 38(4): 29-35. doi: CNKI:SUN:NCSB.0.2019-04-006 (In Chinese with English abstract)
81	Fei Luo, Shuni Xie, Haiyan Zhang, Guangqiu Cao, Bingzhong Wei, Ailing Chen. Seasonal dynamics of the soil enzyme activities under Cunninghamia lanceolata plantations with different tree ages in acid rain area. Journal of Fujian College of Forestry, 2014, 34(2): 131-137 doi: 10.3969/j.issn.1001-389X.2014.02.007 (In Chinese with English abstract)
82	Feng Wei. An ecological study on Chinese fir plantation in Laoshan Mountain in Tianlin, the Northwest of Guangxi. Journal of Guangxi Agricultural College, 1991, 10(4): 1-26. doi: CNKI:SUN:GXNB.0.1991-04-001 (In Chinese with English abstract)
83	Fenggui Dai. Analysis of mixed effect of loblolly pine and Chinese fir mixed forest. East china Forest Management, 2010, 24(2): 28-30. https://www.docin.com/p-1154021230.html (In Chinese)
84	Fenghe Chen. Study on the effect of mixing ratio of Chinese fir and Liriodendron. Anhui Agricultural Science Bulletin, 2008, 14(19): 152-154. doi : 10.3969/j.issn.1007-7731.2008.19.072 (In Chinese)
85	Fengying Zhang. Study on different mixed methods afforestation between Cunninghamia lanceolata (Lamb.) Hook and Liquidambar formosana Hance. Hebei Forestry Science and Technology, 2017, 2: 40-43. doi: CNKI:SUN:HBLK.0.2017-02-013 (In Chinese with English abstract)
86	Furong Xie. Growth and soil fertility of a mixed plantation of Chinese fir with Alnus cremastogyne. Journal of Fujian College of Forestry, 2006, 26(2): 161-164. doi: 10.3969/j.issn.1001-389X.2006.02.015 (In Chinese with English abstract)
87	Gen Li, Guangyi Zhou, Zhongmin Wu, Ruiyou Liang. Aboveground Biomass of a Naturaly-regenerated Schima superba Community at Xiaokeng of the Nanling Mountain. Scientia Silvae Sinicae, 2012, 48(3): 143-147. DOI: 10.11707/j.1001-7488.20120324 (In Chinese with English abstract)
88	Gongfu Ye, Wuxing Lin, Shuisong Zhang, Limin Feng, Jianwu Guo. Effects of various density management measures on Chinese fir stand growth and ecology. Journal of Fujian Forestry Science and Technology, 1995, 22(3): 1-8. doi: 10. 13428/j.cnki.fjlk.1995.03.001 (In Chinese with English abstract)
89	Gongfu Ye, Yuhe Tu, Wuxing Lin, Tiangui Cai, Shirong Zhao. Study on big-diameter-oriented cultivation of Cunninghamia lanceolata of different elite families in different original areas. Journal of Fujian College of Forestry, 2005, 25(2): 132-137. doi: 10.3969/j.issn.1001-389X.2005.02.009 (In Chinese with English abstract)
90	Guanghe Luo. Study on afforestation effect of different mixing ratios of Chinese fir and Manglietia yuyuanensis. Modern agricultural Science and technology, 2015, 9: 158-160. https://doc.paperpass.com/journal/20154450ahny.html (In Chinese)
91	Guangjun Xu, Hong Zheng, Kaimin Lin, Qiang Lin, Xianhua Zou, Guangqiu Cao, Xiangqing Ma. Effects of thinning management mode on the growth of large diameter timber of Chinese fir. Journal of Fujian Agriculture and Forestry University (Natural Science Edition), 2019, 48(6): 753-759. doi: 10.13323/j.cnki.j.fafu(nat.sci.).2019.06.011 (In Chinese with English abstract)
92	Guanglu Liu, Shaohui Fan, Chunju Cai, Changshun Zhang, Fengying Guan. Soil anti-erodibility under Moso bamboo with different mixture patterns. Bulletin of Soil and Water Conservation, 2015, 35(4): 12-17. doi: CNKI:SUN:STTB.0.2015-04-003 (In Chinese with English abstract)
93	Guangming Lai. Discussion on growth and soil fertility change of Chinese fir and Sassafras mixed forest. Journal of Green Science and Technology, 2016, 7: 96-97. doi: 10.3969/j.issn.1674-9944.2016.07.037 (In Chinese)
94	Guangshui Chen, Yusheng Yang, Zongming Yang, Jinsheng Xie, Ren Gao, Hongda Zeng. Effects of proximity of stems and tree diameters on fine root density in plantations. Acta Ecologica Sinica, 2005, 25(5): 1007-1011. doi: CNKI:SUN:STXB.0.2005-05-009 (In Chinese with English abstract)
95	Guangxi Chinese fir Science and Technology Cooperation Group. Investigation on the production of Chinese fir in the hills of Guangxi. Guangxi Forestry Science, 1977, 3: 1-6. doi: 10.19692 /j. cnki. gfs.1977. 03. 001 (In Chinese)
96	Guangxi Chinese fir science and technology cooperation group. Preliminary summary of the establishment of Chinese fir mixed forest in the hills of central and southern Guangxi. Guangxi Forestry Science, 1977, 3: 65-70. doi: 10.19692 /j.cnki .gfs.1977.03.012 (In Chinese)
97	Guangyi Mei, Yujun Sun, Hao Xu. Relationship between crown diameter and diameter at breast height of Cunninghamia lanceolata and recreation forest. Bulletin of Botanical Research, 2013, 33(4): 416-420 doi: CNKI:SUN:MBZW.0.2013-04-007 (In Chinese with English abstract)
98	Guibi Zou. Effect analysis on 26-year-old mixed forest of Castanopsis hystrix and Cunninghamia lanceolata. Anhui Agricultural Science Bulletin, 2019, 25(11): 67-70. doi: CNKI:SUN:AHNB.0.2019-11-027 (In Chinese with English abstract)
99	Guifen Bi. Effects of stand densities on the forest litter layer reserves and undergrowth vegetation in Cunninghamia lanceolata. Anhui Forestry Science and Technology, 2017, 43(1): 23-24 doi: 10.3969/j.issn.2095-0152.2017.01.007 (In Chinese with English abstract)
100	Guijie You. Study on the management effect of different management intensities and methods of secondary Castanopsis carlesii forest. Proceedings of the 14th Annual Academic Conference of Fujian Association for Science and Technology "Water, Ecology and Green", 2014, 197-203. https://d.wanfangdata.com.cn/conference/8619771 (In Chinese)
101	Guiming Lin. Comparison of growth dynamics of Parakmeria lotungensis between plantation and natural forest in Nanping, Fujian, China. Subtropical Agriculture Research, 2013, 9(2): 88-93. DOI:10.13321/j.cnki.subtrop.agric.res.2013.02.013 (In Chinese with English abstract)
102	Guiping He, Yitai Chen, Bingtang Hu, Jianwen Feng, Huatong Liu, Hongming Cai. Study on the biomass and soil feritlity of pure and mixed stands of Cunninghamia lanceolata, Liriodendron Chinese and Sassafras tsumu. Forest Research, 2001, 14(5): 540-547. doi：10.3321/j.issn:1001-1498.2001.05.013 (In Chinese with English abstract)
103	Guiping He, Yitai Chen, Yuanhua Yu, Huatong Liu, Hongming Cai, Yongzhi Chen. Study on early growth characteristics of Choerospondias axillarix plantation and the effect of Choerospondias axillarix and Cunninghamia lanceolata mixed stand. Forest Research, 2004, 17(2): 206-212. doi: 10.3321/j.issn:1001-1498.2004.02.011 (In Chinese with English abstract)
104	Guiping He, Yitai Chen, Yuanhua Yu, Huatong Liu, Hongming Cai. A study on the biomass of pure and mixed stands of Elacocarpus sylvestris and Chinese fir. Acta Agriculture Universitatis Jiangxiensis, 2003, 25(6): 819-823. doi: CNKI:SUN:JXND.0.2003-06-004 (In Chinese with English abstract)
105	Guiyao Zhan. Effects of different thinning intensities on undergrowth plant diversity of Cunninghamia lanceolata plantation. Anhui Agricultural Science Bulletin, 2017, 23(16): 111-116. doi: CNKI:SUN:AHNB.0.2017-16-044(In Chinese with English abstract)
106	Guizhuo Zhang. Study on growth and biomass of Chinese fir mixed forest. Anhui Agricultural Science Bulletin, 2009, 15(21): 131-132. doi: 10.3969/j.issn.1007-7731.2009.21.073 (In Chinese)
107	Guo J F, Chen G S, Xie J S, Yang Z J. Clear-cutting and slash burning effects on soil CO2 efflux partitioning in Chinese fir and evergreen broadleaved forests in subtropical China. Soil Use and Management, 2016, 32, 220–229 doi: 10.1111/sum.12243
108	Guobin Zhang, Xiuqing Li, Zehong Xu, Chaqing Hu, Shineng Zhang, Guohua Hu. Analysis of the carbon stock structure in forest plantations with different regeneration methods. Ecology and Environmental Sciences, 2012, 21(2): 206-212. doi: 10.3969/j.issn.1674-5906.2012.02.002 (In Chinese with English abstract)
109	Guodong Shao, Juanjuan Ai, Qiwu Sun, Yufeng Dong, Jianwei Li. Soil quality status and assessment of different forest types in Kunyushan Mountains. Forest Research, 2018, 31(6): 175-184. doi:10. 13275/j. enki. 1ykxyj. 2018. 06. 024 (In Chinese with English abstract)
110	Guojian Du, Tianping Huang, Qingrong Zhang, Pushan Zhang, Rongliang Cheng. Studies on soil microorganisms and biochemical properties in mixed forests of Chinese fir. Journal of Zhejiang Forestry College, 1995, 12(4): 347-352. http://www.cnki.com.cn/Article/CJFDTotal-ZJLX504.002.htm (In Chinese with English abstract)
111	Guoliang Zhang. Study on mixed forest of loblolly pine and Chinese fir sprout. Journal of Green Science and Technology, 2020, 3: 123-124. doi: 10.16663/j.cnki.lskj.2020.03.046 (In Chinese)
112	Guoping Sun. Analysis of afforestation effect of different mixed proportions of Cunninghamia lanceolata and Michelia macclurei. Forestry Science and Technology Information, 2019, 51(2): 23-25. doi: CNKI:SUN:LYKQ.0.2019-02-009 (In Chinese with Englisha abstract)
113	Guoqiang Zhou, Caihong Chen, Chunhui Chu, Yuanyuan Du. Diameter distribution of Chinese fir in different altitudes in Dawei Mountain. Journal of Northwest Forestry University, 2017, 32(1): 86-91 doi: 10. 3969/j. issn. 1001-7461. 2017. 01. 14 (In Chinese with English abstract)
[truncated: 575 more rows]
